# Supplementary material for: Brains and algorithms partially converge in natural language processing
Source: Commun Biol. 2022 Feb 16;5:134. doi: 10.1038/s42003-022-03036-1 (PMC8850612; doi:10.1038/s42003-022-03036-1)
Supplement: Supplementary file 6 — Supplementary Data 1 [file 42003_2022_3036_MOESM6_ESM.zip]

Archive with 4 entries (4 files):
- fig_2a_meg_onset.csv
- fig_2b_source_noise.csv
- fig_2c_meg_noise.csv
- fig_2d_fmri_noise.csv
