# Supplementary material for: Brains and algorithms partially converge in natural language processing
Source: Commun Biol. 2022 Feb 16;5:134. doi: 10.1038/s42003-022-03036-1 (PMC8850612; doi:10.1038/s42003-022-03036-1)
Supplement: Supplementary file 6 — Supplementary Data 1 [file 42003_2022_3036_MOESM6_ESM.zip › fig_2b_source_noise.csv]

MEG source	Time	MEG source noise ceiling
0	-0.2	0.0022
0	-0.1917	0.0014
0	-0.1833	0.0018
0	-0.175	-0.0013
0	-0.1667	0.0036
0	-0.1583	-1e-04
0	-0.15	0.0014
0	-0.1417	0.0003
0	-0.1333	-0.0019
0	-0.125	0.0063
0	-0.1167	0.0005
0	-0.1083	0.0002
0	-0.1	-0.0024
0	-0.0917	-0.0063
0	-0.0833	-0.0027
0	-0.075	0.0027
0	-0.0667	-0.0048
0	-0.0583	-0.0004
0	-0.05	0.0053
0	-0.0417	0.002
0	-0.0333	-0.0007
0	-0.025	0.0034
0	-0.0167	0.0
0	-0.0083	0.0002
0	-0.0	-0.0015
0	0.0083	0.0044
0	0.0167	0.0044
0	0.025	0.0037
0	0.0333	0.005
0	0.0417	-0.004
0	0.05	-0.0012
0	0.0583	1e-04
0	0.0667	0.0028
0	0.075	-0.0005
0	0.0833	-0.0019
0	0.0917	-0.0033
0	0.1	0.0039
0	0.1083	0.0022
0	0.1167	-0.0033
0	0.125	1e-04
0	0.1333	-0.0018
0	0.1417	0.0019
0	0.15	0.0033
0	0.1583	0.003
0	0.1667	0.0059
0	0.175	-0.0028
0	0.1833	0.0034
0	0.1917	-0.0042
0	0.2	0.0
0	0.2083	-0.0009
0	0.2167	0.0004
0	0.225	0.007
0	0.2333	0.0101
0	0.2417	0.0123
0	0.25	0.0069
0	0.2583	0.009
0	0.2667	0.0061
0	0.275	0.0141
0	0.2833	0.0046
0	0.2917	0.002
0	0.3	0.0034
0	0.3083	0.0052
0	0.3167	0.0082
0	0.325	0.0123
0	0.3333	0.0064
0	0.3417	0.0121
0	0.35	0.0105
0	0.3583	0.0139
0	0.3667	0.0102
0	0.375	0.0108
0	0.3833	0.0125
0	0.3917	0.0114
0	0.4	0.015
0	0.4083	0.0166
0	0.4167	0.0148
0	0.425	0.0084
0	0.4333	0.0077
0	0.4417	0.0166
0	0.45	0.0159
0	0.4583	0.0103
0	0.4667	0.0117
0	0.475	0.0099
0	0.4833	0.008
0	0.4917	0.0087
0	0.5	0.0193
0	0.5083	0.0147
0	0.5167	0.0101
0	0.525	0.0063
0	0.5333	0.0058
0	0.5417	0.0057
0	0.55	0.0084
0	0.5583	0.0065
0	0.5667	0.0035
0	0.575	-1e-04
0	0.5833	0.0078
0	0.5917	0.0048
0	0.6	0.007
0	0.6083	0.0143
0	0.6167	0.0056
0	0.625	0.0055
0	0.6333	0.0087
0	0.6417	0.0049
0	0.65	0.0044
0	0.6583	0.0008
0	0.6667	0.006
0	0.675	0.0088
0	0.6833	0.0075
0	0.6917	0.0076
0	0.7	0.0131
0	0.7083	0.0105
0	0.7167	0.0092
0	0.725	0.0124
0	0.7333	0.016
0	0.7417	0.0166
0	0.75	0.008
0	0.7583	-0.0058
0	0.7667	0.0032
0	0.775	0.0035
0	0.7833	0.0056
0	0.7917	0.0034
0	0.8	0.0096
0	0.8083	0.0141
0	0.8167	0.0093
0	0.825	0.0111
0	0.8333	0.0082
0	0.8417	0.0089
0	0.85	0.009
0	0.8583	0.0096
0	0.8667	0.0117
0	0.875	0.0109
0	0.8833	0.0163
0	0.8917	0.0094
0	0.9	0.0079
0	0.9083	0.0126
0	0.9167	0.009
0	0.925	0.0083
0	0.9333	0.0061
0	0.9417	0.0076
0	0.95	0.0118
0	0.9583	0.0152
0	0.9667	0.0196
0	0.975	0.0122
0	0.9833	0.0128
0	0.9917	0.0168
0	1.0	0.0197
0	1.0083	0.0141
0	1.0167	0.0178
0	1.025	0.0213
0	1.0333	0.0224
0	1.0417	0.0207
0	1.05	0.0226
0	1.0583	0.0254
0	1.0667	0.0236
0	1.075	0.0227
0	1.0833	0.0231
0	1.0917	0.019
0	1.1	0.0227
0	1.1083	0.0247
0	1.1167	0.027
0	1.125	0.0258
0	1.1333	0.0232
0	1.1417	0.018
0	1.15	0.0272
0	1.1583	0.0214
0	1.1667	0.0193
0	1.175	0.0202
0	1.1833	0.0162
0	1.1917	0.0173
0	1.2	0.0184
0	1.2083	0.0166
0	1.2167	0.011
0	1.225	0.0163
0	1.2333	0.0175
0	1.2417	0.0133
0	1.25	0.01
0	1.2583	0.0043
0	1.2667	0.0084
0	1.275	0.0105
0	1.2833	0.0158
0	1.2917	0.0113
0	1.3	0.0159
0	1.3083	0.0172
0	1.3167	0.0121
0	1.325	0.011
0	1.3333	0.0144
0	1.3417	0.0102
0	1.35	0.0103
0	1.3583	0.0147
0	1.3667	0.0135
0	1.375	0.0171
0	1.3833	0.0121
0	1.3917	0.0085
0	1.4	0.0105
0	1.4083	0.014
0	1.4167	0.0109
0	1.425	0.0102
0	1.4333	0.0137
0	1.4417	0.0161
0	1.45	0.0076
0	1.4583	0.0111
0	1.4667	0.0088
0	1.475	0.0165
0	1.4833	0.0092
0	1.4917	0.0038
0	1.5	0.0101
0	1.5083	0.0085
0	1.5167	0.0099
0	1.525	0.0104
0	1.5333	0.0145
0	1.5417	0.0078
0	1.55	0.0074
0	1.5583	0.0079
0	1.5667	0.0111
0	1.575	0.0133
0	1.5833	0.0103
0	1.5917	0.0086
0	1.6	0.0099
0	1.6083	0.005
0	1.6167	0.0066
0	1.625	0.0093
0	1.6333	0.0064
0	1.6417	0.0004
0	1.65	0.0071
0	1.6583	0.0134
0	1.6667	0.0158
0	1.675	0.0159
0	1.6833	0.0158
0	1.6917	0.0157
0	1.7	0.0101
0	1.7083	0.0097
0	1.7167	0.0144
0	1.725	0.0135
0	1.7333	0.0096
0	1.7417	0.0191
0	1.75	0.0176
0	1.7583	0.0204
0	1.7667	0.0191
0	1.775	0.0193
0	1.7833	0.0155
0	1.7917	0.0162
0	1.8	0.0193
0	1.8083	0.0134
0	1.8167	0.0185
0	1.825	0.0153
0	1.8333	0.0203
0	1.8417	0.016
0	1.85	0.0206
0	1.8583	0.021
0	1.8667	0.0229
0	1.875	0.0241
0	1.8833	0.0243
0	1.8917	0.0253
0	1.9	0.0215
0	1.9083	0.0178
0	1.9167	0.0156
0	1.925	0.0126
0	1.9333	0.0169
0	1.9417	0.0161
0	1.95	0.017
0	1.9583	0.022
0	1.9667	0.0255
0	1.975	0.0217
0	1.9833	0.0175
0	1.9917	0.0219
0	2.0	0.0179
1	-0.2	0.0072
1	-0.1917	-0.0007
1	-0.1833	0.0105
1	-0.175	0.002
1	-0.1667	0.0029
1	-0.1583	0.0036
1	-0.15	0.0058
1	-0.1417	0.0045
1	-0.1333	0.0004
1	-0.125	0.0014
1	-0.1167	-0.0011
1	-0.1083	0.0062
1	-0.1	-0.0027
1	-0.0917	0.0003
1	-0.0833	0.0011
1	-0.075	0.0002
1	-0.0667	-0.0055
1	-0.0583	-0.0014
1	-0.05	0.0025
1	-0.0417	-0.0041
1	-0.0333	0.0008
1	-0.025	0.0019
1	-0.0167	0.0037
1	-0.0083	-0.0007
1	-0.0	-0.0063
1	0.0083	-0.0017
1	0.0167	-0.0099
1	0.025	0.0021
1	0.0333	0.0006
1	0.0417	-0.0004
1	0.05	0.0021
1	0.0583	0.0041
1	0.0667	-0.0023
1	0.075	-0.006
1	0.0833	-0.0016
1	0.0917	0.0007
1	0.1	0.002
1	0.1083	0.0009
1	0.1167	-0.0025
1	0.125	0.0039
1	0.1333	0.002
1	0.1417	0.0061
1	0.15	0.0057
1	0.1583	-0.0014
1	0.1667	0.0072
1	0.175	0.0059
1	0.1833	0.0052
1	0.1917	0.0066
1	0.2	0.0125
1	0.2083	0.0126
1	0.2167	0.0071
1	0.225	0.0045
1	0.2333	0.0091
1	0.2417	0.0082
1	0.25	0.0067
1	0.2583	0.0009
1	0.2667	0.0046
1	0.275	0.0016
1	0.2833	0.0043
1	0.2917	0.0079
1	0.3	0.0059
1	0.3083	0.0093
1	0.3167	0.0091
1	0.325	0.0161
1	0.3333	0.012
1	0.3417	0.0102
1	0.35	0.0081
1	0.3583	0.0093
1	0.3667	0.012
1	0.375	0.0122
1	0.3833	0.0111
1	0.3917	0.0116
1	0.4	0.0103
1	0.4083	0.0116
1	0.4167	0.0124
1	0.425	0.0157
1	0.4333	0.0144
1	0.4417	0.0141
1	0.45	0.0102
1	0.4583	0.0032
1	0.4667	0.0095
1	0.475	0.0117
1	0.4833	0.0061
1	0.4917	0.0114
1	0.5	0.0057
1	0.5083	0.0122
1	0.5167	0.0068
1	0.525	0.0117
1	0.5333	0.0088
1	0.5417	0.002
1	0.55	0.0067
1	0.5583	0.0063
1	0.5667	0.0044
1	0.575	0.0063
1	0.5833	0.0035
1	0.5917	0.0057
1	0.6	0.0091
1	0.6083	0.01
1	0.6167	0.0034
1	0.625	0.0065
1	0.6333	0.0048
1	0.6417	0.0072
1	0.65	-0.0027
1	0.6583	0.0019
1	0.6667	0.0031
1	0.675	0.0127
1	0.6833	0.0026
1	0.6917	-0.0003
1	0.7	0.0076
1	0.7083	0.0072
1	0.7167	0.0074
1	0.725	0.0089
1	0.7333	0.0031
1	0.7417	-0.0029
1	0.75	0.0036
1	0.7583	1e-04
1	0.7667	0.006
1	0.775	0.0023
1	0.7833	0.0035
1	0.7917	0.0035
1	0.8	0.0094
1	0.8083	0.0103
1	0.8167	0.0119
1	0.825	0.0129
1	0.8333	0.0135
1	0.8417	0.0147
1	0.85	0.0117
1	0.8583	0.0051
1	0.8667	0.0113
1	0.875	0.0138
1	0.8833	0.0155
1	0.8917	0.0145
1	0.9	0.0112
1	0.9083	0.0122
1	0.9167	0.0093
1	0.925	0.0171
1	0.9333	0.012
1	0.9417	0.0088
1	0.95	0.0133
1	0.9583	0.0136
1	0.9667	0.0134
1	0.975	0.0193
1	0.9833	0.0179
1	0.9917	0.0188
1	1.0	0.0212
1	1.0083	0.0187
1	1.0167	0.0195
1	1.025	0.0212
1	1.0333	0.0169
1	1.0417	0.0109
1	1.05	0.0178
1	1.0583	0.0177
1	1.0667	0.0133
1	1.075	0.0201
1	1.0833	0.0227
1	1.0917	0.0177
1	1.1	0.0159
1	1.1083	0.0162
1	1.1167	0.0168
1	1.125	0.0087
1	1.1333	0.007
1	1.1417	0.0139
1	1.15	0.013
1	1.1583	0.0126
1	1.1667	0.0136
1	1.175	0.013
1	1.1833	0.0108
1	1.1917	0.0117
1	1.2	0.0144
1	1.2083	0.0119
1	1.2167	0.0086
1	1.225	0.0174
1	1.2333	0.017
1	1.2417	0.0145
1	1.25	0.0117
1	1.2583	0.0032
1	1.2667	0.0059
1	1.275	0.0072
1	1.2833	0.0115
1	1.2917	0.011
1	1.3	0.0084
1	1.3083	0.0103
1	1.3167	0.0104
1	1.325	0.0147
1	1.3333	0.0071
1	1.3417	0.0056
1	1.35	0.0008
1	1.3583	0.0032
1	1.3667	0.005
1	1.375	0.0067
1	1.3833	0.0056
1	1.3917	0.0096
1	1.4	0.0092
1	1.4083	0.0111
1	1.4167	0.0021
1	1.425	0.0023
1	1.4333	0.0036
1	1.4417	0.0073
1	1.45	0.004
1	1.4583	0.0063
1	1.4667	0.0025
1	1.475	0.0026
1	1.4833	0.0006
1	1.4917	0.0088
1	1.5	0.0086
1	1.5083	0.0066
1	1.5167	-0.0015
1	1.525	0.0068
1	1.5333	0.0101
1	1.5417	0.0096
1	1.55	0.0113
1	1.5583	0.0079
1	1.5667	0.0046
1	1.575	0.0003
1	1.5833	0.0086
1	1.5917	0.0062
1	1.6	0.0083
1	1.6083	0.0053
1	1.6167	0.0015
1	1.625	0.0015
1	1.6333	-0.0009
1	1.6417	0.0043
1	1.65	0.0088
1	1.6583	0.0063
1	1.6667	0.0111
1	1.675	0.0051
1	1.6833	-0.0003
1	1.6917	0.0077
1	1.7	0.0086
1	1.7083	0.0065
1	1.7167	0.007
1	1.725	0.0119
1	1.7333	0.0099
1	1.7417	0.0113
1	1.75	0.0153
1	1.7583	0.0125
1	1.7667	0.0133
1	1.775	0.0139
1	1.7833	0.0097
1	1.7917	0.01
1	1.8	0.0086
1	1.8083	0.0058
1	1.8167	0.0074
1	1.825	0.0138
1	1.8333	0.0136
1	1.8417	0.01
1	1.85	0.0112
1	1.8583	0.0166
1	1.8667	0.017
1	1.875	0.0194
1	1.8833	0.0221
1	1.8917	0.0143
1	1.9	0.0123
1	1.9083	0.0156
1	1.9167	0.0184
1	1.925	0.0189
1	1.9333	0.0145
1	1.9417	0.0173
1	1.95	0.0159
1	1.9583	0.0175
1	1.9667	0.0182
1	1.975	0.0152
1	1.9833	0.0143
1	1.9917	0.0172
1	2.0	0.0145
2	-0.2	0.0005
2	-0.1917	0.0009
2	-0.1833	0.0025
2	-0.175	0.0014
2	-0.1667	-0.0046
2	-0.1583	-0.0025
2	-0.15	-0.0014
2	-0.1417	0.0036
2	-0.1333	-0.0002
2	-0.125	0.0037
2	-0.1167	0.0008
2	-0.1083	0.0025
2	-0.1	-0.0056
2	-0.0917	-0.008
2	-0.0833	0.0044
2	-0.075	-1e-04
2	-0.0667	-0.0005
2	-0.0583	-0.0002
2	-0.05	0.0033
2	-0.0417	0.0005
2	-0.0333	-0.0016
2	-0.025	-0.0014
2	-0.0167	-0.0016
2	-0.0083	0.0046
2	-0.0	0.0008
2	0.0083	0.004
2	0.0167	0.0006
2	0.025	0.0032
2	0.0333	0.0049
2	0.0417	0.0002
2	0.05	-0.0005
2	0.0583	-0.0018
2	0.0667	0.0012
2	0.075	0.0014
2	0.0833	0.0033
2	0.0917	0.0017
2	0.1	0.0055
2	0.1083	0.0015
2	0.1167	-0.0009
2	0.125	0.0049
2	0.1333	0.0018
2	0.1417	-0.0005
2	0.15	-0.0047
2	0.1583	0.0015
2	0.1667	0.0005
2	0.175	0.0009
2	0.1833	0.0065
2	0.1917	0.0088
2	0.2	0.0037
2	0.2083	0.0062
2	0.2167	0.0039
2	0.225	0.0033
2	0.2333	0.0022
2	0.2417	0.0061
2	0.25	0.0069
2	0.2583	0.0093
2	0.2667	0.0083
2	0.275	0.0039
2	0.2833	0.0056
2	0.2917	0.0116
2	0.3	0.0087
2	0.3083	0.0057
2	0.3167	0.0112
2	0.325	0.0156
2	0.3333	0.0167
2	0.3417	0.0164
2	0.35	0.011
2	0.3583	0.0105
2	0.3667	0.016
2	0.375	0.0138
2	0.3833	0.0118
2	0.3917	0.0212
2	0.4	0.0189
2	0.4083	0.0165
2	0.4167	0.0247
2	0.425	0.0171
2	0.4333	0.0121
2	0.4417	0.0153
2	0.45	0.0169
2	0.4583	0.0187
2	0.4667	0.0165
2	0.475	0.0173
2	0.4833	0.0147
2	0.4917	0.0122
2	0.5	0.0183
2	0.5083	0.0116
2	0.5167	0.0092
2	0.525	0.0063
2	0.5333	0.0068
2	0.5417	0.0092
2	0.55	0.0084
2	0.5583	0.0142
2	0.5667	0.0142
2	0.575	0.0106
2	0.5833	0.0137
2	0.5917	0.0136
2	0.6	0.0129
2	0.6083	0.0087
2	0.6167	0.0077
2	0.625	0.0076
2	0.6333	0.0043
2	0.6417	0.0063
2	0.65	0.0045
2	0.6583	0.0045
2	0.6667	0.0125
2	0.675	0.0101
2	0.6833	0.0118
2	0.6917	0.0048
2	0.7	0.0039
2	0.7083	0.0081
2	0.7167	0.0102
2	0.725	0.0061
2	0.7333	0.0051
2	0.7417	0.001
2	0.75	0.0019
2	0.7583	0.0005
2	0.7667	0.0019
2	0.775	0.0096
2	0.7833	0.0137
2	0.7917	0.0133
2	0.8	0.0084
2	0.8083	0.0104
2	0.8167	0.0108
2	0.825	0.0118
2	0.8333	0.0053
2	0.8417	0.0059
2	0.85	0.0064
2	0.8583	0.0065
2	0.8667	0.0084
2	0.875	0.0123
2	0.8833	0.0143
2	0.8917	0.0082
2	0.9	0.0095
2	0.9083	0.0147
2	0.9167	0.0086
2	0.925	0.0075
2	0.9333	0.0144
2	0.9417	0.0172
2	0.95	0.0102
2	0.9583	0.0179
2	0.9667	0.0229
2	0.975	0.0171
2	0.9833	0.0144
2	0.9917	0.0215
2	1.0	0.0287
2	1.0083	0.0255
2	1.0167	0.0225
2	1.025	0.0256
2	1.0333	0.0263
2	1.0417	0.0191
2	1.05	0.0253
2	1.0583	0.0268
2	1.0667	0.0247
2	1.075	0.0264
2	1.0833	0.0307
2	1.0917	0.0266
2	1.1	0.0259
2	1.1083	0.0261
2	1.1167	0.0232
2	1.125	0.0252
2	1.1333	0.0266
2	1.1417	0.0235
2	1.15	0.0232
2	1.1583	0.0253
2	1.1667	0.0275
2	1.175	0.0261
2	1.1833	0.0214
2	1.1917	0.0224
2	1.2	0.0252
2	1.2083	0.0234
2	1.2167	0.0193
2	1.225	0.022
2	1.2333	0.0238
2	1.2417	0.0208
2	1.25	0.0201
2	1.2583	0.0179
2	1.2667	0.0153
2	1.275	0.0155
2	1.2833	0.0194
2	1.2917	0.0221
2	1.3	0.0257
2	1.3083	0.0201
2	1.3167	0.0171
2	1.325	0.0149
2	1.3333	0.0196
2	1.3417	0.0152
2	1.35	0.012
2	1.3583	0.0172
2	1.3667	0.0204
2	1.375	0.016
2	1.3833	0.0158
2	1.3917	0.017
2	1.4	0.0181
2	1.4083	0.0174
2	1.4167	0.0189
2	1.425	0.0129
2	1.4333	0.0134
2	1.4417	0.019
2	1.45	0.0214
2	1.4583	0.0147
2	1.4667	0.0129
2	1.475	0.0112
2	1.4833	0.0082
2	1.4917	0.0022
2	1.5	0.0086
2	1.5083	0.0148
2	1.5167	0.0112
2	1.525	0.0088
2	1.5333	0.0129
2	1.5417	0.0066
2	1.55	0.011
2	1.5583	0.0131
2	1.5667	0.0121
2	1.575	0.0087
2	1.5833	0.0107
2	1.5917	0.0115
2	1.6	0.0126
2	1.6083	0.0176
2	1.6167	0.0137
2	1.625	0.0101
2	1.6333	0.0138
2	1.6417	0.0174
2	1.65	0.0136
2	1.6583	0.0103
2	1.6667	0.0203
2	1.675	0.0245
2	1.6833	0.0152
2	1.6917	0.0149
2	1.7	0.0135
2	1.7083	0.0163
2	1.7167	0.0189
2	1.725	0.0164
2	1.7333	0.0202
2	1.7417	0.0202
2	1.75	0.0159
2	1.7583	0.0191
2	1.7667	0.0229
2	1.775	0.0216
2	1.7833	0.0256
2	1.7917	0.0294
2	1.8	0.0285
2	1.8083	0.0247
2	1.8167	0.0225
2	1.825	0.0261
2	1.8333	0.0234
2	1.8417	0.0253
2	1.85	0.024
2	1.8583	0.0225
2	1.8667	0.0233
2	1.875	0.0252
2	1.8833	0.0306
2	1.8917	0.0296
2	1.9	0.0248
2	1.9083	0.0275
2	1.9167	0.0336
2	1.925	0.0276
2	1.9333	0.0203
2	1.9417	0.0214
2	1.95	0.0229
2	1.9583	0.0258
2	1.9667	0.0291
2	1.975	0.0248
2	1.9833	0.029
2	1.9917	0.0275
2	2.0	0.0294
3	-0.2	0.0041
3	-0.1917	0.0005
3	-0.1833	0.0027
3	-0.175	0.002
3	-0.1667	0.0011
3	-0.1583	-0.0024
3	-0.15	0.0047
3	-0.1417	-0.0045
3	-0.1333	0.0016
3	-0.125	0.0014
3	-0.1167	-0.0033
3	-0.1083	0.0006
3	-0.1	-0.0015
3	-0.0917	0.0021
3	-0.0833	0.0015
3	-0.075	0.0026
3	-0.0667	-0.0019
3	-0.0583	0.0027
3	-0.05	0.0037
3	-0.0417	0.0011
3	-0.0333	0.003
3	-0.025	-0.0032
3	-0.0167	-0.0021
3	-0.0083	0.0036
3	-0.0	0.0025
3	0.0083	0.0015
3	0.0167	0.0023
3	0.025	0.0034
3	0.0333	0.0045
3	0.0417	-0.0023
3	0.05	-0.0026
3	0.0583	0.0044
3	0.0667	0.0061
3	0.075	-0.0
3	0.0833	0.0066
3	0.0917	0.0026
3	0.1	-0.0028
3	0.1083	0.0007
3	0.1167	0.0043
3	0.125	0.0028
3	0.1333	0.0065
3	0.1417	0.001
3	0.15	-0.0035
3	0.1583	-0.003
3	0.1667	-0.0039
3	0.175	0.0025
3	0.1833	0.0069
3	0.1917	0.0078
3	0.2	0.0081
3	0.2083	0.0113
3	0.2167	0.0093
3	0.225	0.0117
3	0.2333	0.006
3	0.2417	0.0008
3	0.25	0.0045
3	0.2583	-0.0027
3	0.2667	0.0007
3	0.275	0.0042
3	0.2833	0.0012
3	0.2917	0.0025
3	0.3	0.0084
3	0.3083	0.0063
3	0.3167	0.0106
3	0.325	0.0134
3	0.3333	0.0136
3	0.3417	0.0137
3	0.35	0.0169
3	0.3583	0.0174
3	0.3667	0.0225
3	0.375	0.0222
3	0.3833	0.0228
3	0.3917	0.0189
3	0.4	0.0219
3	0.4083	0.0267
3	0.4167	0.0237
3	0.425	0.0257
3	0.4333	0.022
3	0.4417	0.0254
3	0.45	0.026
3	0.4583	0.0267
3	0.4667	0.0184
3	0.475	0.0226
3	0.4833	0.016
3	0.4917	0.0154
3	0.5	0.023
3	0.5083	0.0118
3	0.5167	0.0143
3	0.525	0.0147
3	0.5333	0.0154
3	0.5417	0.0096
3	0.55	0.012
3	0.5583	0.0115
3	0.5667	0.0103
3	0.575	0.0077
3	0.5833	0.0136
3	0.5917	0.0093
3	0.6	0.0092
3	0.6083	0.0104
3	0.6167	0.0077
3	0.625	0.0097
3	0.6333	0.008
3	0.6417	0.0086
3	0.65	0.0119
3	0.6583	0.0116
3	0.6667	0.0095
3	0.675	0.0109
3	0.6833	0.0095
3	0.6917	0.0117
3	0.7	0.0093
3	0.7083	0.0034
3	0.7167	0.0103
3	0.725	0.0108
3	0.7333	0.0126
3	0.7417	0.0056
3	0.75	0.0113
3	0.7583	0.0133
3	0.7667	0.0073
3	0.775	0.0002
3	0.7833	0.0093
3	0.7917	0.0106
3	0.8	0.0028
3	0.8083	0.0053
3	0.8167	0.0103
3	0.825	0.0046
3	0.8333	0.0068
3	0.8417	0.0063
3	0.85	0.0065
3	0.8583	0.0042
3	0.8667	0.0099
3	0.875	0.0081
3	0.8833	0.0064
3	0.8917	0.0067
3	0.9	0.0111
3	0.9083	0.0103
3	0.9167	0.0103
3	0.925	0.0087
3	0.9333	0.0166
3	0.9417	0.0099
3	0.95	0.0083
3	0.9583	0.0128
3	0.9667	0.0146
3	0.975	0.0171
3	0.9833	0.0158
3	0.9917	0.0149
3	1.0	0.0273
3	1.0083	0.0246
3	1.0167	0.0254
3	1.025	0.0258
3	1.0333	0.0287
3	1.0417	0.0298
3	1.05	0.0321
3	1.0583	0.0297
3	1.0667	0.0345
3	1.075	0.0281
3	1.0833	0.0328
3	1.0917	0.0375
3	1.1	0.0375
3	1.1083	0.0363
3	1.1167	0.0349
3	1.125	0.0364
3	1.1333	0.0312
3	1.1417	0.0299
3	1.15	0.0275
3	1.1583	0.031
3	1.1667	0.0346
3	1.175	0.0291
3	1.1833	0.0304
3	1.1917	0.0292
3	1.2	0.0266
3	1.2083	0.0273
3	1.2167	0.0265
3	1.225	0.0218
3	1.2333	0.0236
3	1.2417	0.0211
3	1.25	0.0244
3	1.2583	0.0234
3	1.2667	0.022
3	1.275	0.0218
3	1.2833	0.0179
3	1.2917	0.0216
3	1.3	0.0196
3	1.3083	0.0174
3	1.3167	0.014
3	1.325	0.0189
3	1.3333	0.0237
3	1.3417	0.0219
3	1.35	0.0199
3	1.3583	0.0148
3	1.3667	0.0222
3	1.375	0.021
3	1.3833	0.0192
3	1.3917	0.0166
3	1.4	0.0219
3	1.4083	0.0191
3	1.4167	0.0177
3	1.425	0.0175
3	1.4333	0.0166
3	1.4417	0.0165
3	1.45	0.0158
3	1.4583	0.017
3	1.4667	0.0173
3	1.475	0.0146
3	1.4833	0.0144
3	1.4917	0.0148
3	1.5	0.0145
3	1.5083	0.0184
3	1.5167	0.0156
3	1.525	0.0104
3	1.5333	0.016
3	1.5417	0.0125
3	1.55	0.0119
3	1.5583	0.0166
3	1.5667	0.0119
3	1.575	0.0136
3	1.5833	0.0135
3	1.5917	0.0153
3	1.6	0.0131
3	1.6083	0.0161
3	1.6167	0.0159
3	1.625	0.0075
3	1.6333	0.0136
3	1.6417	0.019
3	1.65	0.0153
3	1.6583	0.0247
3	1.6667	0.0185
3	1.675	0.0192
3	1.6833	0.0153
3	1.6917	0.0193
3	1.7	0.0173
3	1.7083	0.0212
3	1.7167	0.025
3	1.725	0.0248
3	1.7333	0.0264
3	1.7417	0.0244
3	1.75	0.0203
3	1.7583	0.0212
3	1.7667	0.0265
3	1.775	0.0232
3	1.7833	0.0193
3	1.7917	0.0247
3	1.8	0.0251
3	1.8083	0.0276
3	1.8167	0.03
3	1.825	0.0282
3	1.8333	0.0323
3	1.8417	0.0296
3	1.85	0.0293
3	1.8583	0.0295
3	1.8667	0.0328
3	1.875	0.0272
3	1.8833	0.0288
3	1.8917	0.0322
3	1.9	0.0341
3	1.9083	0.0343
3	1.9167	0.0389
3	1.925	0.0318
3	1.9333	0.0272
3	1.9417	0.0294
3	1.95	0.0313
3	1.9583	0.0335
3	1.9667	0.0332
3	1.975	0.0339
3	1.9833	0.0314
3	1.9917	0.0314
3	2.0	0.0323
4	-0.2	-0.0079
4	-0.1917	-0.0012
4	-0.1833	0.0009
4	-0.175	0.0019
4	-0.1667	-0.0055
4	-0.1583	-0.0005
4	-0.15	0.0037
4	-0.1417	-0.0063
4	-0.1333	0.0021
4	-0.125	-0.0009
4	-0.1167	0.0026
4	-0.1083	0.002
4	-0.1	0.005
4	-0.0917	0.0025
4	-0.0833	0.0014
4	-0.075	-0.001
4	-0.0667	0.0027
4	-0.0583	0.0002
4	-0.05	-0.0022
4	-0.0417	0.0011
4	-0.0333	0.0018
4	-0.025	-0.0018
4	-0.0167	0.0027
4	-0.0083	0.0017
4	-0.0	0.003
4	0.0083	0.0011
4	0.0167	0.0008
4	0.025	0.0017
4	0.0333	0.0036
4	0.0417	-0.0018
4	0.05	-0.0004
4	0.0583	-0.0051
4	0.0667	0.0054
4	0.075	0.0022
4	0.0833	-0.0009
4	0.0917	0.0038
4	0.1	-0.001
4	0.1083	0.0018
4	0.1167	0.0017
4	0.125	0.0004
4	0.1333	0.002
4	0.1417	0.002
4	0.15	0.0017
4	0.1583	0.0016
4	0.1667	0.0012
4	0.175	0.0067
4	0.1833	0.0139
4	0.1917	0.0131
4	0.2	0.0069
4	0.2083	0.0052
4	0.2167	0.004
4	0.225	0.0102
4	0.2333	0.0073
4	0.2417	0.0064
4	0.25	0.0104
4	0.2583	0.0084
4	0.2667	0.0115
4	0.275	0.0115
4	0.2833	0.0089
4	0.2917	0.0129
4	0.3	0.0142
4	0.3083	0.0113
4	0.3167	0.015
4	0.325	0.0184
4	0.3333	0.0212
4	0.3417	0.0263
4	0.35	0.0222
4	0.3583	0.0248
4	0.3667	0.0344
4	0.375	0.0335
4	0.3833	0.0298
4	0.3917	0.0295
4	0.4	0.0311
4	0.4083	0.0349
4	0.4167	0.0349
4	0.425	0.0354
4	0.4333	0.0338
4	0.4417	0.0403
4	0.45	0.0333
4	0.4583	0.0306
4	0.4667	0.0321
4	0.475	0.028
4	0.4833	0.0228
4	0.4917	0.0228
4	0.5	0.022
4	0.5083	0.0209
4	0.5167	0.0194
4	0.525	0.0175
4	0.5333	0.0246
4	0.5417	0.0224
4	0.55	0.0084
4	0.5583	0.0173
4	0.5667	0.0161
4	0.575	0.0165
4	0.5833	0.0128
4	0.5917	0.0184
4	0.6	0.012
4	0.6083	0.0118
4	0.6167	0.0127
4	0.625	0.0121
4	0.6333	0.0111
4	0.6417	0.0085
4	0.65	0.0152
4	0.6583	0.0083
4	0.6667	0.0136
4	0.675	0.0108
4	0.6833	0.0111
4	0.6917	0.0094
4	0.7	0.0174
4	0.7083	0.0124
4	0.7167	0.0126
4	0.725	0.008
4	0.7333	0.0096
4	0.7417	0.0086
4	0.75	0.0108
4	0.7583	0.0096
4	0.7667	0.0127
4	0.775	0.0145
4	0.7833	0.0134
4	0.7917	0.0077
4	0.8	0.0131
4	0.8083	0.0157
4	0.8167	0.0122
4	0.825	0.0081
4	0.8333	0.0059
4	0.8417	0.0051
4	0.85	0.0037
4	0.8583	0.0064
4	0.8667	0.0175
4	0.875	0.0164
4	0.8833	0.0176
4	0.8917	0.0189
4	0.9	0.0182
4	0.9083	0.0201
4	0.9167	0.0201
4	0.925	0.0194
4	0.9333	0.0226
4	0.9417	0.0217
4	0.95	0.0216
4	0.9583	0.0249
4	0.9667	0.0293
4	0.975	0.026
4	0.9833	0.0273
4	0.9917	0.0357
4	1.0	0.038
4	1.0083	0.0367
4	1.0167	0.0352
4	1.025	0.0344
4	1.0333	0.0403
4	1.0417	0.0441
4	1.05	0.0387
4	1.0583	0.043
4	1.0667	0.0445
4	1.075	0.0394
4	1.0833	0.0406
4	1.0917	0.0481
4	1.1	0.0512
4	1.1083	0.0482
4	1.1167	0.0502
4	1.125	0.048
4	1.1333	0.0456
4	1.1417	0.0429
4	1.15	0.0452
4	1.1583	0.0432
4	1.1667	0.0389
4	1.175	0.0394
4	1.1833	0.0396
4	1.1917	0.0374
4	1.2	0.0363
4	1.2083	0.0376
4	1.2167	0.0349
4	1.225	0.0362
4	1.2333	0.0351
4	1.2417	0.0319
4	1.25	0.0317
4	1.2583	0.0292
4	1.2667	0.0295
4	1.275	0.0268
4	1.2833	0.0276
4	1.2917	0.0247
4	1.3	0.03
4	1.3083	0.0282
4	1.3167	0.022
4	1.325	0.0269
4	1.3333	0.0267
4	1.3417	0.0376
4	1.35	0.034
4	1.3583	0.0245
4	1.3667	0.0249
4	1.375	0.0319
4	1.3833	0.0314
4	1.3917	0.0304
4	1.4	0.0304
4	1.4083	0.0272
4	1.4167	0.0248
4	1.425	0.0248
4	1.4333	0.0244
4	1.4417	0.0217
4	1.45	0.0225
4	1.4583	0.0189
4	1.4667	0.0157
4	1.475	0.0228
4	1.4833	0.0181
4	1.4917	0.0205
4	1.5	0.0185
4	1.5083	0.0174
4	1.5167	0.0171
4	1.525	0.0222
4	1.5333	0.0194
4	1.5417	0.014
4	1.55	0.0196
4	1.5583	0.0247
4	1.5667	0.021
4	1.575	0.0172
4	1.5833	0.018
4	1.5917	0.0196
4	1.6	0.0186
4	1.6083	0.0206
4	1.6167	0.0226
4	1.625	0.021
4	1.6333	0.0177
4	1.6417	0.0155
4	1.65	0.0185
4	1.6583	0.0227
4	1.6667	0.02
4	1.675	0.0209
4	1.6833	0.0205
4	1.6917	0.0212
4	1.7	0.0238
4	1.7083	0.0241
4	1.7167	0.0244
4	1.725	0.0254
4	1.7333	0.0325
4	1.7417	0.0313
4	1.75	0.0333
4	1.7583	0.0331
4	1.7667	0.0346
4	1.775	0.037
4	1.7833	0.0381
4	1.7917	0.0346
4	1.8	0.0412
4	1.8083	0.0397
4	1.8167	0.0429
4	1.825	0.0395
4	1.8333	0.0356
4	1.8417	0.0402
4	1.85	0.0386
4	1.8583	0.0342
4	1.8667	0.035
4	1.875	0.0396
4	1.8833	0.0411
4	1.8917	0.0447
4	1.9	0.0493
4	1.9083	0.0441
4	1.9167	0.0415
4	1.925	0.0407
4	1.9333	0.0445
4	1.9417	0.0442
4	1.95	0.0407
4	1.9583	0.0312
4	1.9667	0.0335
4	1.975	0.0424
4	1.9833	0.042
4	1.9917	0.0414
4	2.0	0.0377
5	-0.2	-0.0033
5	-0.1917	0.0024
5	-0.1833	1e-04
5	-0.175	0.0005
5	-0.1667	-0.0064
5	-0.1583	-0.0039
5	-0.15	-0.0015
5	-0.1417	0.006
5	-0.1333	-0.0042
5	-0.125	-0.0074
5	-0.1167	-0.0003
5	-0.1083	-0.005
5	-0.1	0.0029
5	-0.0917	-0.0
5	-0.0833	-0.0041
5	-0.075	0.0029
5	-0.0667	-0.0058
5	-0.0583	0.003
5	-0.05	0.0028
5	-0.0417	-0.002
5	-0.0333	0.0036
5	-0.025	-0.002
5	-0.0167	-0.0036
5	-0.0083	0.004
5	-0.0	0.0004
5	0.0083	-0.001
5	0.0167	-0.0054
5	0.025	-0.0014
5	0.0333	0.0038
5	0.0417	0.0028
5	0.05	0.0097
5	0.0583	0.0027
5	0.0667	0.0018
5	0.075	0.0074
5	0.0833	-0.0004
5	0.0917	-0.0014
5	0.1	0.0014
5	0.1083	0.0019
5	0.1167	-0.0006
5	0.125	0.0026
5	0.1333	0.002
5	0.1417	0.0072
5	0.15	0.0082
5	0.1583	0.0035
5	0.1667	0.0064
5	0.175	0.0045
5	0.1833	0.0002
5	0.1917	0.004
5	0.2	0.0102
5	0.2083	-0.0016
5	0.2167	0.0004
5	0.225	0.005
5	0.2333	0.0089
5	0.2417	0.0096
5	0.25	0.007
5	0.2583	0.0045
5	0.2667	0.0035
5	0.275	0.0096
5	0.2833	0.005
5	0.2917	0.0031
5	0.3	0.0036
5	0.3083	0.0062
5	0.3167	0.0053
5	0.325	0.0157
5	0.3333	0.0042
5	0.3417	0.0076
5	0.35	0.0074
5	0.3583	0.0105
5	0.3667	0.017
5	0.375	0.0118
5	0.3833	0.0065
5	0.3917	0.0162
5	0.4	0.0141
5	0.4083	0.0141
5	0.4167	0.017
5	0.425	0.0168
5	0.4333	0.0135
5	0.4417	0.0097
5	0.45	0.0113
5	0.4583	0.0123
5	0.4667	0.0115
5	0.475	0.0156
5	0.4833	0.0117
5	0.4917	0.0091
5	0.5	0.011
5	0.5083	0.0108
5	0.5167	0.0136
5	0.525	0.0098
5	0.5333	0.0047
5	0.5417	0.0048
5	0.55	0.0052
5	0.5583	0.0069
5	0.5667	0.0065
5	0.575	0.0004
5	0.5833	0.0052
5	0.5917	0.0039
5	0.6	0.0055
5	0.6083	0.0066
5	0.6167	0.0081
5	0.625	0.0081
5	0.6333	0.0129
5	0.6417	0.0077
5	0.65	0.004
5	0.6583	0.0069
5	0.6667	0.0115
5	0.675	0.0084
5	0.6833	0.0079
5	0.6917	0.0092
5	0.7	0.0023
5	0.7083	0.003
5	0.7167	0.0048
5	0.725	0.0042
5	0.7333	0.0093
5	0.7417	0.0062
5	0.75	0.0081
5	0.7583	0.0043
5	0.7667	0.0061
5	0.775	0.002
5	0.7833	0.0097
5	0.7917	0.0084
5	0.8	0.0094
5	0.8083	0.0138
5	0.8167	0.0183
5	0.825	0.0151
5	0.8333	0.0052
5	0.8417	0.0091
5	0.85	0.0069
5	0.8583	0.0086
5	0.8667	0.0078
5	0.875	0.0095
5	0.8833	0.0111
5	0.8917	0.0139
5	0.9	0.013
5	0.9083	0.0165
5	0.9167	0.0153
5	0.925	0.0106
5	0.9333	0.0106
5	0.9417	0.0138
5	0.95	0.0155
5	0.9583	0.0224
5	0.9667	0.0173
5	0.975	0.0235
5	0.9833	0.0196
5	0.9917	0.0178
5	1.0	0.0221
5	1.0083	0.0246
5	1.0167	0.0228
5	1.025	0.0243
5	1.0333	0.0252
5	1.0417	0.024
5	1.05	0.0257
5	1.0583	0.029
5	1.0667	0.023
5	1.075	0.0232
5	1.0833	0.0288
5	1.0917	0.0272
5	1.1	0.0253
5	1.1083	0.0236
5	1.1167	0.0278
5	1.125	0.0259
5	1.1333	0.0275
5	1.1417	0.0241
5	1.15	0.0246
5	1.1583	0.0229
5	1.1667	0.0234
5	1.175	0.0224
5	1.1833	0.0197
5	1.1917	0.0167
5	1.2	0.0153
5	1.2083	0.0069
5	1.2167	0.0138
5	1.225	0.016
5	1.2333	0.012
5	1.2417	0.0172
5	1.25	0.0174
5	1.2583	0.0151
5	1.2667	0.0168
5	1.275	0.0197
5	1.2833	0.0115
5	1.2917	0.0098
5	1.3	0.0167
5	1.3083	0.0185
5	1.3167	0.0143
5	1.325	0.0163
5	1.3333	0.0137
5	1.3417	0.0085
5	1.35	0.0127
5	1.3583	0.0172
5	1.3667	0.0127
5	1.375	0.0145
5	1.3833	0.0175
5	1.3917	0.0159
5	1.4	0.0112
5	1.4083	0.015
5	1.4167	0.0085
5	1.425	0.0053
5	1.4333	0.0163
5	1.4417	0.0186
5	1.45	0.0167
5	1.4583	0.019
5	1.4667	0.0123
5	1.475	0.0161
5	1.4833	0.0139
5	1.4917	0.0136
5	1.5	0.0154
5	1.5083	0.0125
5	1.5167	0.0053
5	1.525	0.0084
5	1.5333	0.0142
5	1.5417	0.0091
5	1.55	0.0105
5	1.5583	0.0065
5	1.5667	0.0096
5	1.575	0.0102
5	1.5833	0.011
5	1.5917	0.0119
5	1.6	0.0123
5	1.6083	0.0106
5	1.6167	0.0123
5	1.625	0.0122
5	1.6333	0.0156
5	1.6417	0.0085
5	1.65	0.0054
5	1.6583	0.0127
5	1.6667	0.0093
5	1.675	0.0114
5	1.6833	0.0124
5	1.6917	0.0166
5	1.7	0.0183
5	1.7083	0.0169
5	1.7167	0.0103
5	1.725	0.0109
5	1.7333	0.0206
5	1.7417	0.0225
5	1.75	0.0226
5	1.7583	0.0228
5	1.7667	0.0214
5	1.775	0.0205
5	1.7833	0.0188
5	1.7917	0.0203
5	1.8	0.0219
5	1.8083	0.0223
5	1.8167	0.0166
5	1.825	0.0173
5	1.8333	0.0191
5	1.8417	0.0194
5	1.85	0.0251
5	1.8583	0.0197
5	1.8667	0.0214
5	1.875	0.0222
5	1.8833	0.0262
5	1.8917	0.0267
5	1.9	0.0234
5	1.9083	0.026
5	1.9167	0.0232
5	1.925	0.0274
5	1.9333	0.029
5	1.9417	0.0189
5	1.95	0.0162
5	1.9583	0.0195
5	1.9667	0.0157
5	1.975	0.0209
5	1.9833	0.0238
5	1.9917	0.022
5	2.0	0.0189
6	-0.2	0.0021
6	-0.1917	0.001
6	-0.1833	0.0021
6	-0.175	-0.0017
6	-0.1667	-0.0037
6	-0.1583	0.0057
6	-0.15	0.0009
6	-0.1417	0.0073
6	-0.1333	0.0029
6	-0.125	0.0074
6	-0.1167	-0.0076
6	-0.1083	0.0025
6	-0.1	-0.0022
6	-0.0917	-0.008
6	-0.0833	0.0063
6	-0.075	0.0023
6	-0.0667	0.006
6	-0.0583	0.0009
6	-0.05	-0.0006
6	-0.0417	0.0047
6	-0.0333	0.0015
6	-0.025	0.0041
6	-0.0167	0.003
6	-0.0083	0.0046
6	-0.0	-0.0003
6	0.0083	0.0019
6	0.0167	0.0054
6	0.025	0.0004
6	0.0333	-0.0035
6	0.0417	0.0019
6	0.05	-0.0007
6	0.0583	0.0089
6	0.0667	-0.0006
6	0.075	0.0008
6	0.0833	-0.0021
6	0.0917	0.0069
6	0.1	0.0014
6	0.1083	0.0068
6	0.1167	0.0054
6	0.125	0.0059
6	0.1333	0.0053
6	0.1417	0.0066
6	0.15	0.0053
6	0.1583	0.0095
6	0.1667	0.0113
6	0.175	0.017
6	0.1833	0.0262
6	0.1917	0.0242
6	0.2	0.0247
6	0.2083	0.0232
6	0.2167	0.0074
6	0.225	0.0109
6	0.2333	0.0106
6	0.2417	0.0118
6	0.25	0.0138
6	0.2583	0.0056
6	0.2667	0.0146
6	0.275	0.0148
6	0.2833	0.0156
6	0.2917	0.0164
6	0.3	0.0177
6	0.3083	0.0198
6	0.3167	0.0134
6	0.325	0.0126
6	0.3333	0.0156
6	0.3417	0.0206
6	0.35	0.0145
6	0.3583	0.0132
6	0.3667	0.016
6	0.375	0.017
6	0.3833	0.0156
6	0.3917	0.0138
6	0.4	0.0219
6	0.4083	0.0194
6	0.4167	0.0222
6	0.425	0.0157
6	0.4333	0.0183
6	0.4417	0.0186
6	0.45	0.0128
6	0.4583	0.0167
6	0.4667	0.0195
6	0.475	0.013
6	0.4833	0.0139
6	0.4917	0.015
6	0.5	0.0095
6	0.5083	0.0147
6	0.5167	0.0167
6	0.525	0.0114
6	0.5333	0.0167
6	0.5417	0.016
6	0.55	0.0158
6	0.5583	0.0154
6	0.5667	0.0119
6	0.575	0.016
6	0.5833	0.0165
6	0.5917	0.0096
6	0.6	0.0071
6	0.6083	0.0057
6	0.6167	0.0112
6	0.625	0.0116
6	0.6333	0.0077
6	0.6417	0.0073
6	0.65	0.0074
6	0.6583	0.0095
6	0.6667	0.0077
6	0.675	0.0084
6	0.6833	0.0083
6	0.6917	0.0057
6	0.7	0.0081
6	0.7083	0.0123
6	0.7167	0.0101
6	0.725	0.0093
6	0.7333	0.0038
6	0.7417	0.0047
6	0.75	0.0087
6	0.7583	0.0058
6	0.7667	0.0116
6	0.775	0.0125
6	0.7833	0.0104
6	0.7917	0.0175
6	0.8	0.0173
6	0.8083	0.028
6	0.8167	0.0351
6	0.825	0.0398
6	0.8333	0.0391
6	0.8417	0.04
6	0.85	0.0434
6	0.8583	0.0364
6	0.8667	0.0364
6	0.875	0.0382
6	0.8833	0.0405
6	0.8917	0.034
6	0.9	0.0323
6	0.9083	0.0284
6	0.9167	0.0327
6	0.925	0.0338
6	0.9333	0.0323
6	0.9417	0.033
6	0.95	0.0297
6	0.9583	0.0254
6	0.9667	0.024
6	0.975	0.0262
6	0.9833	0.0359
6	0.9917	0.0318
6	1.0	0.0294
6	1.0083	0.0348
6	1.0167	0.0378
6	1.025	0.0344
6	1.0333	0.0343
6	1.0417	0.0306
6	1.05	0.0238
6	1.0583	0.0342
6	1.0667	0.0307
6	1.075	0.0338
6	1.0833	0.0318
6	1.0917	0.0344
6	1.1	0.0364
6	1.1083	0.0354
6	1.1167	0.0381
6	1.125	0.0267
6	1.1333	0.0263
6	1.1417	0.0266
6	1.15	0.0298
6	1.1583	0.029
6	1.1667	0.025
6	1.175	0.0283
6	1.1833	0.02
6	1.1917	0.0218
6	1.2	0.0233
6	1.2083	0.0226
6	1.2167	0.0219
6	1.225	0.0104
6	1.2333	0.0152
6	1.2417	0.024
6	1.25	0.02
6	1.2583	0.0166
6	1.2667	0.0188
6	1.275	0.0141
6	1.2833	0.0155
6	1.2917	0.0143
6	1.3	0.0209
6	1.3083	0.0152
6	1.3167	0.0246
6	1.325	0.0221
6	1.3333	0.0235
6	1.3417	0.015
6	1.35	0.0125
6	1.3583	0.0203
6	1.3667	0.0193
6	1.375	0.0197
6	1.3833	0.02
6	1.3917	0.0184
6	1.4	0.0204
6	1.4083	0.0188
6	1.4167	0.0156
6	1.425	0.0157
6	1.4333	0.0171
6	1.4417	0.0187
6	1.45	0.0126
6	1.4583	0.0098
6	1.4667	0.013
6	1.475	0.0172
6	1.4833	0.0143
6	1.4917	0.0142
6	1.5	0.013
6	1.5083	0.0158
6	1.5167	0.019
6	1.525	0.0141
6	1.5333	0.0121
6	1.5417	0.0161
6	1.55	0.0178
6	1.5583	0.0131
6	1.5667	0.0165
6	1.575	0.0096
6	1.5833	0.0167
6	1.5917	0.0229
6	1.6	0.0199
6	1.6083	0.0158
6	1.6167	0.0199
6	1.625	0.0128
6	1.6333	0.0134
6	1.6417	0.0199
6	1.65	0.0192
6	1.6583	0.0183
6	1.6667	0.0151
6	1.675	0.019
6	1.6833	0.0195
6	1.6917	0.0191
6	1.7	0.0192
6	1.7083	0.0296
6	1.7167	0.0246
6	1.725	0.0253
6	1.7333	0.0278
6	1.7417	0.0268
6	1.75	0.0251
6	1.7583	0.0228
6	1.7667	0.0289
6	1.775	0.0263
6	1.7833	0.0227
6	1.7917	0.0255
6	1.8	0.0273
6	1.8083	0.0204
6	1.8167	0.023
6	1.825	0.0306
6	1.8333	0.0252
6	1.8417	0.0264
6	1.85	0.0256
6	1.8583	0.0231
6	1.8667	0.0258
6	1.875	0.0243
6	1.8833	0.0271
6	1.8917	0.0252
6	1.9	0.0246
6	1.9083	0.0192
6	1.9167	0.0289
6	1.925	0.0247
6	1.9333	0.0246
6	1.9417	0.0206
6	1.95	0.022
6	1.9583	0.0164
6	1.9667	0.0218
6	1.975	0.0231
6	1.9833	0.0296
6	1.9917	0.0286
6	2.0	0.0282
7	-0.2	0.0037
7	-0.1917	0.0054
7	-0.1833	0.0054
7	-0.175	0.0029
7	-0.1667	-0.0034
7	-0.1583	0.0031
7	-0.15	0.0019
7	-0.1417	0.0015
7	-0.1333	0.0027
7	-0.125	-0.0065
7	-0.1167	-0.0017
7	-0.1083	0.0089
7	-0.1	0.0005
7	-0.0917	0.0016
7	-0.0833	0.0028
7	-0.075	-0.0035
7	-0.0667	-0.0034
7	-0.0583	-0.003
7	-0.05	0.0002
7	-0.0417	0.0006
7	-0.0333	0.0009
7	-0.025	-0.0016
7	-0.0167	0.0025
7	-0.0083	0.0018
7	-0.0	-0.0056
7	0.0083	0.001
7	0.0167	0.0062
7	0.025	0.0037
7	0.0333	-0.0022
7	0.0417	-0.0003
7	0.05	0.0048
7	0.0583	0.0026
7	0.0667	-0.0028
7	0.075	-0.0002
7	0.0833	0.0077
7	0.0917	-0.0032
7	0.1	-0.0042
7	0.1083	-0.0021
7	0.1167	-0.002
7	0.125	-0.003
7	0.1333	-0.0017
7	0.1417	0.0058
7	0.15	0.0051
7	0.1583	0.0093
7	0.1667	0.0053
7	0.175	0.019
7	0.1833	0.021
7	0.1917	0.016
7	0.2	0.014
7	0.2083	0.0136
7	0.2167	0.0113
7	0.225	0.0084
7	0.2333	0.0027
7	0.2417	0.0096
7	0.25	0.0115
7	0.2583	0.0077
7	0.2667	0.012
7	0.275	0.014
7	0.2833	0.0208
7	0.2917	0.0076
7	0.3	0.0088
7	0.3083	0.0132
7	0.3167	0.0095
7	0.325	0.0147
7	0.3333	0.0202
7	0.3417	0.0171
7	0.35	0.0171
7	0.3583	0.0224
7	0.3667	0.0223
7	0.375	0.0246
7	0.3833	0.0157
7	0.3917	0.0217
7	0.4	0.0277
7	0.4083	0.0219
7	0.4167	0.0215
7	0.425	0.0224
7	0.4333	0.0233
7	0.4417	0.0226
7	0.45	0.0193
7	0.4583	0.0191
7	0.4667	0.0225
7	0.475	0.0126
7	0.4833	0.016
7	0.4917	0.0175
7	0.5	0.0154
7	0.5083	0.0125
7	0.5167	0.0122
7	0.525	0.0094
7	0.5333	0.013
7	0.5417	0.0127
7	0.55	0.0128
7	0.5583	0.0124
7	0.5667	0.0073
7	0.575	0.0114
7	0.5833	0.0099
7	0.5917	0.0021
7	0.6	0.0025
7	0.6083	0.0097
7	0.6167	0.0108
7	0.625	0.0098
7	0.6333	0.009
7	0.6417	0.0088
7	0.65	0.0096
7	0.6583	0.0152
7	0.6667	0.0096
7	0.675	0.0064
7	0.6833	0.0075
7	0.6917	0.0041
7	0.7	0.0027
7	0.7083	0.0023
7	0.7167	0.006
7	0.725	0.0046
7	0.7333	0.0076
7	0.7417	0.0087
7	0.75	0.008
7	0.7583	-0.0011
7	0.7667	0.0051
7	0.775	0.0115
7	0.7833	0.0126
7	0.7917	0.0148
7	0.8	0.0213
7	0.8083	0.0215
7	0.8167	0.0168
7	0.825	0.024
7	0.8333	0.0278
7	0.8417	0.0278
7	0.85	0.0258
7	0.8583	0.0297
7	0.8667	0.0223
7	0.875	0.025
7	0.8833	0.0236
7	0.8917	0.0241
7	0.9	0.0215
7	0.9083	0.0172
7	0.9167	0.0196
7	0.925	0.0207
7	0.9333	0.0232
7	0.9417	0.024
7	0.95	0.0221
7	0.9583	0.0223
7	0.9667	0.02
7	0.975	0.0231
7	0.9833	0.025
7	0.9917	0.0264
[truncated: 998,000+ more rows]
