# Supplementary material for: Brains and algorithms partially converge in natural language processing
Source: Commun Biol. 2022 Feb 16;5:134. doi: 10.1038/s42003-022-03036-1 (PMC8850612; doi:10.1038/s42003-022-03036-1)
Supplement: Supplementary file 6 — Supplementary Data 1 [file 42003_2022_3036_MOESM6_ESM.zip › fig_2c_meg_noise.csv]

MEG channel	Time	MEG noise ceiling
R23-4304	-0.2	-0.0033
R23-4304	-0.1917	-0.0024
R23-4304	-0.1833	0.0016
R23-4304	-0.175	0.0034
R23-4304	-0.1667	0.004
R23-4304	-0.1583	0.0029
R23-4304	-0.15	0.0015
R23-4304	-0.1417	-0.0031
R23-4304	-0.1333	-0.0061
R23-4304	-0.125	0.0045
R23-4304	-0.1167	-0.0067
R23-4304	-0.1083	0.0048
R23-4304	-0.1	0.0063
R23-4304	-0.0917	0.0063
R23-4304	-0.0833	0.0025
R23-4304	-0.075	-0.0035
R23-4304	-0.0667	0.0041
R23-4304	-0.0583	0.0059
R23-4304	-0.05	0.001
R23-4304	-0.0417	0.0016
R23-4304	-0.0333	-0.0045
R23-4304	-0.025	-0.0062
R23-4304	-0.0167	0.0017
R23-4304	-0.0083	-0.002
R23-4304	-0.0	0.0019
R23-4304	0.0083	0.0107
R23-4304	0.0167	-0.0022
R23-4304	0.025	0.0021
R23-4304	0.0333	0.0009
R23-4304	0.0417	-0.0002
R23-4304	0.05	0.0016
R23-4304	0.0583	-0.0013
R23-4304	0.0667	-0.0014
R23-4304	0.075	0.0036
R23-4304	0.0833	0.0001
R23-4304	0.0917	0.0018
R23-4304	0.1	0.0006
R23-4304	0.1083	0.0032
R23-4304	0.1167	0.0024
R23-4304	0.125	0.0068
R23-4304	0.1333	0.002
R23-4304	0.1417	-0.0064
R23-4304	0.15	-0.0019
R23-4304	0.1583	0.0007
R23-4304	0.1667	0.0022
R23-4304	0.175	0.0003
R23-4304	0.1833	-0.0024
R23-4304	0.1917	-0.0014
R23-4304	0.2	-0.0028
R23-4304	0.2083	0.0
R23-4304	0.2167	-0.0012
R23-4304	0.225	0.0069
R23-4304	0.2333	-0.0005
R23-4304	0.2417	0.0078
R23-4304	0.25	0.0043
R23-4304	0.2583	0.0095
R23-4304	0.2667	0.003
R23-4304	0.275	0.0011
R23-4304	0.2833	0.0011
R23-4304	0.2917	0.0004
R23-4304	0.3	0.0119
R23-4304	0.3083	0.0089
R23-4304	0.3167	0.0045
R23-4304	0.325	0.008
R23-4304	0.3333	0.0083
R23-4304	0.3417	0.0082
R23-4304	0.35	0.0045
R23-4304	0.3583	0.0046
R23-4304	0.3667	0.0205
R23-4304	0.375	0.0167
R23-4304	0.3833	0.0182
R23-4304	0.3917	0.0219
R23-4304	0.4	0.0199
R23-4304	0.4083	0.0193
R23-4304	0.4167	0.0223
R23-4304	0.425	0.02
R23-4304	0.4333	0.0285
R23-4304	0.4417	0.023
R23-4304	0.45	0.0218
R23-4304	0.4583	0.0139
R23-4304	0.4667	0.015
R23-4304	0.475	0.0196
R23-4304	0.4833	0.0189
R23-4304	0.4917	0.0159
R23-4304	0.5	0.0171
R23-4304	0.5083	0.0204
R23-4304	0.5167	0.0171
R23-4304	0.525	0.0156
R23-4304	0.5333	0.0086
R23-4304	0.5417	0.0109
R23-4304	0.55	0.0114
R23-4304	0.5583	0.0139
R23-4304	0.5667	0.0114
R23-4304	0.575	0.0101
R23-4304	0.5833	0.0089
R23-4304	0.5917	0.0131
R23-4304	0.6	0.0169
R23-4304	0.6083	0.0081
R23-4304	0.6167	0.0129
R23-4304	0.625	0.01
R23-4304	0.6333	0.0075
R23-4304	0.6417	0.0126
R23-4304	0.65	0.0136
R23-4304	0.6583	0.0068
R23-4304	0.6667	0.0111
R23-4304	0.675	0.0118
R23-4304	0.6833	0.0063
R23-4304	0.6917	0.0116
R23-4304	0.7	0.0127
R23-4304	0.7083	0.011
R23-4304	0.7167	0.0054
R23-4304	0.725	0.0031
R23-4304	0.7333	0.007
R23-4304	0.7417	0.0061
R23-4304	0.75	0.0063
R23-4304	0.7583	0.006
R23-4304	0.7667	0.0035
R23-4304	0.775	-0.0007
R23-4304	0.7833	0.0044
R23-4304	0.7917	0.0113
R23-4304	0.8	0.0124
R23-4304	0.8083	0.013
R23-4304	0.8167	0.0133
R23-4304	0.825	0.01
R23-4304	0.8333	0.0083
R23-4304	0.8417	0.0058
R23-4304	0.85	0.0056
R23-4304	0.8583	0.0032
R23-4304	0.8667	0.0064
R23-4304	0.875	0.011
R23-4304	0.8833	0.0108
R23-4304	0.8917	0.0103
R23-4304	0.9	0.0065
R23-4304	0.9083	0.0092
R23-4304	0.9167	0.0116
R23-4304	0.925	0.0113
R23-4304	0.9333	0.0085
R23-4304	0.9417	0.0119
R23-4304	0.95	0.0156
R23-4304	0.9583	0.0111
R23-4304	0.9667	0.008
R23-4304	0.975	0.0161
R23-4304	0.9833	0.02
R23-4304	0.9917	0.0131
R23-4304	1.0	0.0118
R23-4304	1.0083	0.0171
R23-4304	1.0167	0.0163
R23-4304	1.025	0.0241
R23-4304	1.0333	0.0272
R23-4304	1.0417	0.0273
R23-4304	1.05	0.0244
R23-4304	1.0583	0.0231
R23-4304	1.0667	0.0305
R23-4304	1.075	0.0298
R23-4304	1.0833	0.0285
R23-4304	1.0917	0.0298
R23-4304	1.1	0.0248
R23-4304	1.1083	0.0261
R23-4304	1.1167	0.0235
R23-4304	1.125	0.0183
R23-4304	1.1333	0.0162
R23-4304	1.1417	0.019
R23-4304	1.15	0.0177
R23-4304	1.1583	0.0238
R23-4304	1.1667	0.0228
R23-4304	1.175	0.0201
R23-4304	1.1833	0.0172
R23-4304	1.1917	0.0228
R23-4304	1.2	0.0172
R23-4304	1.2083	0.0144
R23-4304	1.2167	0.0149
R23-4304	1.225	0.0169
R23-4304	1.2333	0.0209
R23-4304	1.2417	0.0225
R23-4304	1.25	0.0166
R23-4304	1.2583	0.0189
R23-4304	1.2667	0.0185
R23-4304	1.275	0.021
R23-4304	1.2833	0.0252
R23-4304	1.2917	0.0214
R23-4304	1.3	0.0133
R23-4304	1.3083	0.0107
R23-4304	1.3167	0.0155
R23-4304	1.325	0.0157
R23-4304	1.3333	0.0224
R23-4304	1.3417	0.0223
R23-4304	1.35	0.0131
R23-4304	1.3583	0.0099
R23-4304	1.3667	0.0124
R23-4304	1.375	0.0173
R23-4304	1.3833	0.0189
R23-4304	1.3917	0.0218
R23-4304	1.4	0.0179
R23-4304	1.4083	0.0247
R23-4304	1.4167	0.0186
R23-4304	1.425	0.0148
R23-4304	1.4333	0.0219
R23-4304	1.4417	0.0209
R23-4304	1.45	0.0197
R23-4304	1.4583	0.0147
R23-4304	1.4667	0.016
R23-4304	1.475	0.0118
R23-4304	1.4833	0.0163
R23-4304	1.4917	0.0162
R23-4304	1.5	0.0172
R23-4304	1.5083	0.0111
R23-4304	1.5167	0.0105
R23-4304	1.525	0.0141
R23-4304	1.5333	0.0145
R23-4304	1.5417	0.0137
R23-4304	1.55	0.0138
R23-4304	1.5583	0.0179
R23-4304	1.5667	0.0181
R23-4304	1.575	0.0198
R23-4304	1.5833	0.013
R23-4304	1.5917	0.01
R23-4304	1.6	0.0112
R23-4304	1.6083	0.0124
R23-4304	1.6167	0.0195
R23-4304	1.625	0.0141
R23-4304	1.6333	0.0122
R23-4304	1.6417	0.017
R23-4304	1.65	0.0173
R23-4304	1.6583	0.0148
R23-4304	1.6667	0.0124
R23-4304	1.675	0.0136
R23-4304	1.6833	0.0158
R23-4304	1.6917	0.0177
R23-4304	1.7	0.0178
R23-4304	1.7083	0.0207
R23-4304	1.7167	0.0199
R23-4304	1.725	0.0218
R23-4304	1.7333	0.0192
R23-4304	1.7417	0.0185
R23-4304	1.75	0.0231
R23-4304	1.7583	0.0198
R23-4304	1.7667	0.0176
R23-4304	1.775	0.0237
R23-4304	1.7833	0.0281
R23-4304	1.7917	0.0285
R23-4304	1.8	0.0318
R23-4304	1.8083	0.0304
R23-4304	1.8167	0.0224
R23-4304	1.825	0.0277
R23-4304	1.8333	0.0298
R23-4304	1.8417	0.0209
R23-4304	1.85	0.0188
R23-4304	1.8583	0.024
R23-4304	1.8667	0.0241
R23-4304	1.875	0.0262
R23-4304	1.8833	0.0273
R23-4304	1.8917	0.0282
R23-4304	1.9	0.0237
R23-4304	1.9083	0.0198
R23-4304	1.9167	0.0255
R23-4304	1.925	0.0291
R23-4304	1.9333	0.0194
R23-4304	1.9417	0.0198
R23-4304	1.95	0.025
R23-4304	1.9583	0.0289
R23-4304	1.9667	0.0275
R23-4304	1.975	0.0263
R23-4304	1.9833	0.0348
R23-4304	1.9917	0.03
R23-4304	2.0	0.0254
MLC12-4304	-0.2	-0.0001
MLC12-4304	-0.1917	-0.0035
MLC12-4304	-0.1833	0.0011
MLC12-4304	-0.175	0.002
MLC12-4304	-0.1667	0.0003
MLC12-4304	-0.1583	0.001
MLC12-4304	-0.15	0.0019
MLC12-4304	-0.1417	-0.0019
MLC12-4304	-0.1333	-0.0055
MLC12-4304	-0.125	0.0006
MLC12-4304	-0.1167	-0.0079
MLC12-4304	-0.1083	0.0069
MLC12-4304	-0.1	0.0069
MLC12-4304	-0.0917	0.003
MLC12-4304	-0.0833	0.0028
MLC12-4304	-0.075	0.002
MLC12-4304	-0.0667	0.0032
MLC12-4304	-0.0583	0.0054
MLC12-4304	-0.05	0.002
MLC12-4304	-0.0417	0.001
MLC12-4304	-0.0333	-0.0031
MLC12-4304	-0.025	-0.0043
MLC12-4304	-0.0167	0.0029
MLC12-4304	-0.0083	-0.0023
MLC12-4304	-0.0	-0.0007
MLC12-4304	0.0083	0.0106
MLC12-4304	0.0167	-0.002
MLC12-4304	0.025	0.0009
MLC12-4304	0.0333	0.0002
MLC12-4304	0.0417	-0.0025
MLC12-4304	0.05	-0.0014
MLC12-4304	0.0583	-0.0013
MLC12-4304	0.0667	-0.0009
MLC12-4304	0.075	0.0053
MLC12-4304	0.0833	-0.0003
MLC12-4304	0.0917	0.0009
MLC12-4304	0.1	-0.0002
MLC12-4304	0.1083	0.003
MLC12-4304	0.1167	0.0017
MLC12-4304	0.125	0.0057
MLC12-4304	0.1333	0.0032
MLC12-4304	0.1417	-0.0029
MLC12-4304	0.15	-0.0027
MLC12-4304	0.1583	-0.0014
MLC12-4304	0.1667	0.0011
MLC12-4304	0.175	0.001
MLC12-4304	0.1833	-0.0022
MLC12-4304	0.1917	0.003
MLC12-4304	0.2	-0.0013
MLC12-4304	0.2083	0.0006
MLC12-4304	0.2167	0.003
MLC12-4304	0.225	0.0093
MLC12-4304	0.2333	0.0029
MLC12-4304	0.2417	0.0086
MLC12-4304	0.25	0.0054
MLC12-4304	0.2583	0.0122
MLC12-4304	0.2667	0.0036
MLC12-4304	0.275	0.0029
MLC12-4304	0.2833	0.002
MLC12-4304	0.2917	0.0004
MLC12-4304	0.3	0.013
MLC12-4304	0.3083	0.012
MLC12-4304	0.3167	0.0077
MLC12-4304	0.325	0.0111
MLC12-4304	0.3333	0.0143
MLC12-4304	0.3417	0.016
MLC12-4304	0.35	0.012
MLC12-4304	0.3583	0.016
MLC12-4304	0.3667	0.0312
MLC12-4304	0.375	0.0285
MLC12-4304	0.3833	0.0288
MLC12-4304	0.3917	0.033
MLC12-4304	0.4	0.0327
MLC12-4304	0.4083	0.0287
MLC12-4304	0.4167	0.0295
MLC12-4304	0.425	0.0323
MLC12-4304	0.4333	0.0376
MLC12-4304	0.4417	0.0317
MLC12-4304	0.45	0.0345
MLC12-4304	0.4583	0.0253
MLC12-4304	0.4667	0.0217
MLC12-4304	0.475	0.0274
MLC12-4304	0.4833	0.0295
MLC12-4304	0.4917	0.0236
MLC12-4304	0.5	0.024
MLC12-4304	0.5083	0.023
MLC12-4304	0.5167	0.0203
MLC12-4304	0.525	0.0195
MLC12-4304	0.5333	0.0108
MLC12-4304	0.5417	0.0163
MLC12-4304	0.55	0.0133
MLC12-4304	0.5583	0.0205
MLC12-4304	0.5667	0.0162
MLC12-4304	0.575	0.0156
MLC12-4304	0.5833	0.0108
MLC12-4304	0.5917	0.0144
MLC12-4304	0.6	0.0195
MLC12-4304	0.6083	0.009
MLC12-4304	0.6167	0.0138
MLC12-4304	0.625	0.0097
MLC12-4304	0.6333	0.0123
MLC12-4304	0.6417	0.0167
MLC12-4304	0.65	0.0169
MLC12-4304	0.6583	0.0111
MLC12-4304	0.6667	0.0111
MLC12-4304	0.675	0.0133
MLC12-4304	0.6833	0.0049
MLC12-4304	0.6917	0.0127
MLC12-4304	0.7	0.0159
MLC12-4304	0.7083	0.0141
MLC12-4304	0.7167	0.0063
MLC12-4304	0.725	0.0046
MLC12-4304	0.7333	0.0116
MLC12-4304	0.7417	0.0107
MLC12-4304	0.75	0.0066
MLC12-4304	0.7583	0.0072
MLC12-4304	0.7667	0.0036
MLC12-4304	0.775	0.0009
MLC12-4304	0.7833	0.0062
MLC12-4304	0.7917	0.0116
MLC12-4304	0.8	0.0099
MLC12-4304	0.8083	0.0136
MLC12-4304	0.8167	0.0145
MLC12-4304	0.825	0.0127
MLC12-4304	0.8333	0.0115
MLC12-4304	0.8417	0.0081
MLC12-4304	0.85	0.0091
MLC12-4304	0.8583	0.005
MLC12-4304	0.8667	0.0143
MLC12-4304	0.875	0.016
MLC12-4304	0.8833	0.0136
MLC12-4304	0.8917	0.013
MLC12-4304	0.9	0.0107
MLC12-4304	0.9083	0.0138
MLC12-4304	0.9167	0.0151
MLC12-4304	0.925	0.0158
MLC12-4304	0.9333	0.0123
MLC12-4304	0.9417	0.0168
MLC12-4304	0.95	0.0192
MLC12-4304	0.9583	0.0162
MLC12-4304	0.9667	0.013
MLC12-4304	0.975	0.0211
MLC12-4304	0.9833	0.0232
MLC12-4304	0.9917	0.0222
MLC12-4304	1.0	0.0219
MLC12-4304	1.0083	0.0248
MLC12-4304	1.0167	0.0286
MLC12-4304	1.025	0.0347
MLC12-4304	1.0333	0.0378
MLC12-4304	1.0417	0.042
MLC12-4304	1.05	0.0412
MLC12-4304	1.0583	0.0392
MLC12-4304	1.0667	0.046
MLC12-4304	1.075	0.0462
MLC12-4304	1.0833	0.0464
MLC12-4304	1.0917	0.0442
MLC12-4304	1.1	0.0412
MLC12-4304	1.1083	0.0432
MLC12-4304	1.1167	0.0387
MLC12-4304	1.125	0.0342
MLC12-4304	1.1333	0.0313
MLC12-4304	1.1417	0.0329
MLC12-4304	1.15	0.0301
MLC12-4304	1.1583	0.0344
MLC12-4304	1.1667	0.0352
MLC12-4304	1.175	0.0315
MLC12-4304	1.1833	0.0292
MLC12-4304	1.1917	0.0324
MLC12-4304	1.2	0.0264
MLC12-4304	1.2083	0.0273
MLC12-4304	1.2167	0.0288
MLC12-4304	1.225	0.031
MLC12-4304	1.2333	0.0331
MLC12-4304	1.2417	0.0306
MLC12-4304	1.25	0.0249
MLC12-4304	1.2583	0.0296
MLC12-4304	1.2667	0.0326
MLC12-4304	1.275	0.0319
MLC12-4304	1.2833	0.034
MLC12-4304	1.2917	0.033
MLC12-4304	1.3	0.0239
MLC12-4304	1.3083	0.0246
MLC12-4304	1.3167	0.0253
MLC12-4304	1.325	0.0243
MLC12-4304	1.3333	0.0303
MLC12-4304	1.3417	0.0305
MLC12-4304	1.35	0.023
MLC12-4304	1.3583	0.0191
MLC12-4304	1.3667	0.0237
MLC12-4304	1.375	0.0265
MLC12-4304	1.3833	0.0279
MLC12-4304	1.3917	0.0317
MLC12-4304	1.4	0.026
MLC12-4304	1.4083	0.0332
MLC12-4304	1.4167	0.0265
MLC12-4304	1.425	0.0231
MLC12-4304	1.4333	0.0274
MLC12-4304	1.4417	0.0255
MLC12-4304	1.45	0.0215
MLC12-4304	1.4583	0.0194
MLC12-4304	1.4667	0.0232
MLC12-4304	1.475	0.017
MLC12-4304	1.4833	0.0224
MLC12-4304	1.4917	0.0218
MLC12-4304	1.5	0.0218
MLC12-4304	1.5083	0.0155
MLC12-4304	1.5167	0.0148
MLC12-4304	1.525	0.0175
MLC12-4304	1.5333	0.0181
MLC12-4304	1.5417	0.0183
MLC12-4304	1.55	0.0195
MLC12-4304	1.5583	0.0208
MLC12-4304	1.5667	0.0212
MLC12-4304	1.575	0.0226
MLC12-4304	1.5833	0.0138
MLC12-4304	1.5917	0.0136
MLC12-4304	1.6	0.0141
MLC12-4304	1.6083	0.0155
MLC12-4304	1.6167	0.0206
MLC12-4304	1.625	0.0178
MLC12-4304	1.6333	0.0174
MLC12-4304	1.6417	0.0176
MLC12-4304	1.65	0.0158
MLC12-4304	1.6583	0.0175
MLC12-4304	1.6667	0.0201
MLC12-4304	1.675	0.0212
MLC12-4304	1.6833	0.0237
MLC12-4304	1.6917	0.0245
MLC12-4304	1.7	0.026
MLC12-4304	1.7083	0.0261
MLC12-4304	1.7167	0.0298
MLC12-4304	1.725	0.0298
MLC12-4304	1.7333	0.0275
MLC12-4304	1.7417	0.0285
MLC12-4304	1.75	0.0321
MLC12-4304	1.7583	0.0313
MLC12-4304	1.7667	0.0311
MLC12-4304	1.775	0.0363
MLC12-4304	1.7833	0.0389
MLC12-4304	1.7917	0.0373
MLC12-4304	1.8	0.041
MLC12-4304	1.8083	0.0436
MLC12-4304	1.8167	0.0374
MLC12-4304	1.825	0.0401
MLC12-4304	1.8333	0.0406
MLC12-4304	1.8417	0.0312
MLC12-4304	1.85	0.0312
MLC12-4304	1.8583	0.0355
MLC12-4304	1.8667	0.0343
MLC12-4304	1.875	0.0381
MLC12-4304	1.8833	0.0381
MLC12-4304	1.8917	0.0414
MLC12-4304	1.9	0.0396
MLC12-4304	1.9083	0.0365
MLC12-4304	1.9167	0.0409
MLC12-4304	1.925	0.0435
MLC12-4304	1.9333	0.0371
MLC12-4304	1.9417	0.0348
MLC12-4304	1.95	0.0399
MLC12-4304	1.9583	0.043
MLC12-4304	1.9667	0.044
MLC12-4304	1.975	0.0411
MLC12-4304	1.9833	0.0498
MLC12-4304	1.9917	0.0442
MLC12-4304	2.0	0.0386
MLC13-4304	-0.2	0.0013
MLC13-4304	-0.1917	-0.0038
MLC13-4304	-0.1833	0.0001
MLC13-4304	-0.175	0.0023
MLC13-4304	-0.1667	-0.0028
MLC13-4304	-0.1583	0.0012
MLC13-4304	-0.15	0.0026
MLC13-4304	-0.1417	0.0001
MLC13-4304	-0.1333	-0.003
MLC13-4304	-0.125	-0.0026
MLC13-4304	-0.1167	-0.008
MLC13-4304	-0.1083	0.0076
MLC13-4304	-0.1	0.0058
MLC13-4304	-0.0917	0.0013
MLC13-4304	-0.0833	0.0038
MLC13-4304	-0.075	0.0044
MLC13-4304	-0.0667	0.0021
MLC13-4304	-0.0583	0.0038
MLC13-4304	-0.05	0.0027
MLC13-4304	-0.0417	0.0028
MLC13-4304	-0.0333	-0.0019
MLC13-4304	-0.025	-0.0019
MLC13-4304	-0.0167	0.0044
MLC13-4304	-0.0083	-0.0006
MLC13-4304	-0.0	-0.0043
MLC13-4304	0.0083	0.0082
MLC13-4304	0.0167	-0.0013
MLC13-4304	0.025	-0.0007
MLC13-4304	0.0333	-0.0001
MLC13-4304	0.0417	-0.0049
MLC13-4304	0.05	-0.004
MLC13-4304	0.0583	-0.0007
MLC13-4304	0.0667	-0.0003
MLC13-4304	0.075	0.0051
MLC13-4304	0.0833	-0.001
MLC13-4304	0.0917	0.0002
MLC13-4304	0.1	-0.0012
MLC13-4304	0.1083	0.0035
MLC13-4304	0.1167	0.0015
MLC13-4304	0.125	0.004
MLC13-4304	0.1333	0.0043
MLC13-4304	0.1417	-0.0006
MLC13-4304	0.15	-0.0039
MLC13-4304	0.1583	-0.0017
MLC13-4304	0.1667	0.0004
MLC13-4304	0.175	-0.001
MLC13-4304	0.1833	-0.0024
MLC13-4304	0.1917	0.0076
MLC13-4304	0.2	0.002
MLC13-4304	0.2083	0.002
MLC13-4304	0.2167	0.005
MLC13-4304	0.225	0.0095
MLC13-4304	0.2333	0.0046
MLC13-4304	0.2417	0.0091
MLC13-4304	0.25	0.0052
MLC13-4304	0.2583	0.0122
MLC13-4304	0.2667	0.0038
MLC13-4304	0.275	0.0043
MLC13-4304	0.2833	0.0029
MLC13-4304	0.2917	0.0004
MLC13-4304	0.3	0.0143
MLC13-4304	0.3083	0.0146
MLC13-4304	0.3167	0.01
MLC13-4304	0.325	0.0135
MLC13-4304	0.3333	0.0211
MLC13-4304	0.3417	0.0256
MLC13-4304	0.35	0.0205
MLC13-4304	0.3583	0.0266
MLC13-4304	0.3667	0.0394
MLC13-4304	0.375	0.0399
MLC13-4304	0.3833	0.0398
MLC13-4304	0.3917	0.0445
MLC13-4304	0.4	0.0463
MLC13-4304	0.4083	0.0408
MLC13-4304	0.4167	0.0397
MLC13-4304	0.425	0.0451
MLC13-4304	0.4333	0.0475
MLC13-4304	0.4417	0.0425
MLC13-4304	0.45	0.0452
MLC13-4304	0.4583	0.0382
MLC13-4304	0.4667	0.033
MLC13-4304	0.475	0.0341
MLC13-4304	0.4833	0.0363
MLC13-4304	0.4917	0.0306
MLC13-4304	0.5	0.0285
MLC13-4304	0.5083	0.0258
MLC13-4304	0.5167	0.0266
MLC13-4304	0.525	0.0261
MLC13-4304	0.5333	0.0189
MLC13-4304	0.5417	0.0228
MLC13-4304	0.55	0.0188
MLC13-4304	0.5583	0.0257
MLC13-4304	0.5667	0.0209
MLC13-4304	0.575	0.0207
MLC13-4304	0.5833	0.015
MLC13-4304	0.5917	0.0151
MLC13-4304	0.6	0.0216
MLC13-4304	0.6083	0.0087
MLC13-4304	0.6167	0.0168
MLC13-4304	0.625	0.0131
MLC13-4304	0.6333	0.0174
MLC13-4304	0.6417	0.0197
MLC13-4304	0.65	0.019
MLC13-4304	0.6583	0.0141
MLC13-4304	0.6667	0.0123
MLC13-4304	0.675	0.0166
MLC13-4304	0.6833	0.0066
MLC13-4304	0.6917	0.013
MLC13-4304	0.7	0.0174
MLC13-4304	0.7083	0.0158
MLC13-4304	0.7167	0.0093
MLC13-4304	0.725	0.0077
MLC13-4304	0.7333	0.0144
MLC13-4304	0.7417	0.0132
MLC13-4304	0.75	0.0073
MLC13-4304	0.7583	0.0074
MLC13-4304	0.7667	0.0043
MLC13-4304	0.775	0.0027
MLC13-4304	0.7833	0.0086
MLC13-4304	0.7917	0.0114
MLC13-4304	0.8	0.0073
MLC13-4304	0.8083	0.0134
MLC13-4304	0.8167	0.0139
MLC13-4304	0.825	0.0139
MLC13-4304	0.8333	0.0146
MLC13-4304	0.8417	0.0108
MLC13-4304	0.85	0.0124
MLC13-4304	0.8583	0.0092
MLC13-4304	0.8667	0.0185
MLC13-4304	0.875	0.0189
MLC13-4304	0.8833	0.0143
MLC13-4304	0.8917	0.0148
MLC13-4304	0.9	0.0148
MLC13-4304	0.9083	0.0157
MLC13-4304	0.9167	0.0173
MLC13-4304	0.925	0.0195
MLC13-4304	0.9333	0.018
MLC13-4304	0.9417	0.0213
MLC13-4304	0.95	0.0226
MLC13-4304	0.9583	0.0201
MLC13-4304	0.9667	0.0203
MLC13-4304	0.975	0.0278
MLC13-4304	0.9833	0.0295
MLC13-4304	0.9917	0.0328
MLC13-4304	1.0	0.0342
MLC13-4304	1.0083	0.0347
MLC13-4304	1.0167	0.0422
MLC13-4304	1.025	0.0447
MLC13-4304	1.0333	0.049
MLC13-4304	1.0417	0.0549
MLC13-4304	1.05	0.0563
MLC13-4304	1.0583	0.055
MLC13-4304	1.0667	0.0579
MLC13-4304	1.075	0.0607
MLC13-4304	1.0833	0.0637
MLC13-4304	1.0917	0.0597
MLC13-4304	1.1	0.056
MLC13-4304	1.1083	0.0568
MLC13-4304	1.1167	0.0544
MLC13-4304	1.125	0.052
MLC13-4304	1.1333	0.0482
MLC13-4304	1.1417	0.0494
MLC13-4304	1.15	0.046
MLC13-4304	1.1583	0.0481
MLC13-4304	1.1667	0.0484
MLC13-4304	1.175	0.0461
MLC13-4304	1.1833	0.0431
MLC13-4304	1.1917	0.0431
MLC13-4304	1.2	0.0401
MLC13-4304	1.2083	0.0435
MLC13-4304	1.2167	0.0441
MLC13-4304	1.225	0.046
MLC13-4304	1.2333	0.0458
MLC13-4304	1.2417	0.0415
MLC13-4304	1.25	0.0351
MLC13-4304	1.2583	0.0399
MLC13-4304	1.2667	0.0446
MLC13-4304	1.275	0.0429
MLC13-4304	1.2833	0.0441
MLC13-4304	1.2917	0.0467
MLC13-4304	1.3	0.0378
MLC13-4304	1.3083	0.0379
MLC13-4304	1.3167	0.0364
MLC13-4304	1.325	0.0351
MLC13-4304	1.3333	0.0382
MLC13-4304	1.3417	0.0393
MLC13-4304	1.35	0.0332
MLC13-4304	1.3583	0.0294
MLC13-4304	1.3667	0.0339
MLC13-4304	1.375	0.0356
MLC13-4304	1.3833	0.0387
MLC13-4304	1.3917	0.0409
MLC13-4304	1.4	0.0357
MLC13-4304	1.4083	0.0419
MLC13-4304	1.4167	0.0356
MLC13-4304	1.425	0.0321
MLC13-4304	1.4333	0.0327
MLC13-4304	1.4417	0.0314
MLC13-4304	1.45	0.0258
MLC13-4304	1.4583	0.0223
MLC13-4304	1.4667	0.0302
MLC13-4304	1.475	0.0245
MLC13-4304	1.4833	0.0293
MLC13-4304	1.4917	0.027
MLC13-4304	1.5	0.0254
MLC13-4304	1.5083	0.0212
MLC13-4304	1.5167	0.0211
MLC13-4304	1.525	0.0223
MLC13-4304	1.5333	0.0215
MLC13-4304	1.5417	0.0215
MLC13-4304	1.55	0.0239
MLC13-4304	1.5583	0.0245
MLC13-4304	1.5667	0.0254
MLC13-4304	1.575	0.0247
MLC13-4304	1.5833	0.017
MLC13-4304	1.5917	0.0185
MLC13-4304	1.6	0.0166
MLC13-4304	1.6083	0.0194
MLC13-4304	1.6167	0.0243
MLC13-4304	1.625	0.0217
MLC13-4304	1.6333	0.0214
MLC13-4304	1.6417	0.0209
MLC13-4304	1.65	0.0207
MLC13-4304	1.6583	0.0255
MLC13-4304	1.6667	0.0309
MLC13-4304	1.675	0.0305
MLC13-4304	1.6833	0.0317
MLC13-4304	1.6917	0.0337
MLC13-4304	1.7	0.0356
MLC13-4304	1.7083	0.0334
MLC13-4304	1.7167	0.0387
MLC13-4304	1.725	0.0395
MLC13-4304	1.7333	0.0389
MLC13-4304	1.7417	0.0407
MLC13-4304	1.75	0.0434
MLC13-4304	1.7583	0.045
MLC13-4304	1.7667	0.0476
MLC13-4304	1.775	0.0503
MLC13-4304	1.7833	0.053
MLC13-4304	1.7917	0.0508
MLC13-4304	1.8	0.0544
MLC13-4304	1.8083	0.0574
MLC13-4304	1.8167	0.0521
MLC13-4304	1.825	0.0527
MLC13-4304	1.8333	0.0539
MLC13-4304	1.8417	0.0482
MLC13-4304	1.85	0.0469
MLC13-4304	1.8583	0.0491
MLC13-4304	1.8667	0.0506
MLC13-4304	1.875	0.0529
MLC13-4304	1.8833	0.0543
MLC13-4304	1.8917	0.0591
MLC13-4304	1.9	0.057
MLC13-4304	1.9083	0.0558
MLC13-4304	1.9167	0.0577
MLC13-4304	1.925	0.0585
MLC13-4304	1.9333	0.0543
MLC13-4304	1.9417	0.0513
MLC13-4304	1.95	0.0565
MLC13-4304	1.9583	0.0587
MLC13-4304	1.9667	0.0602
MLC13-4304	1.975	0.0558
MLC13-4304	1.9833	0.0626
MLC13-4304	1.9917	0.0581
MLC13-4304	2.0	0.0533
MLC14-4304	-0.2	0.0016
MLC14-4304	-0.1917	-0.0042
MLC14-4304	-0.1833	0.0005
MLC14-4304	-0.175	0.0036
MLC14-4304	-0.1667	-0.0036
MLC14-4304	-0.1583	0.0032
MLC14-4304	-0.15	0.0027
MLC14-4304	-0.1417	0.0011
MLC14-4304	-0.1333	-0.0007
MLC14-4304	-0.125	-0.0047
MLC14-4304	-0.1167	-0.0072
MLC14-4304	-0.1083	0.0055
MLC14-4304	-0.1	0.0038
MLC14-4304	-0.0917	0.0002
MLC14-4304	-0.0833	0.006
MLC14-4304	-0.075	0.0027
MLC14-4304	-0.0667	0.0009
MLC14-4304	-0.0583	0.0012
MLC14-4304	-0.05	0.0036
MLC14-4304	-0.0417	0.0038
MLC14-4304	-0.0333	0.0009
MLC14-4304	-0.025	-0.0005
MLC14-4304	-0.0167	0.0062
MLC14-4304	-0.0083	0.0018
MLC14-4304	-0.0	-0.0085
MLC14-4304	0.0083	0.0072
MLC14-4304	0.0167	0.0
MLC14-4304	0.025	-0.0021
MLC14-4304	0.0333	-0.0004
MLC14-4304	0.0417	-0.0059
MLC14-4304	0.05	-0.0072
MLC14-4304	0.0583	-0.0004
MLC14-4304	0.0667	-0.001
MLC14-4304	0.075	0.005
MLC14-4304	0.0833	-0.0005
MLC14-4304	0.0917	-0.0002
MLC14-4304	0.1	-0.0024
MLC14-4304	0.1083	0.0034
MLC14-4304	0.1167	-0.0011
MLC14-4304	0.125	0.0017
MLC14-4304	0.1333	0.0025
MLC14-4304	0.1417	-0.0017
MLC14-4304	0.15	-0.003
MLC14-4304	0.1583	-0.001
MLC14-4304	0.1667	0.0013
MLC14-4304	0.175	-0.0015
MLC14-4304	0.1833	-0.002
MLC14-4304	0.1917	0.0099
MLC14-4304	0.2	0.0051
MLC14-4304	0.2083	0.0019
MLC14-4304	0.2167	0.0046
MLC14-4304	0.225	0.009
MLC14-4304	0.2333	0.0065
MLC14-4304	0.2417	0.0082
MLC14-4304	0.25	0.0039
MLC14-4304	0.2583	0.0108
MLC14-4304	0.2667	0.0044
MLC14-4304	0.275	0.0051
MLC14-4304	0.2833	0.0034
MLC14-4304	0.2917	0.0033
MLC14-4304	0.3	0.014
MLC14-4304	0.3083	0.0164
MLC14-4304	0.3167	0.0109
MLC14-4304	0.325	0.015
MLC14-4304	0.3333	0.0271
MLC14-4304	0.3417	0.0323
MLC14-4304	0.35	0.0258
MLC14-4304	0.3583	0.0329
MLC14-4304	0.3667	0.0429
MLC14-4304	0.375	0.0459
MLC14-4304	0.3833	0.0458
MLC14-4304	0.3917	0.0512
MLC14-4304	0.4	0.0542
MLC14-4304	0.4083	0.0505
MLC14-4304	0.4167	0.0482
MLC14-4304	0.425	0.0534
MLC14-4304	0.4333	0.0537
MLC14-4304	0.4417	0.0501
MLC14-4304	0.45	0.0514
MLC14-4304	0.4583	0.0459
MLC14-4304	0.4667	0.0393
MLC14-4304	0.475	0.0367
MLC14-4304	0.4833	0.0372
MLC14-4304	0.4917	0.0339
MLC14-4304	0.5	0.0285
MLC14-4304	0.5083	0.0255
MLC14-4304	0.5167	0.0321
MLC14-4304	0.525	0.0313
MLC14-4304	0.5333	0.0248
MLC14-4304	0.5417	0.0267
MLC14-4304	0.55	0.0247
MLC14-4304	0.5583	0.0306
MLC14-4304	0.5667	0.0248
MLC14-4304	0.575	0.0252
MLC14-4304	0.5833	0.0176
MLC14-4304	0.5917	0.0155
MLC14-4304	0.6	0.0224
MLC14-4304	0.6083	0.0117
MLC14-4304	0.6167	0.0188
MLC14-4304	0.625	0.0166
MLC14-4304	0.6333	0.02
MLC14-4304	0.6417	0.0212
MLC14-4304	0.65	0.0201
MLC14-4304	0.6583	0.0151
MLC14-4304	0.6667	0.0117
MLC14-4304	0.675	0.0177
MLC14-4304	0.6833	0.0082
MLC14-4304	0.6917	0.013
MLC14-4304	0.7	0.0175
MLC14-4304	0.7083	0.0154
MLC14-4304	0.7167	0.0103
MLC14-4304	0.725	0.0085
MLC14-4304	0.7333	0.0152
MLC14-4304	0.7417	0.0145
MLC14-4304	0.75	0.0102
MLC14-4304	0.7583	0.0087
MLC14-4304	0.7667	0.0064
MLC14-4304	0.775	0.0053
MLC14-4304	0.7833	0.0098
MLC14-4304	0.7917	0.0099
MLC14-4304	0.8	0.0056
MLC14-4304	0.8083	0.0116
MLC14-4304	0.8167	0.0106
MLC14-4304	0.825	0.0128
MLC14-4304	0.8333	0.0156
MLC14-4304	0.8417	0.0131
MLC14-4304	0.85	0.0151
MLC14-4304	0.8583	0.0128
MLC14-4304	0.8667	0.0178
MLC14-4304	0.875	0.0183
MLC14-4304	0.8833	0.0135
MLC14-4304	0.8917	0.0164
MLC14-4304	0.9	0.015
MLC14-4304	0.9083	0.0131
MLC14-4304	0.9167	0.0171
MLC14-4304	0.925	0.0208
MLC14-4304	0.9333	0.0227
MLC14-4304	0.9417	0.025
MLC14-4304	0.95	0.024
MLC14-4304	0.9583	0.0216
MLC14-4304	0.9667	0.028
MLC14-4304	0.975	0.0341
MLC14-4304	0.9833	0.0386
MLC14-4304	0.9917	0.0441
MLC14-4304	1.0	0.0455
MLC14-4304	1.0083	0.0448
MLC14-4304	1.0167	0.0537
MLC14-4304	1.025	0.0531
MLC14-4304	1.0333	0.0564
MLC14-4304	1.0417	0.0612
MLC14-4304	1.05	0.0637
MLC14-4304	1.0583	0.0629
MLC14-4304	1.0667	0.0628
MLC14-4304	1.075	0.0681
MLC14-4304	1.0833	0.0725
MLC14-4304	1.0917	0.0675
MLC14-4304	1.1	0.0632
MLC14-4304	1.1083	0.0623
MLC14-4304	1.1167	0.0628
MLC14-4304	1.125	0.0626
MLC14-4304	1.1333	0.0581
MLC14-4304	1.1417	0.0576
MLC14-4304	1.15	0.0567
MLC14-4304	1.1583	0.0562
MLC14-4304	1.1667	0.055
MLC14-4304	1.175	0.0532
MLC14-4304	1.1833	0.0523
MLC14-4304	1.1917	0.0503
MLC14-4304	1.2	0.0514
MLC14-4304	1.2083	0.0549
MLC14-4304	1.2167	0.0539
MLC14-4304	1.225	0.0566
MLC14-4304	1.2333	0.0551
MLC14-4304	1.2417	0.05
MLC14-4304	1.25	0.0438
MLC14-4304	1.2583	0.0458
MLC14-4304	1.2667	0.0526
MLC14-4304	1.275	0.0524
MLC14-4304	1.2833	0.0533
MLC14-4304	1.2917	0.055
MLC14-4304	1.3	0.0469
MLC14-4304	1.3083	0.0486
MLC14-4304	1.3167	0.046
MLC14-4304	1.325	0.0448
MLC14-4304	1.3333	0.0469
MLC14-4304	1.3417	0.0466
MLC14-4304	1.35	0.041
MLC14-4304	1.3583	0.0382
MLC14-4304	1.3667	0.0412
MLC14-4304	1.375	0.0416
MLC14-4304	1.3833	0.0457
MLC14-4304	1.3917	0.0473
MLC14-4304	1.4	0.0424
MLC14-4304	1.4083	0.0492
MLC14-4304	1.4167	0.0455
MLC14-4304	1.425	0.0382
MLC14-4304	1.4333	0.0359
MLC14-4304	1.4417	0.0375
MLC14-4304	1.45	0.0333
MLC14-4304	1.4583	0.0293
MLC14-4304	1.4667	0.0359
MLC14-4304	1.475	0.0304
MLC14-4304	1.4833	0.0329
MLC14-4304	1.4917	0.0291
MLC14-4304	1.5	0.0295
MLC14-4304	1.5083	0.0278
MLC14-4304	1.5167	0.0275
MLC14-4304	1.525	0.0272
MLC14-4304	1.5333	0.0267
MLC14-4304	1.5417	0.0235
MLC14-4304	1.55	0.0264
MLC14-4304	1.5583	0.026
MLC14-4304	1.5667	0.0269
MLC14-4304	1.575	0.0271
MLC14-4304	1.5833	0.0206
MLC14-4304	1.5917	0.0214
MLC14-4304	1.6	0.0194
MLC14-4304	1.6083	0.0244
MLC14-4304	1.6167	0.0285
MLC14-4304	1.625	0.0264
MLC14-4304	1.6333	0.029
MLC14-4304	1.6417	0.0281
MLC14-4304	1.65	0.0289
MLC14-4304	1.6583	0.0346
MLC14-4304	1.6667	0.0395
MLC14-4304	1.675	0.0393
MLC14-4304	1.6833	0.0389
MLC14-4304	1.6917	0.0419
MLC14-4304	1.7	0.043
MLC14-4304	1.7083	0.043
MLC14-4304	1.7167	0.0469
MLC14-4304	1.725	0.0489
MLC14-4304	1.7333	0.0487
MLC14-4304	1.7417	0.0489
MLC14-4304	1.75	0.053
MLC14-4304	1.7583	0.0549
MLC14-4304	1.7667	0.0595
MLC14-4304	1.775	0.0595
MLC14-4304	1.7833	0.062
MLC14-4304	1.7917	0.0597
MLC14-4304	1.8	0.0637
MLC14-4304	1.8083	0.0674
MLC14-4304	1.8167	0.063
MLC14-4304	1.825	0.0623
MLC14-4304	1.8333	0.0646
MLC14-4304	1.8417	0.0614
MLC14-4304	1.85	0.0597
MLC14-4304	1.8583	0.0587
MLC14-4304	1.8667	0.0627
MLC14-4304	1.875	0.0625
MLC14-4304	1.8833	0.0675
MLC14-4304	1.8917	0.0701
MLC14-4304	1.9	0.0687
MLC14-4304	1.9083	0.0682
MLC14-4304	1.9167	0.0678
MLC14-4304	1.925	0.0689
MLC14-4304	1.9333	0.0656
MLC14-4304	1.9417	0.0632
MLC14-4304	1.95	0.0671
MLC14-4304	1.9583	0.0695
MLC14-4304	1.9667	0.07
MLC14-4304	1.975	0.0669
MLC14-4304	1.9833	0.0716
MLC14-4304	1.9917	0.0664
MLC14-4304	2.0	0.0615
MLC15-4304	-0.2	0.0021
MLC15-4304	-0.1917	-0.0046
MLC15-4304	-0.1833	0.0042
MLC15-4304	-0.175	0.0051
MLC15-4304	-0.1667	-0.0033
MLC15-4304	-0.1583	0.0054
MLC15-4304	-0.15	0.0021
MLC15-4304	-0.1417	0.0017
MLC15-4304	-0.1333	0.0022
MLC15-4304	-0.125	-0.0044
MLC15-4304	-0.1167	-0.005
MLC15-4304	-0.1083	0.0002
MLC15-4304	-0.1	-0.0005
MLC15-4304	-0.0917	0.0004
MLC15-4304	-0.0833	0.0068
MLC15-4304	-0.075	-0.0003
MLC15-4304	-0.0667	0.0019
MLC15-4304	-0.0583	-0.0015
MLC15-4304	-0.05	0.0054
MLC15-4304	-0.0417	0.0039
MLC15-4304	-0.0333	0.0028
MLC15-4304	-0.025	-0.0008
MLC15-4304	-0.0167	0.0066
MLC15-4304	-0.0083	0.0052
MLC15-4304	-0.0	-0.0081
MLC15-4304	0.0083	0.009
MLC15-4304	0.0167	0.0027
MLC15-4304	0.025	-0.0015
MLC15-4304	0.0333	0.0015
MLC15-4304	0.0417	-0.0051
MLC15-4304	0.05	-0.0081
MLC15-4304	0.0583	-0.0005
MLC15-4304	0.0667	-0.0013
MLC15-4304	0.075	0.0042
MLC15-4304	0.0833	0.0002
MLC15-4304	0.0917	0.0006
MLC15-4304	0.1	-0.0035
MLC15-4304	0.1083	0.003
MLC15-4304	0.1167	-0.0037
MLC15-4304	0.125	0.0006
MLC15-4304	0.1333	-0.0003
MLC15-4304	0.1417	-0.0036
MLC15-4304	0.15	-0.0032
MLC15-4304	0.1583	-0.0003
MLC15-4304	0.1667	0.0025
MLC15-4304	0.175	-0.0019
MLC15-4304	0.1833	-0.0003
MLC15-4304	0.1917	0.0129
MLC15-4304	0.2	0.01
MLC15-4304	0.2083	0.0032
MLC15-4304	0.2167	0.0064
MLC15-4304	0.225	0.0087
MLC15-4304	0.2333	0.0085
MLC15-4304	0.2417	0.0067
MLC15-4304	0.25	0.001
MLC15-4304	0.2583	0.0064
MLC15-4304	0.2667	0.0055
MLC15-4304	0.275	0.0057
MLC15-4304	0.2833	0.0041
MLC15-4304	0.2917	0.0087
MLC15-4304	0.3	0.0118
MLC15-4304	0.3083	0.0162
MLC15-4304	0.3167	0.0101
MLC15-4304	0.325	0.0158
MLC15-4304	0.3333	0.0293
MLC15-4304	0.3417	0.0372
MLC15-4304	0.35	0.0326
MLC15-4304	0.3583	0.0373
MLC15-4304	0.3667	0.0431
MLC15-4304	0.375	0.0506
MLC15-4304	0.3833	0.0514
MLC15-4304	0.3917	0.0562
MLC15-4304	0.4	0.0601
MLC15-4304	0.4083	0.0599
MLC15-4304	0.4167	0.0579
MLC15-4304	0.425	0.0608
MLC15-4304	0.4333	0.0614
MLC15-4304	0.4417	0.0556
MLC15-4304	0.45	0.0555
MLC15-4304	0.4583	0.0516
MLC15-4304	0.4667	0.0435
MLC15-4304	0.475	0.0383
MLC15-4304	0.4833	0.0367
MLC15-4304	0.4917	0.0363
MLC15-4304	0.5	0.0277
MLC15-4304	0.5083	0.0234
MLC15-4304	0.5167	0.0333
MLC15-4304	0.525	0.0333
MLC15-4304	0.5333	0.0294
MLC15-4304	0.5417	0.0312
MLC15-4304	0.55	0.029
MLC15-4304	0.5583	0.0313
MLC15-4304	0.5667	0.0262
MLC15-4304	0.575	0.0261
MLC15-4304	0.5833	0.0171
MLC15-4304	0.5917	0.0154
MLC15-4304	0.6	0.0206
MLC15-4304	0.6083	0.0171
MLC15-4304	0.6167	0.0216
MLC15-4304	0.625	0.0184
MLC15-4304	0.6333	0.0187
MLC15-4304	0.6417	0.0214
MLC15-4304	0.65	0.019
MLC15-4304	0.6583	0.0165
MLC15-4304	0.6667	0.013
MLC15-4304	0.675	0.0193
MLC15-4304	0.6833	0.011
MLC15-4304	0.6917	0.0116
MLC15-4304	0.7	0.0161
MLC15-4304	0.7083	0.0172
MLC15-4304	0.7167	0.0101
MLC15-4304	0.725	0.0077
MLC15-4304	0.7333	0.0146
MLC15-4304	0.7417	0.0122
MLC15-4304	0.75	0.0111
MLC15-4304	0.7583	0.0105
MLC15-4304	0.7667	0.0083
MLC15-4304	0.775	0.0073
MLC15-4304	0.7833	0.0082
MLC15-4304	0.7917	0.0066
MLC15-4304	0.8	0.0045
MLC15-4304	0.8083	0.0117
MLC15-4304	0.8167	0.0102
MLC15-4304	0.825	0.0142
MLC15-4304	0.8333	0.0144
MLC15-4304	0.8417	0.0148
MLC15-4304	0.85	0.0142
MLC15-4304	0.8583	0.0136
MLC15-4304	0.8667	0.0162
MLC15-4304	0.875	0.0178
MLC15-4304	0.8833	0.0132
MLC15-4304	0.8917	0.0149
MLC15-4304	0.9	0.0138
MLC15-4304	0.9083	0.0093
MLC15-4304	0.9167	0.0151
MLC15-4304	0.925	0.021
MLC15-4304	0.9333	0.0251
MLC15-4304	0.9417	0.0292
MLC15-4304	0.95	0.0284
MLC15-4304	0.9583	0.025
MLC15-4304	0.9667	0.0358
MLC15-4304	0.975	0.042
MLC15-4304	0.9833	0.0502
MLC15-4304	0.9917	0.0539
MLC15-4304	1.0	0.055
MLC15-4304	1.0083	0.0574
MLC15-4304	1.0167	0.0653
MLC15-4304	1.025	0.0626
MLC15-4304	1.0333	0.0644
MLC15-4304	1.0417	0.0686
MLC15-4304	1.05	0.0707
MLC15-4304	1.0583	0.069
MLC15-4304	1.0667	0.0674
MLC15-4304	1.075	0.0761
MLC15-4304	1.0833	0.079
MLC15-4304	1.0917	0.0729
MLC15-4304	1.1	0.0699
MLC15-4304	1.1083	0.0659
MLC15-4304	1.1167	0.0686
MLC15-4304	1.125	0.0681
MLC15-4304	1.1333	0.0654
MLC15-4304	1.1417	0.0642
MLC15-4304	1.15	0.0625
MLC15-4304	1.1583	0.0612
MLC15-4304	1.1667	0.0593
MLC15-4304	1.175	0.0588
MLC15-4304	1.1833	0.0597
MLC15-4304	1.1917	0.0563
MLC15-4304	1.2	0.0573
MLC15-4304	1.2083	0.0627
MLC15-4304	1.2167	0.0602
MLC15-4304	1.225	0.0624
MLC15-4304	1.2333	0.0615
MLC15-4304	1.2417	0.0563
MLC15-4304	1.25	0.0506
MLC15-4304	1.2583	0.0492
MLC15-4304	1.2667	0.0559
MLC15-4304	1.275	0.0572
MLC15-4304	1.2833	0.0581
MLC15-4304	1.2917	0.0602
MLC15-4304	1.3	0.054
MLC15-4304	1.3083	0.0557
MLC15-4304	1.3167	0.0526
MLC15-4304	1.325	0.0529
MLC15-4304	1.3333	0.0532
MLC15-4304	1.3417	0.0496
MLC15-4304	1.35	0.0447
MLC15-4304	1.3583	0.0429
MLC15-4304	1.3667	0.0438
MLC15-4304	1.375	0.0437
MLC15-4304	1.3833	0.0478
MLC15-4304	1.3917	0.05
MLC15-4304	1.4	0.0457
MLC15-4304	1.4083	0.0509
MLC15-4304	1.4167	0.0496
MLC15-4304	1.425	0.04
MLC15-4304	1.4333	0.035
MLC15-4304	1.4417	0.0393
MLC15-4304	1.45	0.0385
MLC15-4304	1.4583	0.0346
MLC15-4304	1.4667	0.0384
MLC15-4304	1.475	0.0324
MLC15-4304	1.4833	0.034
MLC15-4304	1.4917	0.0286
MLC15-4304	1.5	0.031
MLC15-4304	1.5083	0.0298
MLC15-4304	1.5167	0.0268
MLC15-4304	1.525	0.0267
MLC15-4304	1.5333	0.0279
MLC15-4304	1.5417	0.0239
MLC15-4304	1.55	0.0257
MLC15-4304	1.5583	0.0231
MLC15-4304	1.5667	0.0249
MLC15-4304	1.575	0.0278
MLC15-4304	1.5833	0.0231
MLC15-4304	1.5917	0.0233
MLC15-4304	1.6	0.0209
MLC15-4304	1.6083	0.0269
MLC15-4304	1.6167	0.0292
MLC15-4304	1.625	0.0294
MLC15-4304	1.6333	0.0343
MLC15-4304	1.6417	0.0323
MLC15-4304	1.65	0.0333
MLC15-4304	1.6583	0.0414
MLC15-4304	1.6667	0.0462
MLC15-4304	1.675	0.0453
MLC15-4304	1.6833	0.0432
MLC15-4304	1.6917	0.0478
MLC15-4304	1.7	0.0493
MLC15-4304	1.7083	0.0509
MLC15-4304	1.7167	0.0524
MLC15-4304	1.725	0.0551
MLC15-4304	1.7333	0.0551
MLC15-4304	1.7417	0.0532
MLC15-4304	1.75	0.0581
MLC15-4304	1.7583	0.0619
MLC15-4304	1.7667	0.0662
MLC15-4304	1.775	0.065
MLC15-4304	1.7833	0.0668
MLC15-4304	1.7917	0.0642
MLC15-4304	1.8	0.069
MLC15-4304	1.8083	0.0715
MLC15-4304	1.8167	0.0677
MLC15-4304	1.825	0.066
MLC15-4304	1.8333	0.0707
MLC15-4304	1.8417	0.0699
MLC15-4304	1.85	0.0687
MLC15-4304	1.8583	0.0655
MLC15-4304	1.8667	0.0715
MLC15-4304	1.875	0.068
MLC15-4304	1.8833	0.0746
MLC15-4304	1.8917	0.0752
MLC15-4304	1.9	0.0745
MLC15-4304	1.9083	0.0751
MLC15-4304	1.9167	0.0747
MLC15-4304	1.925	0.0748
MLC15-4304	1.9333	0.0711
MLC15-4304	1.9417	0.0694
MLC15-4304	1.95	0.0715
MLC15-4304	1.9583	0.0737
MLC15-4304	1.9667	0.0736
MLC15-4304	1.975	0.0732
MLC15-4304	1.9833	0.0773
MLC15-4304	1.9917	0.071
MLC15-4304	2.0	0.0664
MLC16-4304	-0.2	0.0021
MLC16-4304	-0.1917	-0.0032
MLC16-4304	-0.1833	0.0055
MLC16-4304	-0.175	0.0056
MLC16-4304	-0.1667	-0.0004
MLC16-4304	-0.1583	0.0056
MLC16-4304	-0.15	0.0003
MLC16-4304	-0.1417	0.0029
MLC16-4304	-0.1333	0.0027
MLC16-4304	-0.125	-0.0015
MLC16-4304	-0.1167	-0.0051
MLC16-4304	-0.1083	-0.0013
MLC16-4304	-0.1	-0.0021
MLC16-4304	-0.0917	-0.0007
MLC16-4304	-0.0833	0.0059
MLC16-4304	-0.075	-0.0034
MLC16-4304	-0.0667	0.001
MLC16-4304	-0.0583	-0.0033
MLC16-4304	-0.05	0.0039
MLC16-4304	-0.0417	0.0022
MLC16-4304	-0.0333	0.0032
MLC16-4304	-0.025	0.001
MLC16-4304	-0.0167	0.0034
MLC16-4304	-0.0083	0.0038
MLC16-4304	-0.0	-0.0088
MLC16-4304	0.0083	0.0087
MLC16-4304	0.0167	0.0027
MLC16-4304	0.025	-0.0025
MLC16-4304	0.0333	-0.0003
MLC16-4304	0.0417	-0.0028
MLC16-4304	0.05	-0.0089
MLC16-4304	0.0583	0.0012
MLC16-4304	0.0667	-0.0019
MLC16-4304	0.075	0.0051
MLC16-4304	0.0833	0.0018
MLC16-4304	0.0917	0.0002
MLC16-4304	0.1	-0.0052
MLC16-4304	0.1083	0.0021
MLC16-4304	0.1167	-0.0039
MLC16-4304	0.125	-0.0005
MLC16-4304	0.1333	-0.0026
MLC16-4304	0.1417	-0.0019
MLC16-4304	0.15	0.0015
MLC16-4304	0.1583	0.0024
MLC16-4304	0.1667	0.0033
MLC16-4304	0.175	-0.0006
MLC16-4304	0.1833	-0.0008
MLC16-4304	0.1917	0.0127
MLC16-4304	0.2	0.0132
MLC16-4304	0.2083	0.0022
MLC16-4304	0.2167	0.0078
MLC16-4304	0.225	0.0081
MLC16-4304	0.2333	0.0087
MLC16-4304	0.2417	0.0047
MLC16-4304	0.25	0.0019
MLC16-4304	0.2583	0.0042
MLC16-4304	0.2667	0.0056
MLC16-4304	0.275	0.006
MLC16-4304	0.2833	0.0074
MLC16-4304	0.2917	0.0155
MLC16-4304	0.3	0.0106
MLC16-4304	0.3083	0.0155
MLC16-4304	0.3167	0.0113
MLC16-4304	0.325	0.0153
MLC16-4304	0.3333	0.0259
MLC16-4304	0.3417	0.0339
MLC16-4304	0.35	0.0287
MLC16-4304	0.3583	0.0337
MLC16-4304	0.3667	0.0371
MLC16-4304	0.375	0.0438
MLC16-4304	0.3833	0.0433
MLC16-4304	0.3917	0.0478
MLC16-4304	0.4	0.0511
MLC16-4304	0.4083	0.0518
MLC16-4304	0.4167	0.0486
MLC16-4304	0.425	0.0491
MLC16-4304	0.4333	0.0504
MLC16-4304	0.4417	0.0477
MLC16-4304	0.45	0.0456
MLC16-4304	0.4583	0.0431
MLC16-4304	0.4667	0.0362
MLC16-4304	0.475	0.0308
MLC16-4304	0.4833	0.0282
MLC16-4304	0.4917	0.0307
MLC16-4304	0.5	0.0225
MLC16-4304	0.5083	0.0184
MLC16-4304	0.5167	0.0281
MLC16-4304	0.525	0.0288
MLC16-4304	0.5333	0.0283
MLC16-4304	0.5417	0.0284
MLC16-4304	0.55	0.0253
MLC16-4304	0.5583	0.0266
MLC16-4304	0.5667	0.0242
MLC16-4304	0.575	0.024
MLC16-4304	0.5833	0.0119
MLC16-4304	0.5917	0.0125
MLC16-4304	0.6	0.0167
MLC16-4304	0.6083	0.0177
MLC16-4304	0.6167	0.0209
MLC16-4304	0.625	0.0164
MLC16-4304	0.6333	0.0161
MLC16-4304	0.6417	0.0192
MLC16-4304	0.65	0.018
MLC16-4304	0.6583	0.0166
MLC16-4304	0.6667	0.0114
MLC16-4304	0.675	0.0184
MLC16-4304	0.6833	0.0139
MLC16-4304	0.6917	0.0107
MLC16-4304	0.7	0.0122
MLC16-4304	0.7083	0.0169
MLC16-4304	0.7167	0.0086
MLC16-4304	0.725	0.0063
MLC16-4304	0.7333	0.0127
MLC16-4304	0.7417	0.0105
MLC16-4304	0.75	0.0114
MLC16-4304	0.7583	0.012
MLC16-4304	0.7667	0.0105
MLC16-4304	0.775	0.011
MLC16-4304	0.7833	0.0068
MLC16-4304	0.7917	0.0045
MLC16-4304	0.8	0.0061
MLC16-4304	0.8083	0.0104
MLC16-4304	0.8167	0.0085
MLC16-4304	0.825	0.0115
MLC16-4304	0.8333	0.011
MLC16-4304	0.8417	0.0166
MLC16-4304	0.85	0.0143
MLC16-4304	0.8583	0.0127
MLC16-4304	0.8667	0.0135
MLC16-4304	0.875	0.0183
MLC16-4304	0.8833	0.013
MLC16-4304	0.8917	0.0132
MLC16-4304	0.9	0.01
MLC16-4304	0.9083	0.0059
MLC16-4304	0.9167	0.0153
MLC16-4304	0.925	0.0235
MLC16-4304	0.9333	0.0247
MLC16-4304	0.9417	0.0285
MLC16-4304	0.95	0.0299
MLC16-4304	0.9583	0.0257
MLC16-4304	0.9667	0.0361
MLC16-4304	0.975	0.0424
MLC16-4304	0.9833	0.05
MLC16-4304	0.9917	0.051
MLC16-4304	1.0	0.0508
MLC16-4304	1.0083	0.0546
MLC16-4304	1.0167	0.0598
MLC16-4304	1.025	0.0568
MLC16-4304	1.0333	0.0583
MLC16-4304	1.0417	0.0607
MLC16-4304	1.05	0.0586
MLC16-4304	1.0583	0.0583
MLC16-4304	1.0667	0.0577
MLC16-4304	1.075	0.0648
MLC16-4304	1.0833	0.0669
MLC16-4304	1.0917	0.062
MLC16-4304	1.1	0.059
MLC16-4304	1.1083	0.0527
MLC16-4304	1.1167	0.0568
MLC16-4304	1.125	0.058
MLC16-4304	1.1333	0.0583
MLC16-4304	1.1417	0.0579
MLC16-4304	1.15	0.0546
MLC16-4304	1.1583	0.0528
MLC16-4304	1.1667	0.0522
MLC16-4304	1.175	0.054
MLC16-4304	1.1833	0.0541
MLC16-4304	1.1917	0.0503
MLC16-4304	1.2	0.0507
MLC16-4304	1.2083	0.0567
MLC16-4304	1.2167	0.055
MLC16-4304	1.225	0.0577
MLC16-4304	1.2333	0.058
MLC16-4304	1.2417	0.0522
MLC16-4304	1.25	0.0464
MLC16-4304	1.2583	0.0429
MLC16-4304	1.2667	0.05
MLC16-4304	1.275	0.0539
MLC16-4304	1.2833	0.0558
MLC16-4304	1.2917	0.057
MLC16-4304	1.3	0.0511
MLC16-4304	1.3083	0.0519
MLC16-4304	1.3167	0.0502
MLC16-4304	1.325	0.0499
MLC16-4304	1.3333	0.0485
MLC16-4304	1.3417	0.0458
MLC16-4304	1.35	0.0411
MLC16-4304	1.3583	0.0386
MLC16-4304	1.3667	0.0382
MLC16-4304	1.375	0.0393
MLC16-4304	1.3833	0.0423
MLC16-4304	1.3917	0.0461
MLC16-4304	1.4	0.0413
MLC16-4304	1.4083	0.0442
MLC16-4304	1.4167	0.0461
MLC16-4304	1.425	0.0346
MLC16-4304	1.4333	0.0313
MLC16-4304	1.4417	0.0367
MLC16-4304	1.45	0.0377
MLC16-4304	1.4583	0.0343
MLC16-4304	1.4667	0.0342
MLC16-4304	1.475	0.0294
MLC16-4304	1.4833	0.0302
MLC16-4304	1.4917	0.0235
MLC16-4304	1.5	0.0287
MLC16-4304	1.5083	0.0287
MLC16-4304	1.5167	0.0226
MLC16-4304	1.525	0.0234
MLC16-4304	1.5333	0.0245
MLC16-4304	1.5417	0.0228
MLC16-4304	1.55	0.0232
MLC16-4304	1.5583	0.0183
MLC16-4304	1.5667	0.0215
MLC16-4304	1.575	0.0241
MLC16-4304	1.5833	0.0201
MLC16-4304	1.5917	0.0202
MLC16-4304	1.6	0.019
MLC16-4304	1.6083	0.0259
MLC16-4304	1.6167	0.0257
MLC16-4304	1.625	0.0293
MLC16-4304	1.6333	0.0375
MLC16-4304	1.6417	0.0326
MLC16-4304	1.65	0.033
MLC16-4304	1.6583	0.0381
MLC16-4304	1.6667	0.041
MLC16-4304	1.675	0.0397
MLC16-4304	1.6833	0.038
MLC16-4304	1.6917	0.0418
MLC16-4304	1.7	0.0454
MLC16-4304	1.7083	0.0486
MLC16-4304	1.7167	0.0458
MLC16-4304	1.725	0.0488
MLC16-4304	1.7333	0.0499
MLC16-4304	1.7417	0.0475
MLC16-4304	1.75	0.0515
MLC16-4304	1.7583	0.0533
MLC16-4304	1.7667	0.0571
MLC16-4304	1.775	0.0559
MLC16-4304	1.7833	0.0576
MLC16-4304	1.7917	0.0562
MLC16-4304	1.8	0.06
MLC16-4304	1.8083	0.0604
MLC16-4304	1.8167	0.0571
MLC16-4304	1.825	0.0564
MLC16-4304	1.8333	0.0633
MLC16-4304	1.8417	0.0616
MLC16-4304	1.85	0.0601
MLC16-4304	1.8583	0.0586
MLC16-4304	1.8667	0.0641
MLC16-4304	1.875	0.0606
MLC16-4304	1.8833	0.0667
MLC16-4304	1.8917	0.0665
MLC16-4304	1.9	0.0646
MLC16-4304	1.9083	0.0651
MLC16-4304	1.9167	0.0652
MLC16-4304	1.925	0.0638
MLC16-4304	1.9333	0.0609
MLC16-4304	1.9417	0.0594
MLC16-4304	1.95	0.0621
MLC16-4304	1.9583	0.0639
MLC16-4304	1.9667	0.0651
MLC16-4304	1.975	0.067
MLC16-4304	1.9833	0.0689
MLC16-4304	1.9917	0.0614
MLC16-4304	2.0	0.0593
MLC17-4304	-0.2	0.0042
MLC17-4304	-0.1917	-0.0018
MLC17-4304	-0.1833	0.0064
MLC17-4304	-0.175	0.0053
MLC17-4304	-0.1667	-0.0017
MLC17-4304	-0.1583	0.0032
MLC17-4304	-0.15	-0.0011
MLC17-4304	-0.1417	0.0032
MLC17-4304	-0.1333	0.005
MLC17-4304	-0.125	0.0003
MLC17-4304	-0.1167	-0.0038
MLC17-4304	-0.1083	-0.0037
MLC17-4304	-0.1	-0.0037
MLC17-4304	-0.0917	-0.0012
MLC17-4304	-0.0833	0.0049
MLC17-4304	-0.075	-0.0035
MLC17-4304	-0.0667	0.001
MLC17-4304	-0.0583	-0.0049
MLC17-4304	-0.05	0.0025
MLC17-4304	-0.0417	0.0016
MLC17-4304	-0.0333	0.0027
MLC17-4304	-0.025	0.0014
MLC17-4304	-0.0167	-0.0002
MLC17-4304	-0.0083	0.0046
MLC17-4304	-0.0	-0.0049
MLC17-4304	0.0083	0.0101
MLC17-4304	0.0167	0.0044
MLC17-4304	0.025	-0.0022
MLC17-4304	0.0333	0.0
MLC17-4304	0.0417	-0.0009
MLC17-4304	0.05	-0.0062
MLC17-4304	0.0583	0.0021
MLC17-4304	0.0667	-0.0003
MLC17-4304	0.075	0.0057
MLC17-4304	0.0833	0.0026
MLC17-4304	0.0917	0.0009
MLC17-4304	0.1	-0.0045
MLC17-4304	0.1083	0.0016
MLC17-4304	0.1167	-0.0005
MLC17-4304	0.125	0.0002
MLC17-4304	0.1333	-0.0012
MLC17-4304	0.1417	-0.0001
MLC17-4304	0.15	0.0049
MLC17-4304	0.1583	0.0047
MLC17-4304	0.1667	0.0023
MLC17-4304	0.175	0.0009
MLC17-4304	0.1833	-0.0003
MLC17-4304	0.1917	0.0124
MLC17-4304	0.2	0.015
MLC17-4304	0.2083	0.003
MLC17-4304	0.2167	0.0082
MLC17-4304	0.225	0.0053
MLC17-4304	0.2333	0.0069
MLC17-4304	0.2417	0.003
MLC17-4304	0.25	0.0031
MLC17-4304	0.2583	0.0029
MLC17-4304	0.2667	0.0059
MLC17-4304	0.275	0.009
MLC17-4304	0.2833	0.0102
MLC17-4304	0.2917	0.0194
MLC17-4304	0.3	0.0102
MLC17-4304	0.3083	0.0153
MLC17-4304	0.3167	0.014
MLC17-4304	0.325	0.0141
MLC17-4304	0.3333	0.0214
MLC17-4304	0.3417	0.0293
MLC17-4304	0.35	0.0261
MLC17-4304	0.3583	0.0314
MLC17-4304	0.3667	0.0326
MLC17-4304	0.375	0.0388
MLC17-4304	0.3833	0.0398
MLC17-4304	0.3917	0.0428
MLC17-4304	0.4	0.0471
MLC17-4304	0.4083	0.0475
MLC17-4304	0.4167	0.0446
MLC17-4304	0.425	0.0427
MLC17-4304	0.4333	0.0452
MLC17-4304	0.4417	0.0433
MLC17-4304	0.45	0.0408
MLC17-4304	0.4583	0.0395
MLC17-4304	0.4667	0.0335
MLC17-4304	0.475	0.0293
MLC17-4304	0.4833	0.0247
MLC17-4304	0.4917	0.0294
MLC17-4304	0.5	0.0211
MLC17-4304	0.5083	0.0162
MLC17-4304	0.5167	0.0251
MLC17-4304	0.525	0.0271
MLC17-4304	0.5333	0.0285
MLC17-4304	0.5417	0.0265
MLC17-4304	0.55	0.0209
MLC17-4304	0.5583	0.0218
MLC17-4304	0.5667	0.0204
MLC17-4304	0.575	0.0193
MLC17-4304	0.5833	0.0084
MLC17-4304	0.5917	0.0113
MLC17-4304	0.6	0.0154
MLC17-4304	0.6083	0.0195
MLC17-4304	0.6167	0.0207
MLC17-4304	0.625	0.0146
MLC17-4304	0.6333	0.0126
MLC17-4304	0.6417	0.0152
MLC17-4304	0.65	0.0161
MLC17-4304	0.6583	0.017
MLC17-4304	0.6667	0.0112
MLC17-4304	0.675	0.0193
MLC17-4304	0.6833	0.0155
MLC17-4304	0.6917	0.0081
MLC17-4304	0.7	0.0106
MLC17-4304	0.7083	0.0162
MLC17-4304	0.7167	0.0097
MLC17-4304	0.725	0.0087
MLC17-4304	0.7333	0.0125
MLC17-4304	0.7417	0.0097
MLC17-4304	0.75	0.011
MLC17-4304	0.7583	0.013
MLC17-4304	0.7667	0.0112
MLC17-4304	0.775	0.0118
MLC17-4304	0.7833	0.0047
MLC17-4304	0.7917	0.0051
MLC17-4304	0.8	0.0082
MLC17-4304	0.8083	0.011
MLC17-4304	0.8167	0.0114
MLC17-4304	0.825	0.0125
MLC17-4304	0.8333	0.0084
MLC17-4304	0.8417	0.016
MLC17-4304	0.85	0.0121
MLC17-4304	0.8583	0.0099
MLC17-4304	0.8667	0.0142
MLC17-4304	0.875	0.0192
MLC17-4304	0.8833	0.0125
MLC17-4304	0.8917	0.011
MLC17-4304	0.9	0.007
MLC17-4304	0.9083	0.0056
MLC17-4304	0.9167	0.0157
MLC17-4304	0.925	0.0244
MLC17-4304	0.9333	0.0238
MLC17-4304	0.9417	0.0282
MLC17-4304	0.95	0.0312
MLC17-4304	0.9583	0.0298
MLC17-4304	0.9667	0.039
MLC17-4304	0.975	0.0441
MLC17-4304	0.9833	0.0502
MLC17-4304	0.9917	0.0494
MLC17-4304	1.0	0.0504
MLC17-4304	1.0083	0.0542
MLC17-4304	1.0167	0.0564
MLC17-4304	1.025	0.055
MLC17-4304	1.0333	0.0551
MLC17-4304	1.0417	0.0584
MLC17-4304	1.05	0.0538
MLC17-4304	1.0583	0.0535
MLC17-4304	1.0667	0.0552
MLC17-4304	1.075	0.0606
MLC17-4304	1.0833	0.062
MLC17-4304	1.0917	0.057
MLC17-4304	1.1	0.0551
MLC17-4304	1.1083	0.048
MLC17-4304	1.1167	0.0521
MLC17-4304	1.125	0.0521
MLC17-4304	1.1333	0.0547
MLC17-4304	1.1417	0.0549
MLC17-4304	1.15	0.0509
MLC17-4304	1.1583	0.0504
MLC17-4304	1.1667	0.051
MLC17-4304	1.175	0.0522
MLC17-4304	1.1833	0.0512
MLC17-4304	1.1917	0.0478
MLC17-4304	1.2	0.0471
MLC17-4304	1.2083	0.0518
MLC17-4304	1.2167	0.0521
MLC17-4304	1.225	0.0535
MLC17-4304	1.2333	0.0545
MLC17-4304	1.2417	0.0493
MLC17-4304	1.25	0.0437
MLC17-4304	1.2583	0.0382
MLC17-4304	1.2667	0.0446
MLC17-4304	1.275	0.0491
MLC17-4304	1.2833	0.0511
MLC17-4304	1.2917	0.0535
MLC17-4304	1.3	0.0505
MLC17-4304	1.3083	0.0502
MLC17-4304	1.3167	0.0465
MLC17-4304	1.325	0.0472
MLC17-4304	1.3333	0.0449
MLC17-4304	1.3417	0.0396
MLC17-4304	1.35	0.0362
MLC17-4304	1.3583	0.0348
MLC17-4304	1.3667	0.0342
MLC17-4304	1.375	0.0357
MLC17-4304	1.3833	0.035
MLC17-4304	1.3917	0.0414
MLC17-4304	1.4	0.0385
MLC17-4304	1.4083	0.0385
MLC17-4304	1.4167	0.0413
MLC17-4304	1.425	0.0337
MLC17-4304	1.4333	0.0324
MLC17-4304	1.4417	0.0344
MLC17-4304	1.45	0.0346
MLC17-4304	1.4583	0.0344
MLC17-4304	1.4667	0.0336
MLC17-4304	1.475	0.0256
MLC17-4304	1.4833	0.0262
MLC17-4304	1.4917	0.0203
MLC17-4304	1.5	0.0257
MLC17-4304	1.5083	0.0265
MLC17-4304	1.5167	0.0189
MLC17-4304	1.525	0.0228
MLC17-4304	1.5333	0.0212
MLC17-4304	1.5417	0.0195
MLC17-4304	1.55	0.0196
MLC17-4304	1.5583	0.0152
MLC17-4304	1.5667	0.0199
MLC17-4304	1.575	0.0201
MLC17-4304	1.5833	0.0181
MLC17-4304	1.5917	0.0186
MLC17-4304	1.6	0.0191
MLC17-4304	1.6083	0.0244
MLC17-4304	1.6167	0.024
MLC17-4304	1.625	0.0285
MLC17-4304	1.6333	0.0366
MLC17-4304	1.6417	0.032
MLC17-4304	1.65	0.0322
MLC17-4304	1.6583	0.0336
MLC17-4304	1.6667	0.0352
MLC17-4304	1.675	0.0364
MLC17-4304	1.6833	0.0339
MLC17-4304	1.6917	0.038
MLC17-4304	1.7	0.0449
MLC17-4304	1.7083	0.0443
MLC17-4304	1.7167	0.0421
MLC17-4304	1.725	0.0445
MLC17-4304	1.7333	0.0454
MLC17-4304	1.7417	0.045
MLC17-4304	1.75	0.0479
MLC17-4304	1.7583	0.0501
MLC17-4304	1.7667	0.052
MLC17-4304	1.775	0.0506
MLC17-4304	1.7833	0.0525
MLC17-4304	1.7917	0.053
MLC17-4304	1.8	0.0549
MLC17-4304	1.8083	0.0559
MLC17-4304	1.8167	0.0519
MLC17-4304	1.825	0.0504
MLC17-4304	1.8333	0.0577
MLC17-4304	1.8417	0.0554
MLC17-4304	1.85	0.0555
MLC17-4304	1.8583	0.056
MLC17-4304	1.8667	0.0606
MLC17-4304	1.875	0.0573
MLC17-4304	1.8833	0.0599
MLC17-4304	1.8917	0.0601
MLC17-4304	1.9	0.0589
MLC17-4304	1.9083	0.0599
MLC17-4304	1.9167	0.0605
MLC17-4304	1.925	0.0582
MLC17-4304	1.9333	0.0548
MLC17-4304	1.9417	0.0525
MLC17-4304	1.95	0.0562
MLC17-4304	1.9583	0.0561
MLC17-4304	1.9667	0.0586
MLC17-4304	1.975	0.063
MLC17-4304	1.9833	0.0648
MLC17-4304	1.9917	0.0563
MLC17-4304	2.0	0.0542
MLC21-4304	-0.2	-0.0011
MLC21-4304	-0.1917	-0.0024
MLC21-4304	-0.1833	-0.0006
MLC21-4304	-0.175	0.0039
MLC21-4304	-0.1667	0.0006
MLC21-4304	-0.1583	0.0007
MLC21-4304	-0.15	0.0013
MLC21-4304	-0.1417	-0.0031
MLC21-4304	-0.1333	-0.0055
MLC21-4304	-0.125	-0.002
MLC21-4304	-0.1167	-0.0101
MLC21-4304	-0.1083	0.0095
MLC21-4304	-0.1	0.0092
MLC21-4304	-0.0917	-0.0013
MLC21-4304	-0.0833	0.0053
MLC21-4304	-0.075	0.0006
MLC21-4304	-0.0667	-0.0012
MLC21-4304	-0.0583	0.0053
MLC21-4304	-0.05	0.0022
MLC21-4304	-0.0417	-0.0019
MLC21-4304	-0.0333	-0.003
MLC21-4304	-0.025	-0.002
MLC21-4304	-0.0167	0.0025
MLC21-4304	-0.0083	-0.0021
MLC21-4304	-0.0	-0.0046
MLC21-4304	0.0083	0.01
MLC21-4304	0.0167	-0.0028
MLC21-4304	0.025	-0.0018
MLC21-4304	0.0333	0.0013
MLC21-4304	0.0417	0.0002
MLC21-4304	0.05	-0.0033
MLC21-4304	0.0583	-0.0024
MLC21-4304	0.0667	-0.0029
MLC21-4304	0.075	0.0068
MLC21-4304	0.0833	0.0027
MLC21-4304	0.0917	-0.0002
MLC21-4304	0.1	-0.0025
MLC21-4304	0.1083	-0.0005
MLC21-4304	0.1167	0.0003
MLC21-4304	0.125	0.004
MLC21-4304	0.1333	0.0022
MLC21-4304	0.1417	-0.0013
MLC21-4304	0.15	-0.001
MLC21-4304	0.1583	0.0031
MLC21-4304	0.1667	0.0022
MLC21-4304	0.175	0.0056
MLC21-4304	0.1833	-0.0002
MLC21-4304	0.1917	0.0044
MLC21-4304	0.2	-0.0023
MLC21-4304	0.2083	-0.0016
MLC21-4304	0.2167	0.0046
MLC21-4304	0.225	0.0129
MLC21-4304	0.2333	0.0066
MLC21-4304	0.2417	0.0065
MLC21-4304	0.25	0.0059
MLC21-4304	0.2583	0.0106
MLC21-4304	0.2667	0.0053
MLC21-4304	0.275	0.0064
MLC21-4304	0.2833	0.0033
MLC21-4304	0.2917	0.004
MLC21-4304	0.3	0.0155
MLC21-4304	0.3083	0.0138
MLC21-4304	0.3167	0.0101
MLC21-4304	0.325	0.012
MLC21-4304	0.3333	0.0169
MLC21-4304	0.3417	0.0169
MLC21-4304	0.35	0.0133
MLC21-4304	0.3583	0.0179
MLC21-4304	0.3667	0.0343
MLC21-4304	0.375	0.0306
MLC21-4304	0.3833	0.029
MLC21-4304	0.3917	0.032
MLC21-4304	0.4	0.0337
MLC21-4304	0.4083	0.0293
MLC21-4304	0.4167	0.0297
MLC21-4304	0.425	0.0294
MLC21-4304	0.4333	0.0315
MLC21-4304	0.4417	0.0321
MLC21-4304	0.45	0.035
MLC21-4304	0.4583	0.0243
MLC21-4304	0.4667	0.0218
MLC21-4304	0.475	0.0282
MLC21-4304	0.4833	0.0299
MLC21-4304	0.4917	0.0223
MLC21-4304	0.5	0.0244
MLC21-4304	0.5083	0.0211
MLC21-4304	0.5167	0.0201
MLC21-4304	0.525	0.0217
MLC21-4304	0.5333	0.0135
MLC21-4304	0.5417	0.0175
MLC21-4304	0.55	0.0165
MLC21-4304	0.5583	0.0243
MLC21-4304	0.5667	0.0201
MLC21-4304	0.575	0.0205
MLC21-4304	0.5833	0.0107
MLC21-4304	0.5917	0.0112
MLC21-4304	0.6	0.0192
MLC21-4304	0.6083	0.007
MLC21-4304	0.6167	0.0102
MLC21-4304	0.625	0.0083
MLC21-4304	0.6333	0.0161
MLC21-4304	0.6417	0.02
MLC21-4304	0.65	0.018
MLC21-4304	0.6583	0.0118
MLC21-4304	0.6667	0.0087
MLC21-4304	0.675	0.0118
MLC21-4304	0.6833	0.0084
MLC21-4304	0.6917	0.0151
MLC21-4304	0.7	0.0155
MLC21-4304	0.7083	0.0129
MLC21-4304	0.7167	0.0045
MLC21-4304	0.725	0.0062
MLC21-4304	0.7333	0.0096
MLC21-4304	0.7417	0.0118
MLC21-4304	0.75	0.0086
MLC21-4304	0.7583	0.009
MLC21-4304	0.7667	0.006
MLC21-4304	0.775	0.0053
MLC21-4304	0.7833	0.0079
MLC21-4304	0.7917	0.0089
MLC21-4304	0.8	0.0105
MLC21-4304	0.8083	0.0126
MLC21-4304	0.8167	0.0106
MLC21-4304	0.825	0.0085
MLC21-4304	0.8333	0.0124
MLC21-4304	0.8417	0.0113
MLC21-4304	0.85	0.0146
MLC21-4304	0.8583	0.0083
MLC21-4304	0.8667	0.0134
MLC21-4304	0.875	0.0147
MLC21-4304	0.8833	0.0157
MLC21-4304	0.8917	0.0173
MLC21-4304	0.9	0.0096
MLC21-4304	0.9083	0.0111
MLC21-4304	0.9167	0.0142
MLC21-4304	0.925	0.0147
MLC21-4304	0.9333	0.0105
MLC21-4304	0.9417	0.0115
MLC21-4304	0.95	0.0143
MLC21-4304	0.9583	0.0135
MLC21-4304	0.9667	0.0126
MLC21-4304	0.975	0.019
MLC21-4304	0.9833	0.0177
MLC21-4304	0.9917	0.0174
[truncated: 70,346 more rows]
