# Supplementary material for: Brains and algorithms partially converge in natural language processing
Source: Commun Biol. 2022 Feb 16;5:134. doi: 10.1038/s42003-022-03036-1 (PMC8850612; doi:10.1038/s42003-022-03036-1)
Supplement: Supplementary file 6 — Supplementary Data 1 [file 42003_2022_3036_MOESM6_ESM.zip › fig_2d_fmri_noise.csv]

fMRI noise ceiling	Vertices
0.035860863	0
0.0025811945	1
0.03932663	2
0.07170362	3
0.05654236	4
0.040601682	5
0.2326293	6
0.11765049	7
0.021901425	8
0.11995533	9
0.18445101	10
0.044076968	11
0.10257049	12
0.16035976	13
0.06499076	14
0.047212698	15
0.0564084	16
0.0019575136	17
0.06722443	18
0.016332988	19
0.010899364	20
0.08576567	21
0.048650827	22
0.036174193	23
0.036317144	24
0.020768916	25
0.0711654	26
0.038297277	27
0.0984764	28
0.12819555	29
0.080964	30
0.07395827	31
0.11342252	32
0.076791555	33
0.17899202	34
0.053348027	35
0.050334435	36
0.031161636	37
0.028746927	38
0.03457302	39
0.13191977	40
0.08373964	41
0.07555784	42
0.2186055	43
0.047568705	44
0.05473855	45
0.052756995	46
0.019832315	47
0.003843487	48
0.008753661	49
0.008480809	50
0.06455403	51
0.063727304	52
0.06820987	53
0.07887417	54
0.07006232	55
0.032981116	56
0.066390164	57
0.066453844	58
0.03141363	59
0.032229543	60
0.059395198	61
0.07638432	62
0.07515496	63
0.035648193	64
0.12590338	65
0.0820591	66
0.064460695	67
0.016304886	68
0.012497827	69
0.014755656	70
0.032125328	71
0.0033362673	72
0.030489495	73
0.031540193	74
0.054537248	75
0.04521018	76
0.049040712	77
0.046481498	78
0.009901664	79
0.025720509	80
0.045806754	81
0.029327642	82
0.14501347	83
0.05619102	84
0.07965611	85
0.14382692	86
0.24756867	87
0.16714025	88
0.08575402	89
0.09536224	90
0.12547885	91
0.06967882	92
0.12515542	93
0.10854959	94
0.064062014	95
0.06106648	96
0.05615404	97
0.06732563	98
0.043530364	99
0.052647784	100
0.005221995	101
0.00852576	102
0.0052337484	103
0.042243972	104
0.035288103	105
0.054026574	106
0.016293598	107
0.0012427357	108
0.048566308	109
0.07142863	110
0.12503083	111
0.047707293	112
0.03366636	113
0.042680312	114
0.076829545	115
0.04005198	116
0.030752242	117
0.04420499	118
0.06263296	119
0.1527866	120
0.14150345	121
0.10250475	122
0.07318504	123
0.12152327	124
0.033144355	125
0.0073443833	126
0.128759	127
0.111343265	128
0.20402755	129
0.081992604	130
0.10036976	131
0.11206337	132
0.19882755	133
0.059110202	134
0.03548874	135
0.09445589	136
0.042360444	137
0.16493154	138
0.07691296	139
0.11110614	140
0.03803755	141
0.051983416	142
0.09372106	143
0.024143571	144
0.034387078	145
0.026969114	146
0.02653583	147
0.016352104	148
0.027470281	149
0.016908677	150
0.049650755	151
0.031629425	152
0.007797651	153
0.15818211	154
0.0664493	155
0.15634029	156
0.15047264	157
0.10780695	158
0.038647164	159
0.03736078	160
0.07514873	161
0.061366096	162
0.09194834	163
0.04619016	164
0.054810144	165
0.06148583	166
0.031117728	167
0.032227192	168
0.011186111	169
0.017564166	170
0.028123906	171
0.064630434	172
0.08332897	173
0.056362286	174
0.064286634	175
0.06773069	176
0.05258223	177
0.066597916	178
0.04156234	179
0.04157154	180
0.06556702	181
0.04884945	182
0.078226395	183
0.054713696	184
0.06700515	185
0.06974807	186
0.047160566	187
0.032899156	188
0.006040882	189
0.013268652	190
0.006276032	191
0.0057939677	192
0.004207996	193
0.022965102	194
0.04845529	195
0.03683931	196
0.02260813	197
0.022975469	198
0.023481492	199
0.04548434	200
0.03526855	201
0.03429442	202
0.1525613	203
0.078481406	204
0.12810995	205
0.1781795	206
0.19882649	207
0.22762376	208
0.0973202	209
0.13201234	210
0.0943273	211
0.055310346	212
0.070322916	213
0.10841629	214
0.13824831	215
0.12419195	216
0.06467573	217
0.059546895	218
0.043114085	219
0.07487032	220
0.035671543	221
0.06415966	222
0.039566986	223
0.046289835	224
0.03956944	225
0.039687492	226
0.0039293366	227
0.0021441802	228
0.007942897	229
0.013177139	230
0.026939845	231
0.06356685	232
0.061436016	233
0.025180032	234
0.022358531	235
0.024934981	236
0.0032064107	237
0.004776229	238
0.002643171	239
0.0046189246	240
0.071107164	241
0.03931174	242
0.03980702	243
0.037082523	244
0.025041103	245
0.09614205	246
0.055001523	247
0.02971599	248
0.044881366	249
0.07416185	250
0.0685343	251
0.07763566	252
0.093635865	253
0.13194276	254
0.023401994	255
0.08774015	256
0.017983472	257
0.038237832	258
0.023307923	259
0.0633145	260
0.06675608	261
0.17170675	262
0.17858948	263
0.19798271	264
0.059928153	265
0.12574707	266
0.08407995	267
0.110050276	268
0.052798532	269
0.035400394	270
0.024632175	271
0.03163533	272
0.030268079	273
0.04949248	274
0.033077087	275
0.09031391	276
0.06751302	277
0.07002946	278
0.11603524	279
0.050873373	280
0.13455462	281
0.04053506	282
0.071212724	283
0.0861523	284
0.07523777	285
0.103154026	286
0.1724939	287
0.17644928	288
0.22149837	289
0.27123588	290
0.1477163	291
0.026892167	292
0.026065335	293
0.042794097	294
0.042700917	295
0.020893225	296
0.034359444	297
0.058898717	298
0.07714998	299
0.07340266	300
0.05163605	301
0.055479556	302
0.038774073	303
0.08970274	304
0.092729494	305
0.093316205	306
0.03803861	307
0.021425297	308
0.012361102	309
0.041336697	310
0.051320598	311
0.06325131	312
0.055970762	313
0.027443703	314
0.030322403	315
0.030421792	316
0.05933253	317
0.047515422	318
0.024912601	319
0.024838634	320
0.05173411	321
0.033840016	322
0.017979281	323
0.012470335	324
0.07027234	325
0.036192585	326
0.057317358	327
0.011721164	328
0.042037386	329
0.10469436	330
0.19129576	331
0.13135336	332
0.036005523	333
0.049533285	334
0.040045917	335
0.018622257	336
0.029730009	337
0.077802315	338
0.12663269	339
0.06497244	340
0.04332453	341
0.04188756	342
0.022159098	343
0.017486723	344
0.018776558	345
0.17838793	346
0.1934881	347
0.1948704	348
0.18416661	349
0.16434006	350
0.13657524	351
0.07920432	352
0.11910153	353
0.05969444	354
0.05601521	355
0.054563146	356
0.064662546	357
0.059142873	358
0.06007077	359
0.065256745	360
0.0532528	361
0.16140589	362
0.25488266	363
0.22652002	364
0.14593846	365
0.10309807	366
0.025429415	367
0.08493739	368
0.053527866	369
0.053898767	370
0.002889297	371
0.002845823	372
0.008350779	373
0.014414328	374
0.017841797	375
0.010576056	376
0.008388898	377
0.0140666375	378
0.05360964	379
0.06806754	380
0.044722587	381
0.058662895	382
0.06842535	383
0.092480734	384
0.11851281	385
0.075665556	386
0.05435317	387
0.04768867	388
0.061248872	389
0.04245964	390
0.11495801	391
0.10042649	392
0.07668267	393
0.076218724	394
0.037796095	395
0.04205687	396
0.024958279	397
0.030889995	398
0.044749815	399
0.094855085	400
0.08658782	401
0.068451345	402
0.03563356	403
0.06429872	404
0.11556108	405
0.0776567	406
0.092839316	407
0.11878339	408
0.083585344	409
0.043366633	410
0.038686637	411
0.025857791	412
0.028196793	413
0.037920084	414
0.008450444	415
0.015466341	416
0.06481733	417
0.011666972	418
0.018147035	419
0.015501462	420
0.017983237	421
0.031086281	422
0.037960496	423
0.03463497	424
0.03824376	425
0.059958834	426
0.015973477	427
0.023623148	428
0.012177845	429
0.03107252	430
0.05385946	431
0.0053543877	432
0.07209178	433
0.022268869	434
0.02990734	435
0.012825469	436
0.09464236	437
0.056734398	438
0.079594806	439
0.054879107	440
0.04006262	441
0.1700511	442
0.11066176	443
0.13084427	444
0.19912682	445
0.16631992	446
0.050901745	447
0.04988009	448
0.08148701	449
0.079088844	450
0.10448834	451
0.06368929	452
0.057246126	453
0.0649833	454
0.114558876	455
0.16517837	456
0.14662129	457
0.12188153	458
0.11069883	459
0.070155926	460
0.076381885	461
0.06082147	462
0.04640495	463
0.053302195	464
0.049845602	465
0.04632442	466
0.052974783	467
0.06623969	468
0.047664855	469
0.057595782	470
0.042741068	471
0.04483282	472
0.0042565246	473
0.003084441	474
0.0030957698	475
0.004178323	476
0.018819205	477
0.017561916	478
0.01926986	479
0.05602866	480
0.064500034	481
0.047888257	482
0.05266342	483
0.055783384	484
0.058994558	485
0.04757865	486
0.023361363	487
0.0054106074	488
0.0032444713	489
0.0023119722	490
0.0053532296	491
0.00413315	492
0.044342335	493
0.06300302	494
0.042024706	495
0.046199653	496
0.033262145	497
0.07629708	498
0.1766351	499
0.13211577	500
0.053593613	501
0.015078346	502
0.035002362	503
0.02328729	504
0.011566427	505
0.02789079	506
0.045763154	507
0.03806854	508
0.054363478	509
0.0505785	510
0.065281175	511
0.117419444	512
0.050148163	513
0.07775546	514
0.07352415	515
0.027433371	516
0.02821987	517
0.021869777	518
0.021284752	519
0.059628557	520
0.045863006	521
0.10124134	522
0.08271864	523
0.09238458	524
0.14169103	525
0.11558114	526
0.12044028	527
0.155387	528
0.15602192	529
0.16553447	530
0.13972259	531
0.17711698	532
0.09254071	533
0.049171418	534
0.044651166	535
0.027320359	536
0.030524272	537
0.021258662	538
0.015720518	539
0.051575907	540
0.074833654	541
0.10867978	542
0.14328465	543
0.14388832	544
0.14303137	545
0.14351612	546
0.11530609	547
0.1502279	548
0.20001121	549
0.11571931	550
0.09437029	551
0.07451763	552
0.09285217	553
0.08256317	554
0.10871693	555
0.11547127	556
0.15012881	557
0.20094241	558
0.25047806	559
0.010907367	560
0.07081399	561
0.08731852	562
0.026175005	563
0.05614282	564
0.07331539	565
0.07218064	566
0.10762738	567
0.19836211	568
0.051653028	569
0.1476389	570
0.13056892	571
0.18775074	572
0.16809376	573
0.020286322	574
0.11451721	575
0.12488322	576
0.098887585	577
0.15640683	578
0.036786262	579
0.04074232	580
0.059442967	581
0.068433836	582
0.059289392	583
0.054133624	584
0.06949004	585
0.061677113	586
0.071497075	587
0.020051526	588
0.030298702	589
0.05826332	590
0.044639353	591
0.025315208	592
0.0217741	593
0.023730813	594
0.06437853	595
0.08821572	596
0.03914133	597
0.027790878	598
0.019912874	599
0.03561932	600
0.030052105	601
0.0124024935	602
0.0091964565	603
0.015061239	604
0.024355957	605
0.033111036	606
0.16565883	607
0.06685858	608
0.033887587	609
0.083702885	610
0.03460814	611
0.018415285	612
0.0033018356	613
0.036518488	614
0.039576318	615
0.19202335	616
0.27742022	617
0.23230672	618
0.053604204	619
0.12208941	620
0.1740931	621
0.12862499	622
0.08607604	623
0.08175761	624
0.1158427	625
0.19592063	626
0.12109674	627
0.15091899	628
0.13750252	629
0.09551904	630
0.051557858	631
0.083757214	632
0.07663143	633
0.032140497	634
0.026241014	635
0.041268498	636
0.023522668	637
0.04298728	638
0.06522617	639
0.04479084	640
0.06268679	641
0.058171995	642
0.06028031	643
0.030368483	644
0.039979167	645
0.052375562	646
0.030948332	647
0.043066315	648
0.019725898	649
0.01475056	650
0.028454369	651
0.06550671	652
0.067489706	653
0.07128917	654
0.0637481	655
0.07059718	656
0.039793596	657
0.04709059	658
0.048571516	659
0.051995184	660
0.0627585	661
0.04737329	662
0.063371904	663
0.038035512	664
0.06655954	665
0.045788698	666
0.04406217	667
0.039959453	668
0.004421927	669
0.0037081055	670
0.0039199735	671
0.004831339	672
0.0038420416	673
0.029090019	674
0.036378443	675
0.038955282	676
0.022835938	677
0.040752456	678
0.035981588	679
0.10879166	680
0.043172453	681
0.083619386	682
0.15400961	683
0.12797518	684
0.1630831	685
0.24038711	686
0.22561818	687
0.2122578	688
0.11485892	689
0.13486466	690
0.12377472	691
0.05669431	692
0.07801305	693
0.11775061	694
0.081504434	695
0.08403631	696
0.06863189	697
0.057020865	698
0.061282612	699
0.060147412	700
0.06557398	701
0.060776528	702
0.05627977	703
0.040960904	704
0.04105402	705
0.0415352	706
0.008924715	707
0.0057621184	708
0.0022642247	709
0.035480972	710
0.036036678	711
0.0616206	712
0.074932024	713
0.023127653	714
0.026877502	715
0.017692402	716
0.0034092502	717
0.004240838	718
0.0022466187	719
0.0031352313	720
0.043794718	721
0.056779012	722
0.022014776	723
0.029892664	724
0.016908979	725
0.023002895	726
0.04392374	727
0.041195687	728
0.047781534	729
0.08426844	730
0.064004995	731
0.08044686	732
0.10014228	733
0.104392506	734
0.042461835	735
0.021057291	736
0.03641391	737
0.043551788	738
0.047323454	739
0.04616958	740
0.053433742	741
0.15861498	742
0.16433597	743
0.15195425	744
0.0387028	745
0.059334125	746
0.04157596	747
0.05090436	748
0.04402827	749
0.04096723	750
0.026277812	751
0.035736304	752
0.037997805	753
0.036740478	754
0.0600316	755
0.07971833	756
0.05541433	757
0.07822754	758
0.067378886	759
0.049595386	760
0.07104224	761
0.05369859	762
0.041485287	763
0.07728552	764
0.10481776	765
0.100179516	766
0.18299687	767
0.20301068	768
0.21178064	769
0.23618054	770
0.13219784	771
0.053774312	772
0.037317257	773
0.049181785	774
0.05558861	775
0.04550745	776
0.060526077	777
0.06130219	778
0.08102487	779
0.056705445	780
0.06372059	781
0.0900549	782
0.093784824	783
0.106795795	784
0.11023311	785
0.11029957	786
0.016079769	787
0.020068185	788
0.012349253	789
0.05527817	790
0.056146853	791
0.06996455	792
0.061976954	793
0.028032849	794
0.02011353	795
0.032937672	796
0.06856735	797
0.04474507	798
0.04109793	799
0.03114198	800
0.050748385	801
0.022391688	802
0.025753563	803
0.01886792	804
0.031608786	805
0.033087302	806
0.053230822	807
0.041088495	808
0.07155311	809
0.090928696	810
0.14083469	811
0.088472895	812
0.03869783	813
0.03558703	814
0.02719386	815
0.028515019	816
0.025722684	817
0.069699064	818
0.092625126	819
0.06775093	820
0.02938362	821
0.032556612	822
0.015978351	823
0.019067233	824
0.029036196	825
0.18239106	826
0.17252205	827
0.18015112	828
0.17578934	829
0.16785064	830
0.12856537	831
0.09325481	832
0.12425195	833
0.056846667	834
0.07830805	835
0.06153986	836
0.07449208	837
0.05327514	838
0.05912647	839
0.046673443	840
0.0702342	841
0.107200384	842
0.19772856	843
0.15708773	844
0.06441576	845
0.11314326	846
0.10079516	847
0.13268878	848
0.08765945	849
0.035888396	850
0.04464779	851
0.045854818	852
0.0598014	853
0.054217502	854
0.052914273	855
0.0737532	856
0.014884812	857
0.012295506	858
0.027104873	859
0.03910381	860
0.021151518	861
0.030802408	862
0.021600984	863
0.01141704	864
0.0047431844	865
0.007560012	866
0.02484564	867
0.019773945	868
0.021588145	869
0.008748602	870
0.079758555	871
0.056674168	872
0.031725008	873
0.03482633	874
0.027513938	875
0.03527015	876
0.061665565	877
0.08024083	878
0.089178994	879
0.08300435	880
0.12693153	881
0.09782206	882
0.0987643	883
0.07526704	884
0.067685366	885
0.050948404	886
0.06129653	887
0.051964823	888
0.04896624	889
0.048044704	890
0.03611806	891
0.07232225	892
0.08644578	893
0.061080687	894
0.06938844	895
0.07168929	896
0.073519334	897
0.07112888	898
0.034547742	899
0.042268734	900
0.033546176	901
0.03833627	902
0.030253846	903
0.023410564	904
0.031450227	905
0.050260466	906
0.08659142	907
0.08838459	908
0.088591844	909
0.04610029	910
0.049291797	911
0.030278156	912
0.039673872	913
0.04797399	914
0.06409442	915
0.05764733	916
0.07638522	917
0.06905056	918
0.08360892	919
0.106619716	920
0.10162045	921
0.06685165	922
0.058851834	923
0.06964188	924
0.02645032	925
0.033216726	926
0.026239898	927
0.04082997	928
0.01775673	929
0.016859217	930
0.016835904	931
0.021320632	932
0.018485915	933
0.026141776	934
0.037089903	935
0.041979555	936
0.0064040963	937
0.008576066	938
0.003395232	939
0.007508952	940
0.009860424	941
0.01582249	942
0.025831409	943
0.03688611	944
0.036907587	945
0.036158387	946
0.053399157	947
0.050653182	948
0.044978797	949
0.045475695	950
0.04839496	951
0.018917456	952
0.01627822	953
0.02126535	954
0.0060506426	955
0.0069477186	956
0.023740321	957
0.03796033	958
0.02424152	959
0.029483072	960
0.02830299	961
0.032037854	962
0.03246828	963
0.030029442	964
0.034879904	965
0.021737881	966
0.025279615	967
0.14017823	968
0.079161815	969
0.11968078	970
0.06483444	971
0.06914325	972
0.059172142	973
0.053258594	974
0.069407575	975
0.1385768	976
0.15855415	977
0.15642467	978
0.19415607	979
0.17693636	980
0.1620935	981
0.18973784	982
0.15190125	983
0.067413956	984
0.059878018	985
0.08042534	986
0.11153256	987
0.097001545	988
0.10308021	989
0.08932815	990
0.11900615	991
0.08906257	992
0.07320536	993
0.06749982	994
0.09396208	995
0.08878452	996
0.12306003	997
0.16469266	998
0.15512893	999
0.23671895	1000
0.1811597	1001
0.18236978	1002
0.081342295	1003
0.1089279	1004
0.102107696	1005
0.121630155	1006
0.08634939	1007
0.08400445	1008
0.06593213	1009
0.046528272	1010
0.06395945	1011
0.05430279	1012
0.07091589	1013
0.066477224	1014
0.05298422	1015
0.042623658	1016
0.053982142	1017
0.043095797	1018
0.031382006	1019
0.03258766	1020
0.058102306	1021
0.0367488	1022
0.05738252	1023
0.07718767	1024
0.062012866	1025
0.035638638	1026
0.063218966	1027
0.052034795	1028
0.04147666	1029
0.0425808	1030
0.04661451	1031
0.046118643	1032
0.0643207	1033
0.046451088	1034
0.058160506	1035
0.061120547	1036
0.0015412512	1037
0.0009944174	1038
0.0037829664	1039
0.00033022967	1040
0.0056661456	1041
0.0088718785	1042
0.010839639	1043
0.00941609	1044
0.0018367065	1045
0.008667118	1046
0.0109793935	1047
0.0423126	1048
0.023351612	1049
0.037870426	1050
0.032470614	1051
0.047129102	1052
0.058039293	1053
0.05040014	1054
0.065319106	1055
0.06485675	1056
0.0548992	1057
0.04577523	1058
0.044582743	1059
0.05396092	1060
0.03378835	1061
0.026159156	1062
0.036784045	1063
0.028644215	1064
0.042418186	1065
0.025196603	1066
0.0051828586	1067
0.008241402	1068
0.0074754828	1069
0.0029626975	1070
0.0041686553	1071
0.0015186165	1072
0.006431134	1073
0.0023420625	1074
0.006354419	1075
0.003312669	1076
0.0065453677	1077
0.006074951	1078
0.0004318214	1079
0.002717473	1080
0.040031478	1081
0.045633797	1082
0.05669632	1083
0.07259363	1084
0.055195145	1085
0.06880179	1086
0.041890707	1087
0.059149083	1088
0.04628357	1089
0.05823747	1090
0.04268684	1091
0.03910946	1092
0.05080943	1093
0.05970505	1094
0.08239128	1095
0.13289773	1096
0.10273559	1097
0.058173507	1098
0.16231114	1099
0.0707341	1100
0.06751091	1101
0.03885401	1102
0.007195787	1103
0.028146982	1104
0.03744841	1105
0.029213354	1106
0.028569946	1107
0.022842491	1108
0.03456511	1109
0.05987064	1110
0.056915574	1111
0.04344762	1112
0.06790679	1113
0.049471054	1114
0.064927734	1115
0.059754476	1116
0.05452927	1117
0.051091705	1118
0.06443843	1119
0.12270673	1120
0.07791989	1121
0.08793788	1122
0.059028972	1123
0.07988454	1124
0.081959434	1125
0.07999598	1126
0.05641914	1127
0.06830078	1128
0.10169962	1129
0.07503783	1130
0.043408938	1131
0.04448079	1132
0.041326374	1133
0.03338306	1134
0.036618635	1135
0.033269085	1136
0.02424762	1137
0.021157634	1138
0.013252115	1139
0.016867705	1140
0.024658345	1141
0.07012922	1142
0.051555585	1143
0.05537481	1144
0.055921715	1145
0.03555003	1146
0.06830634	1147
0.051418293	1148
0.09688967	1149
0.16251683	1150
0.10918712	1151
0.114472345	1152
0.088338524	1153
0.13973647	1154
0.08251963	1155
0.099677615	1156
0.0819867	1157
0.14768048	1158
0.16428514	1159
0.13238886	1160
0.12724	1161
0.14821379	1162
0.13824862	1163
0.1731958	1164
0.054404188	1165
0.1554277	1166
0.12467398	1167
0.14066768	1168
0.12884784	1169
0.11915898	1170
0.07921673	1171
0.020714713	1172
0.03906087	1173
0.037278343	1174
0.047267415	1175
0.041472275	1176
0.03826632	1177
0.032928478	1178
0.03675067	1179
0.022375919	1180
0.031262025	1181
0.02269706	1182
0.036750283	1183
0.021013191	1184
0.021664226	1185
0.012637039	1186
0.06594544	1187
0.038012	1188
0.074620135	1189
0.102067225	1190
0.13688889	1191
0.06427666	1192
0.066670045	1193
0.076972075	1194
0.11127109	1195
0.10180213	1196
0.115684465	1197
0.1326671	1198
0.13761242	1199
0.07551062	1200
0.10656548	1201
0.09967307	1202
0.08701219	1203
0.18294106	1204
0.15357836	1205
0.15746415	1206
0.16145901	1207
0.12086185	1208
0.1403303	1209
0.078809045	1210
0.08710404	1211
0.11697048	1212
0.1542892	1213
0.094141066	1214
0.07569217	1215
0.07301578	1216
0.086537875	1217
0.06907689	1218
0.07319245	1219
0.0909175	1220
0.09161624	1221
0.11982776	1222
0.117334425	1223
0.14876226	1224
0.2056152	1225
0.13640669	1226
0.17030832	1227
0.15746567	1228
0.17082982	1229
0.1706502	1230
0.21279399	1231
0.2596785	1232
0.27100277	1233
0.26084134	1234
0.22371452	1235
0.2116405	1236
0.0060008583	1237
-0.00021928812	1238
0.0045180502	1239
0.043145634	1240
0.04637672	1241
0.07495244	1242
0.091434635	1243
0.08416474	1244
0.022681821	1245
0.021305809	1246
0.014072603	1247
0.017446894	1248
0.028510965	1249
0.04349623	1250
0.06262686	1251
0.07228468	1252
0.09182166	1253
0.04824863	1254
0.0750173	1255
0.059140056	1256
0.092210166	1257
0.11039695	1258
0.041108195	1259
0.07665425	1260
0.052417163	1261
0.08460939	1262
0.12484757	1263
0.12141367	1264
0.15713786	1265
0.114824355	1266
0.012931728	1267
0.027686607	1268
0.01887657	1269
0.075212285	1270
0.06577846	1271
0.113010496	1272
0.13995087	1273
0.14561954	1274
0.100179344	1275
0.10922754	1276
0.09492217	1277
0.11974645	1278
0.1391244	1279
0.1838288	1280
0.14603993	1281
0.05008806	1282
0.03929937	1283
0.046937414	1284
0.011200724	1285
0.020984998	1286
0.038670108	1287
0.046103463	1288
0.0535917	1289
0.038599297	1290
0.053374697	1291
0.04296756	1292
0.05413953	1293
0.039527714	1294
0.041201614	1295
0.04350476	1296
0.035372484	1297
0.05781619	1298
0.062151615	1299
0.06706357	1300
0.048978943	1301
0.0574472	1302
0.06642928	1303
0.04319386	1304
0.030211983	1305
0.031427708	1306
0.026646337	1307
0.045600366	1308
0.05642338	1309
0.06775254	1310
0.055918068	1311
0.040001046	1312
0.03475327	1313
0.044818766	1314
0.045443546	1315
0.029350808	1316
0.017729538	1317
0.021755252	1318
0.015200386	1319
0.02895126	1320
0.028513076	1321
0.07911329	1322
0.04819752	1323
0.09287759	1324
0.102054566	1325
0.0945838	1326
0.04954586	1327
0.04542845	1328
0.026067741	1329
0.027166365	1330
0.02234577	1331
0.028334064	1332
0.025182327	1333
0.029525412	1334
0.017866809	1335
0.015449558	1336
0.026725043	1337
0.045259126	1338
0.034239814	1339
0.034900174	1340
0.026869567	1341
0.018596865	1342
0.009605046	1343
0.013860751	1344
0.023175575	1345
0.016279904	1346
0.010963675	1347
0.009968203	1348
0.024154712	1349
0.15140273	1350
0.17233282	1351
0.18549529	1352
0.12623115	1353
0.09949817	1354
0.074914776	1355
0.060120005	1356
0.04519395	1357
0.057623155	1358
0.09779796	1359
0.111060515	1360
0.04649259	1361
0.04882537	1362
0.03568075	1363
0.02579688	1364
0.019322697	1365
0.020873988	1366
0.019636724	1367
0.021333685	1368
0.01843122	1369
0.030186169	1370
0.040160354	1371
0.027382243	1372
0.10131602	1373
0.13696241	1374
0.111782834	1375
0.14988695	1376
0.1811893	1377
0.21673997	1378
0.26934937	1379
0.20401262	1380
0.057265937	1381
0.055208944	1382
0.047878113	1383
0.049696065	1384
0.04948129	1385
0.1013475	1386
0.17852512	1387
0.14169167	1388
0.14945889	1389
0.09708089	1390
0.013102874	1391
0.052328665	1392
0.026705133	1393
0.052633997	1394
0.02393512	1395
0.16423832	1396
0.09383272	1397
0.117047176	1398
0.17899163	1399
0.21428719	1400
0.18607987	1401
0.15834272	1402
0.15887302	1403
0.15164322	1404
0.1041692	1405
0.14752169	1406
0.14585409	1407
0.1584011	1408
0.14321348	1409
0.13836311	1410
0.1095638	1411
0.07864614	1412
0.07782037	1413
0.1082487	1414
0.064289846	1415
0.11173692	1416
0.08535434	1417
0.11016771	1418
0.029927514	1419
0.026416045	1420
0.025603324	1421
0.041169874	1422
0.03711858	1423
0.03999579	1424
0.04513737	1425
0.03750734	1426
0.059733752	1427
0.03317974	1428
0.044370666	1429
0.07028763	1430
0.04299343	1431
0.058424313	1432
0.054911017	1433
0.0688384	1434
0.0659841	1435
0.062535144	1436
0.041519444	1437
0.081452884	1438
0.07791983	1439
0.054829083	1440
0.088767156	1441
0.07012993	1442
0.11240239	1443
0.09473312	1444
0.05607042	1445
0.052680112	1446
0.050774794	1447
0.03967538	1448
0.056327306	1449
0.06088729	1450
0.03568558	1451
0.020597013	1452
0.03925887	1453
0.044951953	1454
0.010608158	1455
0.006920327	1456
0.012895057	1457
0.025300412	1458
0.046035063	1459
0.037446797	1460
0.031273995	1461
0.05300806	1462
0.06974884	1463
0.06436019	1464
0.07993441	1465
0.06405397	1466
0.068754055	1467
0.06867513	1468
0.07756999	1469
0.06610809	1470
0.05177644	1471
0.07320192	1472
0.05378033	1473
0.060261887	1474
0.06276987	1475
0.041589946	1476
0.035257585	1477
0.050240602	1478
0.056437247	1479
0.061688423	1480
0.086033106	1481
0.08477485	1482
0.0653423	1483
0.030339617	1484
0.03798349	1485
0.054079413	1486
0.08711829	1487
0.078193955	1488
0.050438974	1489
0.06213128	1490
0.04697606	1491
0.029250266	1492
0.009263995	1493
0.013305545	1494
0.006729099	1495
0.010666793	1496
0.008129158	1497
0.0026088657	1498
0.0021162464	1499
0.00425128	1500
0.0055089723	1501
0.024357567	1502
0.042073227	1503
0.029089605	1504
0.032212637	1505
0.038010575	1506
0.03325246	1507
0.026651114	1508
0.0164924	1509
0.014752132	1510
0.020910976	1511
0.024468891	1512
0.031077178	1513
0.022902967	1514
0.016246807	1515
0.013847162	1516
0.14666453	1517
0.113783605	1518
0.104619645	1519
0.09190681	1520
0.09670942	1521
0.14064033	1522
0.16650921	1523
0.20524001	1524
0.24339032	1525
0.20856662	1526
0.09825925	1527
0.103364654	1528
0.12508094	1529
0.115662605	1530
0.09458621	1531
0.057424974	1532
0.068837	1533
0.066522755	1534
0.08337446	1535
0.11340123	1536
0.19316122	1537
0.1880151	1538
0.14382282	1539
0.08248111	1540
0.04858504	1541
0.051325932	1542
0.047611546	1543
0.05717067	1544
0.04777787	1545
0.06663071	1546
0.049044248	1547
0.05200291	1548
0.058975074	1549
0.058517788	1550
0.037417892	1551
0.0459216	1552
0.03484549	1553
0.026313365	1554
0.03475585	1555
0.047524765	1556
0.043763023	1557
0.049830217	1558
0.0026944468	1559
0.0036838565	1560
-0.00038165145	1561
0.0014267942	1562
0.012000294	1563
0.011777543	1564
0.013390446	1565
0.019590227	1566
0.04235834	1567
0.0455389	1568
0.04851721	1569
0.063332975	1570
0.079723775	1571
0.026071275	1572
0.03397778	1573
0.021073991	1574
0.02456606	1575
0.014299265	1576
0.010654564	1577
0.009655174	1578
0.0054328484	1579
0.002293159	1580
0.0015576584	1581
0.0030857509	1582
0.003702682	1583
0.0011510198	1584
0.05167182	1585
0.0389138	1586
0.046400826	1587
0.056647893	1588
0.057069175	1589
0.054029256	1590
0.03773823	1591
0.037004046	1592
0.0514427	1593
0.07780399	1594
0.036607314	1595
0.04285325	1596
0.053536166	1597
0.04287318	1598
0.050582	1599
0.04254422	1600
0.051167022	1601
0.08319167	1602
0.05383041	1603
0.06997714	1604
0.059267122	1605
0.075398035	1606
0.08376112	1607
0.07995155	1608
0.11619319	1609
0.15821624	1610
0.015002196	1611
0.05306214	1612
0.029487977	1613
0.032379366	1614
0.023511462	1615
0.03191259	1616
0.030539129	1617
0.035590265	1618
0.055235893	1619
0.08031338	1620
0.084439844	1621
0.06906406	1622
0.04556191	1623
0.16052008	1624
0.16325909	1625
0.182895	1626
0.19297697	1627
0.20245855	1628
0.054239854	1629
0.07295402	1630
0.076474935	1631
0.09113956	1632
0.108513035	1633
0.14082108	1634
0.07829182	1635
0.04210934	1636
0.05305768	1637
0.047309946	1638
0.044479847	1639
0.035684172	1640
0.023008034	1641
0.033378243	1642
0.03258166	1643
0.035281923	1644
0.028725533	1645
0.026903315	1646
0.03082408	1647
0.03720003	1648
0.06375729	1649
0.089439236	1650
0.0677414	1651
0.07222587	1652
0.07236991	1653
0.09011942	1654
0.12331172	1655
0.046643388	1656
0.08990267	1657
0.07790177	1658
0.06503848	1659
0.06848354	1660
0.08419164	1661
0.05471976	1662
0.05870952	1663
0.077691264	1664
0.07141443	1665
0.090156905	1666
0.09616507	1667
0.104421705	1668
0.14507362	1669
0.1572223	1670
0.17193	1671
0.2071818	1672
0.24428672	1673
0.2782647	1674
0.25575376	1675
0.23735939	1676
0.17920136	1677
0.026491176	1678
0.018452425	1679
0.028310267	1680
0.0346803	1681
0.03487749	1682
0.024614628	1683
0.01998668	1684
0.031219497	1685
0.031285517	1686
0.032504726	1687
0.030366845	1688
0.041669685	1689
0.062381648	1690
0.06853124	1691
0.04321343	1692
0.053861722	1693
0.04972714	1694
0.06304145	1695
0.029837338	1696
0.033607733	1697
0.052773494	1698
0.079388246	1699
0.08293589	1700
0.09466973	1701
0.077473715	1702
0.0642448	1703
0.079875365	1704
0.05335275	1705
0.048418127	1706
0.03527279	1707
0.008900543	1708
0.03946883	1709
0.032049015	1710
0.03481344	1711
0.033208642	1712
0.039036408	1713
0.054430876	1714
0.054545455	1715
0.057464782	1716
0.06393888	1717
0.019658804	1718
0.029151842	1719
0.02981041	1720
0.034948748	1721
0.017105995	1722
0.06355673	1723
0.04523821	1724
0.0437834	1725
0.04083443	1726
0.04587466	1727
0.037684347	1728
0.020748772	1729
0.028668536	1730
0.11163537	1731
0.034906324	1732
0.02298383	1733
0.026916292	1734
0.024123844	1735
0.021579696	1736
0.059982255	1737
0.047126222	1738
0.042312816	1739
0.040556494	1740
0.041860975	1741
-0.0004004279	1742
0.029617863	1743
0.021471227	1744
0.026267873	1745
0.09266291	1746
0.184719	1747
0.13833843	1748
0.15704165	1749
0.116126716	1750
0.04490872	1751
0.0868522	1752
0.058322802	1753
0.04358079	1754
0.042893477	1755
0.02967381	1756
0.026293937	1757
0.029100055	1758
0.027982669	1759
0.08531119	1760
0.097198755	1761
0.09160005	1762
0.11138334	1763
0.09868389	1764
0.046942417	1765
0.046825472	1766
0.04316582	1767
0.03742975	1768
0.030976063	1769
0.050568238	1770
0.021607324	1771
0.011329175	1772
0.012447421	1773
0.16214693	1774
0.13246815	1775
0.15057623	1776
0.20415144	1777
0.14753973	1778
0.20044674	1779
0.18665253	1780
0.17972356	1781
0.17419043	1782
0.12951238	1783
0.0932799	1784
0.08156264	1785
0.10724691	1786
0.13031043	1787
0.037074726	1788
0.028781606	1789
0.07607604	1790
0.06402638	1791
0.04573182	1792
0.08098453	1793
0.07985592	1794
0.0586347	1795
0.053825144	1796
0.07359498	1797
0.07292513	1798
0.05564501	1799
0.047472212	1800
0.03729342	1801
0.15418458	1802
0.19060495	1803
0.22885388	1804
0.26101723	1805
0.24073488	1806
0.15600672	1807
0.16704962	1808
0.2130605	1809
0.17534058	1810
0.10825174	1811
0.06993747	1812
0.03716609	1813
0.03841459	1814
0.048466634	1815
0.05194422	1816
0.051950466	1817
0.039122198	1818
0.05054953	1819
0.036495574	1820
0.045960706	1821
0.07702302	1822
0.00319121	1823
0.002673881	1824
0.006742753	1825
0.0051473114	1826
0.0045351954	1827
0.0240021	1828
0.008176287	1829
0.0024522366	1830
0.0069067553	1831
0.015075718	1832
0.016316725	1833
0.012196423	1834
0.0106795095	1835
0.009186594	1836
0.01069131	1837
0.010508752	1838
0.009460147	1839
0.009544129	1840
0.0044698864	1841
0.0051131556	1842
0.046556607	1843
0.0635051	1844
0.06800415	1845
0.07427732	1846
0.049179822	1847
0.059850607	1848
0.06266945	1849
0.049312923	1850
0.02714028	1851
0.054440692	1852
0.06708937	1853
0.05287641	1854
0.06884142	1855
0.07989861	1856
0.10671033	1857
0.11899329	1858
0.08881543	1859
0.09704879	1860
0.08723252	1861
0.07823438	1862
0.044050746	1863
0.04322119	1864
0.040166836	1865
0.041911043	1866
0.04327567	1867
0.06886538	1868
0.05038293	1869
0.033188604	1870
0.040831074	1871
0.03848223	1872
0.14468178	1873
0.13974446	1874
0.10929098	1875
0.07820266	1876
0.08235251	1877
0.079690225	1878
0.07774796	1879
0.07170442	1880
0.069646336	1881
0.07224635	1882
0.038666926	1883
0.039481517	1884
0.041061316	1885
0.040387265	1886
0.030183181	1887
0.027639233	1888
0.031283412	1889
0.032009557	1890
0.030195944	1891
0.0391539	1892
0.042052664	1893
0.0660679	1894
0.07184758	1895
0.06399664	1896
0.05424534	1897
0.046389416	1898
0.06788065	1899
0.04417617	1900
0.045628615	1901
0.039394867	1902
0.031970356	1903
0.059341256	1904
0.09922297	1905
0.06635849	1906
0.08909316	1907
0.10514253	1908
0.058361437	1909
0.084252715	1910
0.12378272	1911
0.14458995	1912
0.14335969	1913
0.14119315	1914
0.083016455	1915
0.05829829	1916
0.05682064	1917
0.03703458	1918
0.020851688	1919
0.03620766	1920
0.025592748	1921
0.023728196	1922
0.03268476	1923
0.04984339	1924
0.054937407	1925
0.053010255	1926
0.023431057	1927
0.01828549	1928
-0.0010606879	1929
0.010379774	1930
0.008390797	1931
0.008734551	1932
0.022407148	1933
0.047001295	1934
0.09483371	1935
0.007856571	1936
0.010312433	1937
0.019719675	1938
0.012640381	1939
0.02309795	1940
0.0072472915	1941
0.015480727	1942
0.028373355	1943
0.032463178	1944
0.04240579	1945
0.05042475	1946
0.05680012	1947
0.07328349	1948
0.04296173	1949
0.051139317	1950
0.048424512	1951
0.045945074	1952
0.061566703	1953
0.06198269	1954
0.062432047	1955
0.057772137	1956
0.015079313	1957
0.013958205	1958
0.015825812	1959
0.021604972	1960
0.012213536	1961
0.015342368	1962
0.01716792	1963
0.042082768	1964
0.06325502	1965
0.08406461	1966
0.039781094	1967
0.037691507	1968
0.08424389	1969
0.064210914	1970
0.05080614	1971
0.042539366	1972
0.025218118	1973
0.022066087	1974
0.024869872	1975
0.02035932	1976
0.0267252	1977
0.028503576	1978
0.07231195	1979
0.06585216	1980
0.06406052	1981
0.06133533	1982
0.052197818	1983
0.0921982	1984
0.06601213	1985
0.05192059	1986
0.035962686	1987
0.034251347	1988
0.04749744	1989
0.18797638	1990
0.19234362	1991
0.19803056	1992
0.10851606	1993
0.23906827	1994
0.16754553	1995
0.27317926	1996
0.27593243	1997
0.18224335	1998
[truncated: 18,485 more rows]
