# Supplementary material for: Brains and algorithms partially converge in natural language processing
Source: Commun Biol. 2022 Feb 16;5:134. doi: 10.1038/s42003-022-03036-1 (PMC8850612; doi:10.1038/s42003-022-03036-1)
Supplement: Supplementary file 7 — Supplementary Data 2 [file 42003_2022_3036_MOESM7_ESM.zip]

Archive with 2 entries (2 files):
- fig_3a_fmri.csv
- fig_3b_sources.csv
