# Supplementary material for: Brains and algorithms partially converge in natural language processing
Source: Commun Biol. 2022 Feb 16;5:134. doi: 10.1038/s42003-022-03036-1 (PMC8850612; doi:10.1038/s42003-022-03036-1)
Supplement: Supplementary file 8 — Supplementary Data 3 [file 42003_2022_3036_MOESM8_ESM.zip]

Archive with 6 entries (6 files):
- fig_4a_layers_meg_sensor.csv
- fig_4b_training_meg_sensor.csv
- fig_4c_fimp_meg_sensor.csv
- fig_4d_layers_fmri.csv
- fig_4e_training_fmri.csv
- fig_4f_fimp_fmri.csv
