# Supplementary material for: Brains and algorithms partially converge in natural language processing
Source: Commun Biol. 2022 Feb 16;5:134. doi: 10.1038/s42003-022-03036-1 (PMC8850612; doi:10.1038/s42003-022-03036-1)
Supplement: Supplementary file 8 — Supplementary Data 3 [file 42003_2022_3036_MOESM8_ESM.zip › fig_4a_layers_meg_sensor.csv]

	Subject	Task	#Layers	Layer position	Brain score
0	V1001	clm	4	0	0.0276
1	V1002	clm	4	0	0.007
2	V1003	clm	4	0	0.0278
3	V1004	clm	4	0	0.0231
4	V1005	clm	4	0	0.0162
5	V1007	clm	4	0	0.0401
6	V1008	clm	4	0	0.0332
7	V1009	clm	4	0	0.0247
8	V1010	clm	4	0	0.0229
9	V1011	clm	4	0	0.0261
10	V1012	clm	4	0	0.0051
11	V1013	clm	4	0	0.0476
12	V1015	clm	4	0	0.0376
13	V1016	clm	4	0	0.0239
14	V1019	clm	4	0	0.0092
15	V1020	clm	4	0	0.02
16	V1022	clm	4	0	0.0203
17	V1024	clm	4	0	0.0376
18	V1025	clm	4	0	0.0305
19	V1026	clm	4	0	0.0158
20	V1027	clm	4	0	0.0352
21	V1028	clm	4	0	0.0181
22	V1029	clm	4	0	0.0441
23	V1030	clm	4	0	0.0359
24	V1031	clm	4	0	0.0229
25	V1032	clm	4	0	0.0227
26	V1033	clm	4	0	0.0213
27	V1034	clm	4	0	0.0166
28	V1035	clm	4	0	0.0163
29	V1036	clm	4	0	0.0276
30	V1037	clm	4	0	0.0327
31	V1038	clm	4	0	0.0075
32	V1039	clm	4	0	0.03
33	V1040	clm	4	0	0.0246
34	V1042	clm	4	0	0.0245
35	V1044	clm	4	0	0.0301
36	V1045	clm	4	0	0.0288
37	V1046	clm	4	0	0.0482
38	V1048	clm	4	0	0.0223
39	V1049	clm	4	0	0.0217
40	V1050	clm	4	0	0.0343
41	V1052	clm	4	0	0.0205
42	V1053	clm	4	0	0.0183
43	V1054	clm	4	0	0.0202
44	V1055	clm	4	0	0.0339
45	V1057	clm	4	0	0.0337
46	V1058	clm	4	0	0.0348
47	V1059	clm	4	0	0.0222
48	V1061	clm	4	0	0.03
49	V1062	clm	4	0	0.0233
50	V1063	clm	4	0	0.0268
51	V1064	clm	4	0	0.0282
52	V1065	clm	4	0	0.0279
53	V1066	clm	4	0	0.0303
54	V1068	clm	4	0	0.0142
55	V1069	clm	4	0	0.0176
56	V1070	clm	4	0	0.0302
57	V1071	clm	4	0	0.0145
58	V1072	clm	4	0	0.0254
59	V1073	clm	4	0	0.0296
60	V1074	clm	4	0	0.035
61	V1075	clm	4	0	0.0348
62	V1076	clm	4	0	0.0239
63	V1078	clm	4	0	0.0052
64	V1079	clm	4	0	0.0282
65	V1080	clm	4	0	0.0165
66	V1081	clm	4	0	0.0192
67	V1083	clm	4	0	0.0128
68	V1084	clm	4	0	0.0327
69	V1085	clm	4	0	0.0253
70	V1086	clm	4	0	0.0234
71	V1087	clm	4	0	0.0184
72	V1088	clm	4	0	0.0258
73	V1089	clm	4	0	0.0283
74	V1092	clm	4	0	0.019
75	V1093	clm	4	0	0.0258
76	V1094	clm	4	0	0.0413
77	V1095	clm	4	0	0.0312
78	V1098	clm	4	0	0.0256
79	V1099	clm	4	0	0.013
80	V1100	clm	4	0	0.019
81	V1101	clm	4	0	0.0474
82	V1102	clm	4	0	0.0273
83	V1103	clm	4	0	0.0223
84	V1104	clm	4	0	0.0172
85	V1105	clm	4	0	0.0285
86	V1106	clm	4	0	0.0346
87	V1107	clm	4	0	0.0367
88	V1108	clm	4	0	0.0261
89	V1109	clm	4	0	0.0253
90	V1110	clm	4	0	0.0283
91	V1111	clm	4	0	0.0333
92	V1114	clm	4	0	0.0218
93	V1116	clm	4	0	0.0275
94	V1117	clm	4	0	0.0373
95	V1001	mlm	4	0	0.0309
96	V1002	mlm	4	0	0.0117
97	V1003	mlm	4	0	0.0324
98	V1004	mlm	4	0	0.0224
99	V1005	mlm	4	0	0.0205
100	V1007	mlm	4	0	0.0424
101	V1008	mlm	4	0	0.0312
102	V1009	mlm	4	0	0.0243
103	V1010	mlm	4	0	0.0254
104	V1011	mlm	4	0	0.024
105	V1012	mlm	4	0	0.006
106	V1013	mlm	4	0	0.0469
107	V1015	mlm	4	0	0.036
108	V1016	mlm	4	0	0.0228
109	V1019	mlm	4	0	0.0114
110	V1020	mlm	4	0	0.0256
111	V1022	mlm	4	0	0.0225
112	V1024	mlm	4	0	0.0367
113	V1025	mlm	4	0	0.0316
114	V1026	mlm	4	0	0.0167
115	V1027	mlm	4	0	0.0319
116	V1028	mlm	4	0	0.0171
117	V1029	mlm	4	0	0.0421
118	V1030	mlm	4	0	0.0381
119	V1031	mlm	4	0	0.0197
120	V1032	mlm	4	0	0.0203
121	V1033	mlm	4	0	0.0217
122	V1034	mlm	4	0	0.0194
123	V1035	mlm	4	0	0.0154
124	V1036	mlm	4	0	0.0248
125	V1037	mlm	4	0	0.0291
126	V1038	mlm	4	0	0.0082
127	V1039	mlm	4	0	0.0304
128	V1040	mlm	4	0	0.0297
129	V1042	mlm	4	0	0.0232
130	V1044	mlm	4	0	0.0297
131	V1045	mlm	4	0	0.0297
132	V1046	mlm	4	0	0.047
133	V1048	mlm	4	0	0.0215
134	V1049	mlm	4	0	0.0218
135	V1050	mlm	4	0	0.031
136	V1052	mlm	4	0	0.0232
137	V1053	mlm	4	0	0.0191
138	V1054	mlm	4	0	0.0243
139	V1055	mlm	4	0	0.0347
140	V1057	mlm	4	0	0.0371
141	V1058	mlm	4	0	0.0326
142	V1059	mlm	4	0	0.0234
143	V1061	mlm	4	0	0.0293
144	V1062	mlm	4	0	0.0249
145	V1063	mlm	4	0	0.0292
146	V1064	mlm	4	0	0.0297
147	V1065	mlm	4	0	0.0279
148	V1066	mlm	4	0	0.033
149	V1068	mlm	4	0	0.0099
150	V1069	mlm	4	0	0.02
151	V1070	mlm	4	0	0.0319
152	V1071	mlm	4	0	0.0178
153	V1072	mlm	4	0	0.0234
154	V1073	mlm	4	0	0.0337
155	V1074	mlm	4	0	0.0328
156	V1075	mlm	4	0	0.0379
157	V1076	mlm	4	0	0.0186
158	V1078	mlm	4	0	0.0076
159	V1079	mlm	4	0	0.0292
160	V1080	mlm	4	0	0.0184
161	V1081	mlm	4	0	0.0276
162	V1083	mlm	4	0	0.0169
163	V1084	mlm	4	0	0.0266
164	V1085	mlm	4	0	0.0251
165	V1086	mlm	4	0	0.0248
166	V1087	mlm	4	0	0.0184
167	V1088	mlm	4	0	0.0236
168	V1089	mlm	4	0	0.0296
169	V1092	mlm	4	0	0.0249
170	V1093	mlm	4	0	0.0281
171	V1094	mlm	4	0	0.0397
172	V1095	mlm	4	0	0.0272
173	V1098	mlm	4	0	0.0259
174	V1099	mlm	4	0	0.0104
175	V1100	mlm	4	0	0.0192
176	V1101	mlm	4	0	0.047
177	V1102	mlm	4	0	0.0257
178	V1103	mlm	4	0	0.0232
179	V1104	mlm	4	0	0.0182
180	V1105	mlm	4	0	0.0292
181	V1106	mlm	4	0	0.0322
182	V1107	mlm	4	0	0.0324
183	V1108	mlm	4	0	0.0279
184	V1109	mlm	4	0	0.0211
185	V1110	mlm	4	0	0.0269
186	V1111	mlm	4	0	0.0314
187	V1114	mlm	4	0	0.0234
188	V1116	mlm	4	0	0.0256
189	V1117	mlm	4	0	0.0427
190	V1001	clm	8	0	0.0283
191	V1002	clm	8	0	0.0107
192	V1003	clm	8	0	0.0313
193	V1004	clm	8	0	0.0212
194	V1005	clm	8	0	0.0181
195	V1007	clm	8	0	0.0431
196	V1008	clm	8	0	0.0304
197	V1009	clm	8	0	0.0229
198	V1010	clm	8	0	0.0237
199	V1011	clm	8	0	0.024
200	V1012	clm	8	0	0.0068
201	V1013	clm	8	0	0.0455
202	V1015	clm	8	0	0.0362
203	V1016	clm	8	0	0.0234
204	V1019	clm	8	0	0.0102
205	V1020	clm	8	0	0.025
206	V1022	clm	8	0	0.0222
207	V1024	clm	8	0	0.0353
208	V1025	clm	8	0	0.0325
209	V1026	clm	8	0	0.0166
210	V1027	clm	8	0	0.034
211	V1028	clm	8	0	0.0186
212	V1029	clm	8	0	0.0393
213	V1030	clm	8	0	0.0349
214	V1031	clm	8	0	0.0191
215	V1032	clm	8	0	0.022
216	V1033	clm	8	0	0.0233
217	V1034	clm	8	0	0.0172
218	V1035	clm	8	0	0.0145
219	V1036	clm	8	0	0.0265
220	V1037	clm	8	0	0.03
221	V1038	clm	8	0	0.0102
222	V1039	clm	8	0	0.0287
223	V1040	clm	8	0	0.0213
224	V1042	clm	8	0	0.0232
225	V1044	clm	8	0	0.0292
226	V1045	clm	8	0	0.0288
227	V1046	clm	8	0	0.0461
228	V1048	clm	8	0	0.0194
229	V1049	clm	8	0	0.0184
230	V1050	clm	8	0	0.0345
231	V1052	clm	8	0	0.023
232	V1053	clm	8	0	0.0174
233	V1054	clm	8	0	0.0222
234	V1055	clm	8	0	0.036
235	V1057	clm	8	0	0.038
236	V1058	clm	8	0	0.034
237	V1059	clm	8	0	0.0208
238	V1061	clm	8	0	0.0302
239	V1062	clm	8	0	0.0216
240	V1063	clm	8	0	0.0279
241	V1064	clm	8	0	0.0262
242	V1065	clm	8	0	0.0311
243	V1066	clm	8	0	0.0337
244	V1068	clm	8	0	0.0146
245	V1069	clm	8	0	0.0188
246	V1070	clm	8	0	0.0294
247	V1071	clm	8	0	0.0181
248	V1072	clm	8	0	0.0237
249	V1073	clm	8	0	0.0267
250	V1074	clm	8	0	0.0328
251	V1075	clm	8	0	0.0338
252	V1076	clm	8	0	0.0182
253	V1078	clm	8	0	0.0079
254	V1079	clm	8	0	0.0316
255	V1080	clm	8	0	0.0172
256	V1081	clm	8	0	0.0251
257	V1083	clm	8	0	0.0143
258	V1084	clm	8	0	0.029
259	V1085	clm	8	0	0.0253
260	V1086	clm	8	0	0.0235
261	V1087	clm	8	0	0.0201
262	V1088	clm	8	0	0.027
263	V1089	clm	8	0	0.0318
264	V1092	clm	8	0	0.0245
265	V1093	clm	8	0	0.0259
266	V1094	clm	8	0	0.0416
267	V1095	clm	8	0	0.0339
268	V1098	clm	8	0	0.0267
269	V1099	clm	8	0	0.0123
270	V1100	clm	8	0	0.0157
271	V1101	clm	8	0	0.0462
272	V1102	clm	8	0	0.026
273	V1103	clm	8	0	0.0229
274	V1104	clm	8	0	0.0164
275	V1105	clm	8	0	0.0348
276	V1106	clm	8	0	0.0321
277	V1107	clm	8	0	0.0334
278	V1108	clm	8	0	0.0269
279	V1109	clm	8	0	0.0223
280	V1110	clm	8	0	0.0285
281	V1111	clm	8	0	0.0293
282	V1114	clm	8	0	0.0208
283	V1116	clm	8	0	0.0248
284	V1117	clm	8	0	0.0383
285	V1001	mlm	8	0	0.0294
286	V1002	mlm	8	0	0.013
287	V1003	mlm	8	0	0.0326
288	V1004	mlm	8	0	0.0236
289	V1005	mlm	8	0	0.0253
290	V1007	mlm	8	0	0.0385
291	V1008	mlm	8	0	0.0281
292	V1009	mlm	8	0	0.0224
293	V1010	mlm	8	0	0.0237
294	V1011	mlm	8	0	0.024
295	V1012	mlm	8	0	0.0029
296	V1013	mlm	8	0	0.0454
297	V1015	mlm	8	0	0.0358
298	V1016	mlm	8	0	0.0252
299	V1019	mlm	8	0	0.0137
300	V1020	mlm	8	0	0.0229
301	V1022	mlm	8	0	0.02
302	V1024	mlm	8	0	0.0364
303	V1025	mlm	8	0	0.032
304	V1026	mlm	8	0	0.0166
305	V1027	mlm	8	0	0.0371
306	V1028	mlm	8	0	0.0175
307	V1029	mlm	8	0	0.0429
308	V1030	mlm	8	0	0.036
309	V1031	mlm	8	0	0.0194
310	V1032	mlm	8	0	0.0218
311	V1033	mlm	8	0	0.0194
312	V1034	mlm	8	0	0.0192
313	V1035	mlm	8	0	0.0174
314	V1036	mlm	8	0	0.0233
315	V1037	mlm	8	0	0.0283
316	V1038	mlm	8	0	0.0091
317	V1039	mlm	8	0	0.0288
318	V1040	mlm	8	0	0.0289
319	V1042	mlm	8	0	0.0259
320	V1044	mlm	8	0	0.0305
321	V1045	mlm	8	0	0.0309
322	V1046	mlm	8	0	0.0461
323	V1048	mlm	8	0	0.0218
324	V1049	mlm	8	0	0.0219
325	V1050	mlm	8	0	0.0339
326	V1052	mlm	8	0	0.0223
327	V1053	mlm	8	0	0.0189
328	V1054	mlm	8	0	0.0242
329	V1055	mlm	8	0	0.0349
330	V1057	mlm	8	0	0.0368
331	V1058	mlm	8	0	0.0302
332	V1059	mlm	8	0	0.0214
333	V1061	mlm	8	0	0.0324
334	V1062	mlm	8	0	0.0239
335	V1063	mlm	8	0	0.0323
336	V1064	mlm	8	0	0.0283
337	V1065	mlm	8	0	0.027
338	V1066	mlm	8	0	0.0324
339	V1068	mlm	8	0	0.0104
340	V1069	mlm	8	0	0.0163
341	V1070	mlm	8	0	0.0323
342	V1071	mlm	8	0	0.0193
343	V1072	mlm	8	0	0.0216
344	V1073	mlm	8	0	0.0298
345	V1074	mlm	8	0	0.0312
346	V1075	mlm	8	0	0.036
347	V1076	mlm	8	0	0.0201
348	V1078	mlm	8	0	0.0062
349	V1079	mlm	8	0	0.0296
350	V1080	mlm	8	0	0.0183
351	V1081	mlm	8	0	0.0242
352	V1083	mlm	8	0	0.0129
353	V1084	mlm	8	0	0.0264
354	V1085	mlm	8	0	0.0258
355	V1086	mlm	8	0	0.0276
356	V1087	mlm	8	0	0.0198
357	V1088	mlm	8	0	0.0247
358	V1089	mlm	8	0	0.0311
359	V1092	mlm	8	0	0.0233
360	V1093	mlm	8	0	0.0267
361	V1094	mlm	8	0	0.038
362	V1095	mlm	8	0	0.028
363	V1098	mlm	8	0	0.026
364	V1099	mlm	8	0	0.0122
365	V1100	mlm	8	0	0.0214
366	V1101	mlm	8	0	0.0481
367	V1102	mlm	8	0	0.0271
368	V1103	mlm	8	0	0.0218
369	V1104	mlm	8	0	0.0175
370	V1105	mlm	8	0	0.0294
371	V1106	mlm	8	0	0.0336
372	V1107	mlm	8	0	0.0322
373	V1108	mlm	8	0	0.0288
374	V1109	mlm	8	0	0.0229
375	V1110	mlm	8	0	0.027
376	V1111	mlm	8	0	0.0308
377	V1114	mlm	8	0	0.0219
378	V1116	mlm	8	0	0.0247
379	V1117	mlm	8	0	0.0404
380	V1001	clm	12	0	0.0293
381	V1002	clm	12	0	0.0111
382	V1003	clm	12	0	0.0309
383	V1004	clm	12	0	0.019
384	V1005	clm	12	0	0.0177
385	V1007	clm	12	0	0.0405
386	V1008	clm	12	0	0.0301
387	V1009	clm	12	0	0.0241
388	V1010	clm	12	0	0.0246
389	V1011	clm	12	0	0.0264
390	V1012	clm	12	0	0.0051
391	V1013	clm	12	0	0.0461
392	V1015	clm	12	0	0.035
393	V1016	clm	12	0	0.0272
394	V1019	clm	12	0	0.0107
395	V1020	clm	12	0	0.022
396	V1022	clm	12	0	0.0224
397	V1024	clm	12	0	0.0363
398	V1025	clm	12	0	0.0323
399	V1026	clm	12	0	0.0173
400	V1027	clm	12	0	0.033
401	V1028	clm	12	0	0.0173
402	V1029	clm	12	0	0.0415
403	V1030	clm	12	0	0.0366
404	V1031	clm	12	0	0.0227
405	V1032	clm	12	0	0.024
406	V1033	clm	12	0	0.0229
407	V1034	clm	12	0	0.0186
408	V1035	clm	12	0	0.016
409	V1036	clm	12	0	0.0271
410	V1037	clm	12	0	0.0305
411	V1038	clm	12	0	0.0089
412	V1039	clm	12	0	0.0337
413	V1040	clm	12	0	0.0247
414	V1042	clm	12	0	0.0289
415	V1044	clm	12	0	0.0305
416	V1045	clm	12	0	0.0275
417	V1046	clm	12	0	0.0493
418	V1048	clm	12	0	0.0229
419	V1049	clm	12	0	0.0175
420	V1050	clm	12	0	0.0371
421	V1052	clm	12	0	0.0221
422	V1053	clm	12	0	0.0192
423	V1054	clm	12	0	0.0232
424	V1055	clm	12	0	0.0381
425	V1057	clm	12	0	0.0361
426	V1058	clm	12	0	0.0324
427	V1059	clm	12	0	0.0223
428	V1061	clm	12	0	0.0309
429	V1062	clm	12	0	0.0211
430	V1063	clm	12	0	0.0289
431	V1064	clm	12	0	0.0271
432	V1065	clm	12	0	0.0329
433	V1066	clm	12	0	0.0331
434	V1068	clm	12	0	0.0119
435	V1069	clm	12	0	0.0162
436	V1070	clm	12	0	0.0292
437	V1071	clm	12	0	0.0175
438	V1072	clm	12	0	0.0265
439	V1073	clm	12	0	0.0327
440	V1074	clm	12	0	0.0342
441	V1075	clm	12	0	0.0361
442	V1076	clm	12	0	0.0217
443	V1078	clm	12	0	0.0061
444	V1079	clm	12	0	0.0303
445	V1080	clm	12	0	0.0175
446	V1081	clm	12	0	0.0266
447	V1083	clm	12	0	0.0146
448	V1084	clm	12	0	0.0321
449	V1085	clm	12	0	0.0277
450	V1086	clm	12	0	0.027
451	V1087	clm	12	0	0.0196
452	V1088	clm	12	0	0.0265
453	V1089	clm	12	0	0.0312
454	V1092	clm	12	0	0.0239
455	V1093	clm	12	0	0.028
456	V1094	clm	12	0	0.0413
457	V1095	clm	12	0	0.0311
458	V1098	clm	12	0	0.0282
459	V1099	clm	12	0	0.0124
460	V1100	clm	12	0	0.0184
461	V1101	clm	12	0	0.05
462	V1102	clm	12	0	0.0265
463	V1103	clm	12	0	0.0206
464	V1104	clm	12	0	0.0157
465	V1105	clm	12	0	0.0305
466	V1106	clm	12	0	0.0345
467	V1107	clm	12	0	0.0322
468	V1108	clm	12	0	0.03
469	V1109	clm	12	0	0.0244
470	V1110	clm	12	0	0.0294
471	V1111	clm	12	0	0.0325
472	V1114	clm	12	0	0.0212
473	V1116	clm	12	0	0.0247
474	V1117	clm	12	0	0.0404
475	V1001	mlm	12	0	0.0319
476	V1002	mlm	12	0	0.0132
477	V1003	mlm	12	0	0.0311
478	V1004	mlm	12	0	0.0229
479	V1005	mlm	12	0	0.0213
480	V1007	mlm	12	0	0.043
481	V1008	mlm	12	0	0.0307
482	V1009	mlm	12	0	0.0247
483	V1010	mlm	12	0	0.0237
484	V1011	mlm	12	0	0.0196
485	V1012	mlm	12	0	0.0054
486	V1013	mlm	12	0	0.0445
487	V1015	mlm	12	0	0.0382
488	V1016	mlm	12	0	0.0238
489	V1019	mlm	12	0	0.011
490	V1020	mlm	12	0	0.0228
491	V1022	mlm	12	0	0.0193
492	V1024	mlm	12	0	0.0359
493	V1025	mlm	12	0	0.0303
494	V1026	mlm	12	0	0.0154
495	V1027	mlm	12	0	0.036
496	V1028	mlm	12	0	0.016
497	V1029	mlm	12	0	0.0401
498	V1030	mlm	12	0	0.0354
499	V1031	mlm	12	0	0.02
500	V1032	mlm	12	0	0.0228
501	V1033	mlm	12	0	0.0223
502	V1034	mlm	12	0	0.0147
503	V1035	mlm	12	0	0.0163
504	V1036	mlm	12	0	0.0265
505	V1037	mlm	12	0	0.0321
506	V1038	mlm	12	0	0.0091
507	V1039	mlm	12	0	0.0322
508	V1040	mlm	12	0	0.0267
509	V1042	mlm	12	0	0.0238
510	V1044	mlm	12	0	0.0294
511	V1045	mlm	12	0	0.0268
512	V1046	mlm	12	0	0.0454
513	V1048	mlm	12	0	0.022
514	V1049	mlm	12	0	0.0203
515	V1050	mlm	12	0	0.0321
516	V1052	mlm	12	0	0.0207
517	V1053	mlm	12	0	0.0167
518	V1054	mlm	12	0	0.0242
519	V1055	mlm	12	0	0.038
520	V1057	mlm	12	0	0.0384
521	V1058	mlm	12	0	0.0302
522	V1059	mlm	12	0	0.0228
523	V1061	mlm	12	0	0.031
524	V1062	mlm	12	0	0.0248
525	V1063	mlm	12	0	0.0321
526	V1064	mlm	12	0	0.0282
527	V1065	mlm	12	0	0.0294
528	V1066	mlm	12	0	0.0313
529	V1068	mlm	12	0	0.0111
530	V1069	mlm	12	0	0.0202
531	V1070	mlm	12	0	0.0312
532	V1071	mlm	12	0	0.0158
533	V1072	mlm	12	0	0.0219
534	V1073	mlm	12	0	0.0302
535	V1074	mlm	12	0	0.0306
536	V1075	mlm	12	0	0.035
537	V1076	mlm	12	0	0.0215
538	V1078	mlm	12	0	0.0042
539	V1079	mlm	12	0	0.0285
540	V1080	mlm	12	0	0.02
541	V1081	mlm	12	0	0.022
542	V1083	mlm	12	0	0.0175
543	V1084	mlm	12	0	0.026
544	V1085	mlm	12	0	0.0247
545	V1086	mlm	12	0	0.03
546	V1087	mlm	12	0	0.0197
547	V1088	mlm	12	0	0.025
548	V1089	mlm	12	0	0.0274
549	V1092	mlm	12	0	0.0237
550	V1093	mlm	12	0	0.0283
551	V1094	mlm	12	0	0.04
552	V1095	mlm	12	0	0.0277
553	V1098	mlm	12	0	0.0261
554	V1099	mlm	12	0	0.0118
555	V1100	mlm	12	0	0.0187
556	V1101	mlm	12	0	0.0465
557	V1102	mlm	12	0	0.0269
558	V1103	mlm	12	0	0.0215
559	V1104	mlm	12	0	0.0168
560	V1105	mlm	12	0	0.0311
561	V1106	mlm	12	0	0.031
562	V1107	mlm	12	0	0.0327
563	V1108	mlm	12	0	0.0275
564	V1109	mlm	12	0	0.0204
565	V1110	mlm	12	0	0.0275
566	V1111	mlm	12	0	0.0316
567	V1114	mlm	12	0	0.0206
568	V1116	mlm	12	0	0.0269
569	V1117	mlm	12	0	0.0412
570	V1001	clm	4	1	0.0332
571	V1002	clm	4	1	0.0112
572	V1003	clm	4	1	0.0373
573	V1004	clm	4	1	0.0298
574	V1005	clm	4	1	0.0231
575	V1007	clm	4	1	0.0472
576	V1008	clm	4	1	0.0556
577	V1009	clm	4	1	0.0271
578	V1010	clm	4	1	0.0297
579	V1011	clm	4	1	0.0336
580	V1012	clm	4	1	0.0086
581	V1013	clm	4	1	0.0558
582	V1015	clm	4	1	0.046
583	V1016	clm	4	1	0.028
584	V1019	clm	4	1	0.0062
585	V1020	clm	4	1	0.0239
586	V1022	clm	4	1	0.024
587	V1024	clm	4	1	0.0439
588	V1025	clm	4	1	0.0377
589	V1026	clm	4	1	0.0188
590	V1027	clm	4	1	0.043
591	V1028	clm	4	1	0.0202
592	V1029	clm	4	1	0.0483
593	V1030	clm	4	1	0.0398
594	V1031	clm	4	1	0.0266
595	V1032	clm	4	1	0.0253
596	V1033	clm	4	1	0.023
597	V1034	clm	4	1	0.0178
598	V1035	clm	4	1	0.0177
599	V1036	clm	4	1	0.0302
600	V1037	clm	4	1	0.0343
601	V1038	clm	4	1	0.0065
602	V1039	clm	4	1	0.0431
603	V1040	clm	4	1	0.0417
604	V1042	clm	4	1	0.0283
605	V1044	clm	4	1	0.0341
606	V1045	clm	4	1	0.0303
607	V1046	clm	4	1	0.0561
608	V1048	clm	4	1	0.022
609	V1049	clm	4	1	0.0237
610	V1050	clm	4	1	0.0355
611	V1052	clm	4	1	0.0238
612	V1053	clm	4	1	0.0199
613	V1054	clm	4	1	0.02
614	V1055	clm	4	1	0.0391
615	V1057	clm	4	1	0.0346
616	V1058	clm	4	1	0.04
617	V1059	clm	4	1	0.0198
618	V1061	clm	4	1	0.0332
619	V1062	clm	4	1	0.0294
620	V1063	clm	4	1	0.0327
621	V1064	clm	4	1	0.0316
622	V1065	clm	4	1	0.0351
623	V1066	clm	4	1	0.0413
624	V1068	clm	4	1	0.0157
625	V1069	clm	4	1	0.026
626	V1070	clm	4	1	0.0329
627	V1071	clm	4	1	0.0196
628	V1072	clm	4	1	0.0281
629	V1073	clm	4	1	0.0428
630	V1074	clm	4	1	0.0403
631	V1075	clm	4	1	0.0401
632	V1076	clm	4	1	0.0241
633	V1078	clm	4	1	0.0076
634	V1079	clm	4	1	0.0354
635	V1080	clm	4	1	0.0205
636	V1081	clm	4	1	0.0239
637	V1083	clm	4	1	0.0116
638	V1084	clm	4	1	0.0319
639	V1085	clm	4	1	0.0271
640	V1086	clm	4	1	0.0325
641	V1087	clm	4	1	0.0218
642	V1088	clm	4	1	0.0338
643	V1089	clm	4	1	0.0358
644	V1092	clm	4	1	0.0225
645	V1093	clm	4	1	0.0302
646	V1094	clm	4	1	0.0471
647	V1095	clm	4	1	0.0336
648	V1098	clm	4	1	0.0312
649	V1099	clm	4	1	0.0134
650	V1100	clm	4	1	0.0228
651	V1101	clm	4	1	0.0487
652	V1102	clm	4	1	0.0311
653	V1103	clm	4	1	0.0278
654	V1104	clm	4	1	0.0216
655	V1105	clm	4	1	0.0393
656	V1106	clm	4	1	0.0411
657	V1107	clm	4	1	0.0421
658	V1108	clm	4	1	0.0353
659	V1109	clm	4	1	0.029
660	V1110	clm	4	1	0.0318
661	V1111	clm	4	1	0.041
662	V1114	clm	4	1	0.0282
663	V1116	clm	4	1	0.0283
664	V1117	clm	4	1	0.0401
665	V1001	mlm	4	1	0.0338
666	V1002	mlm	4	1	0.0177
667	V1003	mlm	4	1	0.0349
668	V1004	mlm	4	1	0.0277
669	V1005	mlm	4	1	0.0252
670	V1007	mlm	4	1	0.0433
671	V1008	mlm	4	1	0.0551
672	V1009	mlm	4	1	0.0234
673	V1010	mlm	4	1	0.0284
674	V1011	mlm	4	1	0.0257
675	V1012	mlm	4	1	0.0096
676	V1013	mlm	4	1	0.0564
677	V1015	mlm	4	1	0.0376
678	V1016	mlm	4	1	0.0225
679	V1019	mlm	4	1	0.0045
680	V1020	mlm	4	1	0.0256
681	V1022	mlm	4	1	0.024
682	V1024	mlm	4	1	0.0379
683	V1025	mlm	4	1	0.0356
684	V1026	mlm	4	1	0.0232
685	V1027	mlm	4	1	0.033
686	V1028	mlm	4	1	0.0222
687	V1029	mlm	4	1	0.0465
688	V1030	mlm	4	1	0.0373
689	V1031	mlm	4	1	0.0181
690	V1032	mlm	4	1	0.0207
691	V1033	mlm	4	1	0.0208
692	V1034	mlm	4	1	0.012
693	V1035	mlm	4	1	0.0159
694	V1036	mlm	4	1	0.0234
695	V1037	mlm	4	1	0.0308
696	V1038	mlm	4	1	0.0106
697	V1039	mlm	4	1	0.0361
698	V1040	mlm	4	1	0.038
699	V1042	mlm	4	1	0.0221
700	V1044	mlm	4	1	0.0329
701	V1045	mlm	4	1	0.0306
702	V1046	mlm	4	1	0.0507
703	V1048	mlm	4	1	0.0224
704	V1049	mlm	4	1	0.0154
705	V1050	mlm	4	1	0.0312
706	V1052	mlm	4	1	0.0144
707	V1053	mlm	4	1	0.0216
708	V1054	mlm	4	1	0.027
709	V1055	mlm	4	1	0.0346
710	V1057	mlm	4	1	0.0399
711	V1058	mlm	4	1	0.0321
712	V1059	mlm	4	1	0.0225
713	V1061	mlm	4	1	0.0293
714	V1062	mlm	4	1	0.0256
715	V1063	mlm	4	1	0.0329
716	V1064	mlm	4	1	0.0277
717	V1065	mlm	4	1	0.0315
718	V1066	mlm	4	1	0.0368
719	V1068	mlm	4	1	0.0081
720	V1069	mlm	4	1	0.0168
721	V1070	mlm	4	1	0.0324
722	V1071	mlm	4	1	0.0175
723	V1072	mlm	4	1	0.0218
724	V1073	mlm	4	1	0.0424
725	V1074	mlm	4	1	0.0357
726	V1075	mlm	4	1	0.0416
727	V1076	mlm	4	1	0.0195
728	V1078	mlm	4	1	0.0067
729	V1079	mlm	4	1	0.0339
730	V1080	mlm	4	1	0.0158
731	V1081	mlm	4	1	0.0268
732	V1083	mlm	4	1	0.0162
733	V1084	mlm	4	1	0.0236
734	V1085	mlm	4	1	0.0295
735	V1086	mlm	4	1	0.0241
736	V1087	mlm	4	1	0.017
737	V1088	mlm	4	1	0.0283
738	V1089	mlm	4	1	0.0352
739	V1092	mlm	4	1	0.025
740	V1093	mlm	4	1	0.0199
741	V1094	mlm	4	1	0.0389
742	V1095	mlm	4	1	0.027
743	V1098	mlm	4	1	0.0301
744	V1099	mlm	4	1	0.0168
745	V1100	mlm	4	1	0.0204
746	V1101	mlm	4	1	0.0448
747	V1102	mlm	4	1	0.0275
748	V1103	mlm	4	1	0.0243
749	V1104	mlm	4	1	0.0199
750	V1105	mlm	4	1	0.0313
751	V1106	mlm	4	1	0.0367
752	V1107	mlm	4	1	0.0341
753	V1108	mlm	4	1	0.0299
754	V1109	mlm	4	1	0.0238
755	V1110	mlm	4	1	0.0297
756	V1111	mlm	4	1	0.0335
757	V1114	mlm	4	1	0.0248
758	V1116	mlm	4	1	0.0268
759	V1117	mlm	4	1	0.0434
760	V1001	clm	8	1	0.0315
761	V1002	clm	8	1	0.0116
762	V1003	clm	8	1	0.0348
763	V1004	clm	8	1	0.0252
764	V1005	clm	8	1	0.0232
765	V1007	clm	8	1	0.0453
766	V1008	clm	8	1	0.0393
767	V1009	clm	8	1	0.0221
768	V1010	clm	8	1	0.0271
769	V1011	clm	8	1	0.0253
770	V1012	clm	8	1	0.005
771	V1013	clm	8	1	0.0499
772	V1015	clm	8	1	0.0398
773	V1016	clm	8	1	0.0258
774	V1019	clm	8	1	0.0091
775	V1020	clm	8	1	0.0276
776	V1022	clm	8	1	0.0235
777	V1024	clm	8	1	0.0394
778	V1025	clm	8	1	0.033
779	V1026	clm	8	1	0.0184
780	V1027	clm	8	1	0.0371
781	V1028	clm	8	1	0.0154
782	V1029	clm	8	1	0.0447
783	V1030	clm	8	1	0.0397
784	V1031	clm	8	1	0.0237
785	V1032	clm	8	1	0.0232
786	V1033	clm	8	1	0.025
787	V1034	clm	8	1	0.0165
788	V1035	clm	8	1	0.0175
789	V1036	clm	8	1	0.0282
790	V1037	clm	8	1	0.0304
791	V1038	clm	8	1	0.0127
792	V1039	clm	8	1	0.0329
793	V1040	clm	8	1	0.0291
794	V1042	clm	8	1	0.0256
795	V1044	clm	8	1	0.0341
796	V1045	clm	8	1	0.03
797	V1046	clm	8	1	0.0511
798	V1048	clm	8	1	0.0223
799	V1049	clm	8	1	0.0209
800	V1050	clm	8	1	0.0328
801	V1052	clm	8	1	0.0245
802	V1053	clm	8	1	0.0197
803	V1054	clm	8	1	0.0223
804	V1055	clm	8	1	0.0367
805	V1057	clm	8	1	0.0357
806	V1058	clm	8	1	0.0368
807	V1059	clm	8	1	0.0213
808	V1061	clm	8	1	0.0317
809	V1062	clm	8	1	0.0261
810	V1063	clm	8	1	0.0301
811	V1064	clm	8	1	0.0289
812	V1065	clm	8	1	0.0325
813	V1066	clm	8	1	0.04
814	V1068	clm	8	1	0.017
815	V1069	clm	8	1	0.0245
816	V1070	clm	8	1	0.031
817	V1071	clm	8	1	0.0179
818	V1072	clm	8	1	0.0252
819	V1073	clm	8	1	0.0351
820	V1074	clm	8	1	0.0346
821	V1075	clm	8	1	0.0384
822	V1076	clm	8	1	0.0191
823	V1078	clm	8	1	0.0051
824	V1079	clm	8	1	0.0351
825	V1080	clm	8	1	0.0201
826	V1081	clm	8	1	0.03
827	V1083	clm	8	1	0.0156
828	V1084	clm	8	1	0.0284
829	V1085	clm	8	1	0.027
830	V1086	clm	8	1	0.0277
831	V1087	clm	8	1	0.0209
832	V1088	clm	8	1	0.0281
833	V1089	clm	8	1	0.0341
834	V1092	clm	8	1	0.0251
835	V1093	clm	8	1	0.0241
836	V1094	clm	8	1	0.0438
837	V1095	clm	8	1	0.033
838	V1098	clm	8	1	0.0282
839	V1099	clm	8	1	0.0112
840	V1100	clm	8	1	0.0193
841	V1101	clm	8	1	0.0477
842	V1102	clm	8	1	0.028
843	V1103	clm	8	1	0.0265
844	V1104	clm	8	1	0.0178
845	V1105	clm	8	1	0.0336
846	V1106	clm	8	1	0.0362
847	V1107	clm	8	1	0.0362
848	V1108	clm	8	1	0.0302
849	V1109	clm	8	1	0.0227
850	V1110	clm	8	1	0.03
851	V1111	clm	8	1	0.0334
852	V1114	clm	8	1	0.0243
853	V1116	clm	8	1	0.0268
854	V1117	clm	8	1	0.0388
855	V1001	mlm	8	1	0.0404
856	V1002	mlm	8	1	0.0193
857	V1003	mlm	8	1	0.0375
858	V1004	mlm	8	1	0.0309
859	V1005	mlm	8	1	0.0259
860	V1007	mlm	8	1	0.0407
861	V1008	mlm	8	1	0.0544
862	V1009	mlm	8	1	0.0235
863	V1010	mlm	8	1	0.031
864	V1011	mlm	8	1	0.0348
865	V1012	mlm	8	1	-0.0009
866	V1013	mlm	8	1	0.0583
867	V1015	mlm	8	1	0.0459
868	V1016	mlm	8	1	0.0255
869	V1019	mlm	8	1	0.0069
870	V1020	mlm	8	1	0.0283
871	V1022	mlm	8	1	0.0264
872	V1024	mlm	8	1	0.0391
873	V1025	mlm	8	1	0.0383
874	V1026	mlm	8	1	0.0212
875	V1027	mlm	8	1	0.0388
876	V1028	mlm	8	1	0.0226
877	V1029	mlm	8	1	0.0476
878	V1030	mlm	8	1	0.0379
879	V1031	mlm	8	1	0.0217
880	V1032	mlm	8	1	0.0235
881	V1033	mlm	8	1	0.02
882	V1034	mlm	8	1	0.0102
883	V1035	mlm	8	1	0.0179
884	V1036	mlm	8	1	0.0249
885	V1037	mlm	8	1	0.0316
886	V1038	mlm	8	1	0.0074
887	V1039	mlm	8	1	0.0355
888	V1040	mlm	8	1	0.039
889	V1042	mlm	8	1	0.0263
890	V1044	mlm	8	1	0.0329
891	V1045	mlm	8	1	0.0306
892	V1046	mlm	8	1	0.0495
893	V1048	mlm	8	1	0.0223
894	V1049	mlm	8	1	0.0162
895	V1050	mlm	8	1	0.0349
896	V1052	mlm	8	1	0.017
897	V1053	mlm	8	1	0.0191
898	V1054	mlm	8	1	0.0262
899	V1055	mlm	8	1	0.0385
900	V1057	mlm	8	1	0.0395
901	V1058	mlm	8	1	0.0357
902	V1059	mlm	8	1	0.0187
903	V1061	mlm	8	1	0.0327
904	V1062	mlm	8	1	0.0292
905	V1063	mlm	8	1	0.0318
906	V1064	mlm	8	1	0.0277
907	V1065	mlm	8	1	0.0289
908	V1066	mlm	8	1	0.037
909	V1068	mlm	8	1	0.0153
910	V1069	mlm	8	1	0.013
911	V1070	mlm	8	1	0.0324
912	V1071	mlm	8	1	0.0205
913	V1072	mlm	8	1	0.0241
914	V1073	mlm	8	1	0.0473
915	V1074	mlm	8	1	0.033
916	V1075	mlm	8	1	0.0381
917	V1076	mlm	8	1	0.0203
918	V1078	mlm	8	1	0.0005
919	V1079	mlm	8	1	0.0356
920	V1080	mlm	8	1	0.0202
921	V1081	mlm	8	1	0.0222
922	V1083	mlm	8	1	0.0133
923	V1084	mlm	8	1	0.0226
924	V1085	mlm	8	1	0.0297
925	V1086	mlm	8	1	0.0273
926	V1087	mlm	8	1	0.0168
927	V1088	mlm	8	1	0.0331
928	V1089	mlm	8	1	0.0343
929	V1092	mlm	8	1	0.0232
930	V1093	mlm	8	1	0.0235
931	V1094	mlm	8	1	0.0403
932	V1095	mlm	8	1	0.0313
933	V1098	mlm	8	1	0.035
934	V1099	mlm	8	1	0.0202
935	V1100	mlm	8	1	0.0215
936	V1101	mlm	8	1	0.0465
937	V1102	mlm	8	1	0.0294
938	V1103	mlm	8	1	0.0224
939	V1104	mlm	8	1	0.0164
940	V1105	mlm	8	1	0.0341
941	V1106	mlm	8	1	0.0371
942	V1107	mlm	8	1	0.0337
943	V1108	mlm	8	1	0.0283
944	V1109	mlm	8	1	0.0242
945	V1110	mlm	8	1	0.0263
946	V1111	mlm	8	1	0.0366
947	V1114	mlm	8	1	0.0258
948	V1116	mlm	8	1	0.0267
949	V1117	mlm	8	1	0.041
950	V1001	clm	12	1	0.0311
951	V1002	clm	12	1	0.0099
952	V1003	clm	12	1	0.0357
953	V1004	clm	12	1	0.0206
954	V1005	clm	12	1	0.0173
955	V1007	clm	12	1	0.0396
956	V1008	clm	12	1	0.037
957	V1009	clm	12	1	0.0254
958	V1010	clm	12	1	0.0246
959	V1011	clm	12	1	0.0281
960	V1012	clm	12	1	0.0025
961	V1013	clm	12	1	0.0482
962	V1015	clm	12	1	0.0365
963	V1016	clm	12	1	0.026
964	V1019	clm	12	1	0.0095
965	V1020	clm	12	1	0.0215
966	V1022	clm	12	1	0.0232
967	V1024	clm	12	1	0.0392
968	V1025	clm	12	1	0.0324
969	V1026	clm	12	1	0.0175
970	V1027	clm	12	1	0.0335
971	V1028	clm	12	1	0.0147
972	V1029	clm	12	1	0.0427
973	V1030	clm	12	1	0.0367
974	V1031	clm	12	1	0.0249
975	V1032	clm	12	1	0.023
976	V1033	clm	12	1	0.0249
977	V1034	clm	12	1	0.0178
978	V1035	clm	12	1	0.0175
979	V1036	clm	12	1	0.0265
980	V1037	clm	12	1	0.0295
981	V1038	clm	12	1	0.0095
982	V1039	clm	12	1	0.0336
983	V1040	clm	12	1	0.0241
984	V1042	clm	12	1	0.0275
985	V1044	clm	12	1	0.0339
986	V1045	clm	12	1	0.0286
987	V1046	clm	12	1	0.0514
988	V1048	clm	12	1	0.0224
989	V1049	clm	12	1	0.0192
990	V1050	clm	12	1	0.036
991	V1052	clm	12	1	0.0222
992	V1053	clm	12	1	0.0191
993	V1054	clm	12	1	0.0221
994	V1055	clm	12	1	0.0372
995	V1057	clm	12	1	0.0361
996	V1058	clm	12	1	0.035
997	V1059	clm	12	1	0.0206
998	V1061	clm	12	1	0.0302
999	V1062	clm	12	1	0.0227
1000	V1063	clm	12	1	0.0304
1001	V1064	clm	12	1	0.0276
1002	V1065	clm	12	1	0.033
1003	V1066	clm	12	1	0.0354
1004	V1068	clm	12	1	0.0126
1005	V1069	clm	12	1	0.0212
1006	V1070	clm	12	1	0.0324
1007	V1071	clm	12	1	0.0192
1008	V1072	clm	12	1	0.0259
1009	V1073	clm	12	1	0.0363
1010	V1074	clm	12	1	0.0361
1011	V1075	clm	12	1	0.0387
1012	V1076	clm	12	1	0.021
1013	V1078	clm	12	1	0.0067
1014	V1079	clm	12	1	0.0305
1015	V1080	clm	12	1	0.019
1016	V1081	clm	12	1	0.0303
1017	V1083	clm	12	1	0.0161
1018	V1084	clm	12	1	0.0291
1019	V1085	clm	12	1	0.027
1020	V1086	clm	12	1	0.0285
1021	V1087	clm	12	1	0.0198
1022	V1088	clm	12	1	0.0274
1023	V1089	clm	12	1	0.0342
1024	V1092	clm	12	1	0.0227
1025	V1093	clm	12	1	0.0261
1026	V1094	clm	12	1	0.0418
1027	V1095	clm	12	1	0.0302
1028	V1098	clm	12	1	0.028
1029	V1099	clm	12	1	0.0114
1030	V1100	clm	12	1	0.0193
1031	V1101	clm	12	1	0.0495
1032	V1102	clm	12	1	0.0282
1033	V1103	clm	12	1	0.023
1034	V1104	clm	12	1	0.0181
1035	V1105	clm	12	1	0.0313
1036	V1106	clm	12	1	0.0363
1037	V1107	clm	12	1	0.0327
1038	V1108	clm	12	1	0.0287
1039	V1109	clm	12	1	0.0224
1040	V1110	clm	12	1	0.0308
1041	V1111	clm	12	1	0.0348
1042	V1114	clm	12	1	0.0237
1043	V1116	clm	12	1	0.0253
1044	V1117	clm	12	1	0.04
1045	V1001	mlm	12	1	0.0341
1046	V1002	mlm	12	1	0.0143
1047	V1003	mlm	12	1	0.0316
1048	V1004	mlm	12	1	0.0244
1049	V1005	mlm	12	1	0.0226
1050	V1007	mlm	12	1	0.0424
1051	V1008	mlm	12	1	0.0509
1052	V1009	mlm	12	1	0.0242
1053	V1010	mlm	12	1	0.0257
1054	V1011	mlm	12	1	0.0216
1055	V1012	mlm	12	1	0.0072
1056	V1013	mlm	12	1	0.055
1057	V1015	mlm	12	1	0.0382
1058	V1016	mlm	12	1	0.0233
1059	V1019	mlm	12	1	0.0037
1060	V1020	mlm	12	1	0.0231
1061	V1022	mlm	12	1	0.0222
1062	V1024	mlm	12	1	0.0361
1063	V1025	mlm	12	1	0.0376
1064	V1026	mlm	12	1	0.0207
1065	V1027	mlm	12	1	0.0325
1066	V1028	mlm	12	1	0.0191
1067	V1029	mlm	12	1	0.0428
1068	V1030	mlm	12	1	0.0376
1069	V1031	mlm	12	1	0.0173
1070	V1032	mlm	12	1	0.021
1071	V1033	mlm	12	1	0.0209
1072	V1034	mlm	12	1	0.0112
1073	V1035	mlm	12	1	0.0146
1074	V1036	mlm	12	1	0.0255
1075	V1037	mlm	12	1	0.0295
1076	V1038	mlm	12	1	0.0107
1077	V1039	mlm	12	1	0.0356
1078	V1040	mlm	12	1	0.0358
1079	V1042	mlm	12	1	0.0213
1080	V1044	mlm	12	1	0.0302
1081	V1045	mlm	12	1	0.0296
1082	V1046	mlm	12	1	0.0468
1083	V1048	mlm	12	1	0.0203
1084	V1049	mlm	12	1	0.0133
1085	V1050	mlm	12	1	0.031
1086	V1052	mlm	12	1	0.0125
1087	V1053	mlm	12	1	0.0181
1088	V1054	mlm	12	1	0.0256
1089	V1055	mlm	12	1	0.0363
1090	V1057	mlm	12	1	0.038
1091	V1058	mlm	12	1	0.0288
1092	V1059	mlm	12	1	0.0202
1093	V1061	mlm	12	1	0.0304
1094	V1062	mlm	12	1	0.025
1095	V1063	mlm	12	1	0.032
1096	V1064	mlm	12	1	0.0286
1097	V1065	mlm	12	1	0.0337
1098	V1066	mlm	12	1	0.0334
1099	V1068	mlm	12	1	0.0062
1100	V1069	mlm	12	1	0.0152
1101	V1070	mlm	12	1	0.0323
1102	V1071	mlm	12	1	0.0171
1103	V1072	mlm	12	1	0.0222
1104	V1073	mlm	12	1	0.0386
1105	V1074	mlm	12	1	0.0337
1106	V1075	mlm	12	1	0.0392
1107	V1076	mlm	12	1	0.0217
1108	V1078	mlm	12	1	0.0063
1109	V1079	mlm	12	1	0.0347
1110	V1080	mlm	12	1	0.016
1111	V1081	mlm	12	1	0.0216
1112	V1083	mlm	12	1	0.019
1113	V1084	mlm	12	1	0.0212
1114	V1085	mlm	12	1	0.0291
1115	V1086	mlm	12	1	0.0282
1116	V1087	mlm	12	1	0.0173
1117	V1088	mlm	12	1	0.0289
1118	V1089	mlm	12	1	0.0349
1119	V1092	mlm	12	1	0.0247
1120	V1093	mlm	12	1	0.02
1121	V1094	mlm	12	1	0.0383
1122	V1095	mlm	12	1	0.0245
1123	V1098	mlm	12	1	0.0274
1124	V1099	mlm	12	1	0.0157
1125	V1100	mlm	12	1	0.019
1126	V1101	mlm	12	1	0.0428
1127	V1102	mlm	12	1	0.0273
1128	V1103	mlm	12	1	0.0246
1129	V1104	mlm	12	1	0.0195
1130	V1105	mlm	12	1	0.0339
1131	V1106	mlm	12	1	0.0354
1132	V1107	mlm	12	1	0.0334
1133	V1108	mlm	12	1	0.0269
1134	V1109	mlm	12	1	0.0237
1135	V1110	mlm	12	1	0.0293
1136	V1111	mlm	12	1	0.0349
1137	V1114	mlm	12	1	0.0229
1138	V1116	mlm	12	1	0.0276
1139	V1117	mlm	12	1	0.0419
1140	V1001	clm	4	2	0.0384
1141	V1002	clm	4	2	0.0193
1142	V1003	clm	4	2	0.0439
1143	V1004	clm	4	2	0.0329
1144	V1005	clm	4	2	0.0277
1145	V1007	clm	4	2	0.0526
1146	V1008	clm	4	2	0.0692
1147	V1009	clm	4	2	0.0256
1148	V1010	clm	4	2	0.032
1149	V1011	clm	4	2	0.0403
1150	V1012	clm	4	2	0.0124
1151	V1013	clm	4	2	0.0622
1152	V1015	clm	4	2	0.0499
1153	V1016	clm	4	2	0.0323
1154	V1019	clm	4	2	0.0053
1155	V1020	clm	4	2	0.028
1156	V1022	clm	4	2	0.0279
1157	V1024	clm	4	2	0.0487
1158	V1025	clm	4	2	0.0414
1159	V1026	clm	4	2	0.023
1160	V1027	clm	4	2	0.0455
1161	V1028	clm	4	2	0.0257
1162	V1029	clm	4	2	0.0512
1163	V1030	clm	4	2	0.0412
1164	V1031	clm	4	2	0.0274
1165	V1032	clm	4	2	0.0284
1166	V1033	clm	4	2	0.0254
1167	V1034	clm	4	2	0.0181
1168	V1035	clm	4	2	0.0212
1169	V1036	clm	4	2	0.0311
1170	V1037	clm	4	2	0.0359
1171	V1038	clm	4	2	0.0073
1172	V1039	clm	4	2	0.0499
1173	V1040	clm	4	2	0.0588
1174	V1042	clm	4	2	0.0326
1175	V1044	clm	4	2	0.0366
1176	V1045	clm	4	2	0.0341
1177	V1046	clm	4	2	0.0619
1178	V1048	clm	4	2	0.0234
1179	V1049	clm	4	2	0.0261
1180	V1050	clm	4	2	0.0394
1181	V1052	clm	4	2	0.025
1182	V1053	clm	4	2	0.0233
1183	V1054	clm	4	2	0.0285
1184	V1055	clm	4	2	0.0419
1185	V1057	clm	4	2	0.0364
1186	V1058	clm	4	2	0.0416
1187	V1059	clm	4	2	0.0231
1188	V1061	clm	4	2	0.0354
1189	V1062	clm	4	2	0.032
1190	V1063	clm	4	2	0.0368
1191	V1064	clm	4	2	0.0327
1192	V1065	clm	4	2	0.0381
1193	V1066	clm	4	2	0.0418
1194	V1068	clm	4	2	0.0181
1195	V1069	clm	4	2	0.0267
1196	V1070	clm	4	2	0.0344
1197	V1071	clm	4	2	0.0262
1198	V1072	clm	4	2	0.0333
1199	V1073	clm	4	2	0.0519
1200	V1074	clm	4	2	0.0469
1201	V1075	clm	4	2	0.0435
1202	V1076	clm	4	2	0.0258
1203	V1078	clm	4	2	0.0083
1204	V1079	clm	4	2	0.0413
1205	V1080	clm	4	2	0.0225
1206	V1081	clm	4	2	0.0238
1207	V1083	clm	4	2	0.0079
1208	V1084	clm	4	2	0.036
1209	V1085	clm	4	2	0.0301
1210	V1086	clm	4	2	0.0344
1211	V1087	clm	4	2	0.024
1212	V1088	clm	4	2	0.0388
1213	V1089	clm	4	2	0.0385
1214	V1092	clm	4	2	0.0245
1215	V1093	clm	4	2	0.0309
1216	V1094	clm	4	2	0.0519
1217	V1095	clm	4	2	0.0364
1218	V1098	clm	4	2	0.0344
1219	V1099	clm	4	2	0.0185
1220	V1100	clm	4	2	0.0282
1221	V1101	clm	4	2	0.0446
1222	V1102	clm	4	2	0.032
1223	V1103	clm	4	2	0.0301
1224	V1104	clm	4	2	0.0301
1225	V1105	clm	4	2	0.0477
1226	V1106	clm	4	2	0.046
1227	V1107	clm	4	2	0.0475
1228	V1108	clm	4	2	0.0371
1229	V1109	clm	4	2	0.0322
1230	V1110	clm	4	2	0.0335
1231	V1111	clm	4	2	0.0457
1232	V1114	clm	4	2	0.0312
1233	V1116	clm	4	2	0.0281
1234	V1117	clm	4	2	0.0453
1235	V1001	mlm	4	2	0.0356
1236	V1002	mlm	4	2	0.0185
1237	V1003	mlm	4	2	0.0437
1238	V1004	mlm	4	2	0.0319
1239	V1005	mlm	4	2	0.0291
1240	V1007	mlm	4	2	0.0479
1241	V1008	mlm	4	2	0.0695
1242	V1009	mlm	4	2	0.0262
1243	V1010	mlm	4	2	0.0325
1244	V1011	mlm	4	2	0.0352
1245	V1012	mlm	4	2	0.0107
1246	V1013	mlm	4	2	0.0652
1247	V1015	mlm	4	2	0.0473
1248	V1016	mlm	4	2	0.0251
1249	V1019	mlm	4	2	0.0059
1250	V1020	mlm	4	2	0.0286
1251	V1022	mlm	4	2	0.027
1252	V1024	mlm	4	2	0.0429
1253	V1025	mlm	4	2	0.0394
1254	V1026	mlm	4	2	0.0279
1255	V1027	mlm	4	2	0.0368
1256	V1028	mlm	4	2	0.0231
1257	V1029	mlm	4	2	0.0518
1258	V1030	mlm	4	2	0.0413
1259	V1031	mlm	4	2	0.0211
1260	V1032	mlm	4	2	0.0246
1261	V1033	mlm	4	2	0.0227
1262	V1034	mlm	4	2	0.0139
1263	V1035	mlm	4	2	0.0187
1264	V1036	mlm	4	2	0.0269
1265	V1037	mlm	4	2	0.034
1266	V1038	mlm	4	2	0.0108
1267	V1039	mlm	4	2	0.0454
1268	V1040	mlm	4	2	0.0543
1269	V1042	mlm	4	2	0.0276
1270	V1044	mlm	4	2	0.036
1271	V1045	mlm	4	2	0.0355
1272	V1046	mlm	4	2	0.0579
1273	V1048	mlm	4	2	0.0252
1274	V1049	mlm	4	2	0.018
1275	V1050	mlm	4	2	0.0318
1276	V1052	mlm	4	2	0.0152
1277	V1053	mlm	4	2	0.0218
1278	V1054	mlm	4	2	0.035
1279	V1055	mlm	4	2	0.0386
1280	V1057	mlm	4	2	0.0445
1281	V1058	mlm	4	2	0.0372
1282	V1059	mlm	4	2	0.0243
1283	V1061	mlm	4	2	0.0318
1284	V1062	mlm	4	2	0.0276
1285	V1063	mlm	4	2	0.0371
1286	V1064	mlm	4	2	0.0329
1287	V1065	mlm	4	2	0.0354
1288	V1066	mlm	4	2	0.0404
1289	V1068	mlm	4	2	0.0134
1290	V1069	mlm	4	2	0.018
1291	V1070	mlm	4	2	0.0366
1292	V1071	mlm	4	2	0.0228
1293	V1072	mlm	4	2	0.0286
1294	V1073	mlm	4	2	0.054
1295	V1074	mlm	4	2	0.0408
1296	V1075	mlm	4	2	0.0484
1297	V1076	mlm	4	2	0.0248
1298	V1078	mlm	4	2	0.0074
1299	V1079	mlm	4	2	0.0393
1300	V1080	mlm	4	2	0.0206
1301	V1081	mlm	4	2	0.0281
1302	V1083	mlm	4	2	0.018
1303	V1084	mlm	4	2	0.0292
1304	V1085	mlm	4	2	0.0312
1305	V1086	mlm	4	2	0.0295
1306	V1087	mlm	4	2	0.0174
1307	V1088	mlm	4	2	0.0347
1308	V1089	mlm	4	2	0.0356
1309	V1092	mlm	4	2	0.0301
1310	V1093	mlm	4	2	0.0199
1311	V1094	mlm	4	2	0.0445
1312	V1095	mlm	4	2	0.0322
1313	V1098	mlm	4	2	0.0344
1314	V1099	mlm	4	2	0.0213
1315	V1100	mlm	4	2	0.0232
1316	V1101	mlm	4	2	0.0459
1317	V1102	mlm	4	2	0.0296
1318	V1103	mlm	4	2	0.0257
1319	V1104	mlm	4	2	0.0282
1320	V1105	mlm	4	2	0.0404
1321	V1106	mlm	4	2	0.0402
1322	V1107	mlm	4	2	0.0388
1323	V1108	mlm	4	2	0.0321
1324	V1109	mlm	4	2	0.0276
1325	V1110	mlm	4	2	0.0334
1326	V1111	mlm	4	2	0.0382
1327	V1114	mlm	4	2	0.0304
1328	V1116	mlm	4	2	0.0304
1329	V1117	mlm	4	2	0.0499
1330	V1001	clm	8	2	0.0337
1331	V1002	clm	8	2	0.0127
1332	V1003	clm	8	2	0.0366
1333	V1004	clm	8	2	0.0271
1334	V1005	clm	8	2	0.0228
1335	V1007	clm	8	2	0.045
1336	V1008	clm	8	2	0.0437
1337	V1009	clm	8	2	0.0234
1338	V1010	clm	8	2	0.0283
1339	V1011	clm	8	2	0.0253
1340	V1012	clm	8	2	0.0062
1341	V1013	clm	8	2	0.0532
1342	V1015	clm	8	2	0.041
1343	V1016	clm	8	2	0.0265
1344	V1019	clm	8	2	0.0102
1345	V1020	clm	8	2	0.0309
1346	V1022	clm	8	2	0.0239
1347	V1024	clm	8	2	0.0416
1348	V1025	clm	8	2	0.0342
1349	V1026	clm	8	2	0.0187
1350	V1027	clm	8	2	0.0383
1351	V1028	clm	8	2	0.0205
1352	V1029	clm	8	2	0.0467
1353	V1030	clm	8	2	0.043
1354	V1031	clm	8	2	0.0238
1355	V1032	clm	8	2	0.0253
1356	V1033	clm	8	2	0.0269
1357	V1034	clm	8	2	0.0157
1358	V1035	clm	8	2	0.018
1359	V1036	clm	8	2	0.0287
1360	V1037	clm	8	2	0.0316
1361	V1038	clm	8	2	0.0127
1362	V1039	clm	8	2	0.0333
1363	V1040	clm	8	2	0.0313
1364	V1042	clm	8	2	0.0272
1365	V1044	clm	8	2	0.0351
1366	V1045	clm	8	2	0.0319
1367	V1046	clm	8	2	0.0538
1368	V1048	clm	8	2	0.0238
1369	V1049	clm	8	2	0.0221
1370	V1050	clm	8	2	0.0341
1371	V1052	clm	8	2	0.0247
1372	V1053	clm	8	2	0.0216
1373	V1054	clm	8	2	0.0242
1374	V1055	clm	8	2	0.0396
1375	V1057	clm	8	2	0.0357
1376	V1058	clm	8	2	0.0385
1377	V1059	clm	8	2	0.021
1378	V1061	clm	8	2	0.0322
1379	V1062	clm	8	2	0.0271
1380	V1063	clm	8	2	0.0315
1381	V1064	clm	8	2	0.0294
1382	V1065	clm	8	2	0.0343
1383	V1066	clm	8	2	0.0406
1384	V1068	clm	8	2	0.0162
1385	V1069	clm	8	2	0.0275
1386	V1070	clm	8	2	0.0322
1387	V1071	clm	8	2	0.0178
1388	V1072	clm	8	2	0.0265
1389	V1073	clm	8	2	0.04
1390	V1074	clm	8	2	0.0367
1391	V1075	clm	8	2	0.042
1392	V1076	clm	8	2	0.0208
1393	V1078	clm	8	2	0.0058
1394	V1079	clm	8	2	0.0363
1395	V1080	clm	8	2	0.0215
1396	V1081	clm	8	2	0.0304
1397	V1083	clm	8	2	0.0152
1398	V1084	clm	8	2	0.0305
1399	V1085	clm	8	2	0.0274
1400	V1086	clm	8	2	0.0291
1401	V1087	clm	8	2	0.021
1402	V1088	clm	8	2	0.0302
1403	V1089	clm	8	2	0.0352
1404	V1092	clm	8	2	0.0251
1405	V1093	clm	8	2	0.026
1406	V1094	clm	8	2	0.0454
1407	V1095	clm	8	2	0.0334
1408	V1098	clm	8	2	0.031
1409	V1099	clm	8	2	0.013
1410	V1100	clm	8	2	0.0219
1411	V1101	clm	8	2	0.0479
1412	V1102	clm	8	2	0.0278
1413	V1103	clm	8	2	0.0267
1414	V1104	clm	8	2	0.0196
1415	V1105	clm	8	2	0.0369
1416	V1106	clm	8	2	0.0384
1417	V1107	clm	8	2	0.0382
1418	V1108	clm	8	2	0.0327
1419	V1109	clm	8	2	0.0258
1420	V1110	clm	8	2	0.0308
1421	V1111	clm	8	2	0.0358
1422	V1114	clm	8	2	0.0279
1423	V1116	clm	8	2	0.0274
1424	V1117	clm	8	2	0.0402
1425	V1001	mlm	8	2	0.0412
1426	V1002	mlm	8	2	0.0198
1427	V1003	mlm	8	2	0.0393
1428	V1004	mlm	8	2	0.0316
1429	V1005	mlm	8	2	0.0267
1430	V1007	mlm	8	2	0.0431
1431	V1008	mlm	8	2	0.0588
1432	V1009	mlm	8	2	0.0246
1433	V1010	mlm	8	2	0.0325
1434	V1011	mlm	8	2	0.0372
1435	V1012	mlm	8	2	-0.0003
1436	V1013	mlm	8	2	0.0591
1437	V1015	mlm	8	2	0.0465
1438	V1016	mlm	8	2	0.0264
1439	V1019	mlm	8	2	0.007
1440	V1020	mlm	8	2	0.0291
1441	V1022	mlm	8	2	0.0278
1442	V1024	mlm	8	2	0.0405
1443	V1025	mlm	8	2	0.0395
1444	V1026	mlm	8	2	0.0219
1445	V1027	mlm	8	2	0.0405
1446	V1028	mlm	8	2	0.0239
1447	V1029	mlm	8	2	0.049
1448	V1030	mlm	8	2	0.0396
1449	V1031	mlm	8	2	0.0222
1450	V1032	mlm	8	2	0.025
1451	V1033	mlm	8	2	0.02
1452	V1034	mlm	8	2	0.0098
1453	V1035	mlm	8	2	0.0184
1454	V1036	mlm	8	2	0.0259
1455	V1037	mlm	8	2	0.0316
1456	V1038	mlm	8	2	0.0073
1457	V1039	mlm	8	2	0.0375
1458	V1040	mlm	8	2	0.0451
1459	V1042	mlm	8	2	0.0263
1460	V1044	mlm	8	2	0.0337
1461	V1045	mlm	8	2	0.0293
1462	V1046	mlm	8	2	0.0513
1463	V1048	mlm	8	2	0.0234
1464	V1049	mlm	8	2	0.0164
1465	V1050	mlm	8	2	0.0353
1466	V1052	mlm	8	2	0.0175
1467	V1053	mlm	8	2	0.0197
1468	V1054	mlm	8	2	0.0279
1469	V1055	mlm	8	2	0.0394
1470	V1057	mlm	8	2	0.0409
1471	V1058	mlm	8	2	0.0379
1472	V1059	mlm	8	2	0.0201
1473	V1061	mlm	8	2	0.0341
1474	V1062	mlm	8	2	0.0311
1475	V1063	mlm	8	2	0.0335
1476	V1064	mlm	8	2	0.0282
1477	V1065	mlm	8	2	0.0299
1478	V1066	mlm	8	2	0.0379
1479	V1068	mlm	8	2	0.0172
1480	V1069	mlm	8	2	0.0143
1481	V1070	mlm	8	2	0.0323
1482	V1071	mlm	8	2	0.0198
1483	V1072	mlm	8	2	0.0247
1484	V1073	mlm	8	2	0.0499
1485	V1074	mlm	8	2	0.0351
1486	V1075	mlm	8	2	0.0393
1487	V1076	mlm	8	2	0.0201
1488	V1078	mlm	8	2	0.0026
1489	V1079	mlm	8	2	0.0367
1490	V1080	mlm	8	2	0.0211
1491	V1081	mlm	8	2	0.0221
1492	V1083	mlm	8	2	0.0136
1493	V1084	mlm	8	2	0.0245
1494	V1085	mlm	8	2	0.0301
1495	V1086	mlm	8	2	0.0288
1496	V1087	mlm	8	2	0.0172
1497	V1088	mlm	8	2	0.0347
1498	V1089	mlm	8	2	0.0348
1499	V1092	mlm	8	2	0.0245
1500	V1093	mlm	8	2	0.0236
1501	V1094	mlm	8	2	0.0406
1502	V1095	mlm	8	2	0.0314
1503	V1098	mlm	8	2	0.0363
1504	V1099	mlm	8	2	0.0206
1505	V1100	mlm	8	2	0.0227
1506	V1101	mlm	8	2	0.0459
1507	V1102	mlm	8	2	0.0294
1508	V1103	mlm	8	2	0.0229
1509	V1104	mlm	8	2	0.0185
1510	V1105	mlm	8	2	0.0349
1511	V1106	mlm	8	2	0.0382
1512	V1107	mlm	8	2	0.035
1513	V1108	mlm	8	2	0.0287
1514	V1109	mlm	8	2	0.0263
1515	V1110	mlm	8	2	0.0268
1516	V1111	mlm	8	2	0.037
1517	V1114	mlm	8	2	0.0278
1518	V1116	mlm	8	2	0.0277
1519	V1117	mlm	8	2	0.0413
1520	V1001	clm	12	2	0.032
1521	V1002	clm	12	2	0.01
1522	V1003	clm	12	2	0.0352
1523	V1004	clm	12	2	0.0221
1524	V1005	clm	12	2	0.0181
1525	V1007	clm	12	2	0.0398
1526	V1008	clm	12	2	0.0386
1527	V1009	clm	12	2	0.0264
1528	V1010	clm	12	2	0.0255
1529	V1011	clm	12	2	0.028
1530	V1012	clm	12	2	0.0027
1531	V1013	clm	12	2	0.0484
1532	V1015	clm	12	2	0.0385
1533	V1016	clm	12	2	0.0264
1534	V1019	clm	12	2	0.0109
1535	V1020	clm	12	2	0.0217
1536	V1022	clm	12	2	0.0227
1537	V1024	clm	12	2	0.0405
1538	V1025	clm	12	2	0.0328
1539	V1026	clm	12	2	0.0167
1540	V1027	clm	12	2	0.0343
1541	V1028	clm	12	2	0.0162
1542	V1029	clm	12	2	0.0437
1543	V1030	clm	12	2	0.0378
1544	V1031	clm	12	2	0.025
1545	V1032	clm	12	2	0.0235
1546	V1033	clm	12	2	0.0253
1547	V1034	clm	12	2	0.0171
1548	V1035	clm	12	2	0.0169
1549	V1036	clm	12	2	0.0258
1550	V1037	clm	12	2	0.0292
1551	V1038	clm	12	2	0.0102
1552	V1039	clm	12	2	0.0343
1553	V1040	clm	12	2	0.0263
1554	V1042	clm	12	2	0.0277
1555	V1044	clm	12	2	0.0354
1556	V1045	clm	12	2	0.0277
1557	V1046	clm	12	2	0.0513
1558	V1048	clm	12	2	0.0219
1559	V1049	clm	12	2	0.0202
1560	V1050	clm	12	2	0.0344
1561	V1052	clm	12	2	0.0216
1562	V1053	clm	12	2	0.0178
1563	V1054	clm	12	2	0.0226
1564	V1055	clm	12	2	0.036
1565	V1057	clm	12	2	0.035
1566	V1058	clm	12	2	0.0361
1567	V1059	clm	12	2	0.0194
1568	V1061	clm	12	2	0.0307
1569	V1062	clm	12	2	0.0241
1570	V1063	clm	12	2	0.0325
1571	V1064	clm	12	2	0.0265
1572	V1065	clm	12	2	0.0331
1573	V1066	clm	12	2	0.0356
1574	V1068	clm	12	2	0.0139
1575	V1069	clm	12	2	0.0238
1576	V1070	clm	12	2	0.0318
1577	V1071	clm	12	2	0.0197
1578	V1072	clm	12	2	0.0267
1579	V1073	clm	12	2	0.0383
1580	V1074	clm	12	2	0.0369
1581	V1075	clm	12	2	0.0403
1582	V1076	clm	12	2	0.0208
1583	V1078	clm	12	2	0.0055
1584	V1079	clm	12	2	0.0288
1585	V1080	clm	12	2	0.0209
1586	V1081	clm	12	2	0.0324
1587	V1083	clm	12	2	0.0165
1588	V1084	clm	12	2	0.0293
1589	V1085	clm	12	2	0.0266
1590	V1086	clm	12	2	0.0279
1591	V1087	clm	12	2	0.0196
1592	V1088	clm	12	2	0.0279
1593	V1089	clm	12	2	0.0342
1594	V1092	clm	12	2	0.0218
1595	V1093	clm	12	2	0.0239
1596	V1094	clm	12	2	0.0421
1597	V1095	clm	12	2	0.0304
1598	V1098	clm	12	2	0.0278
1599	V1099	clm	12	2	0.0113
1600	V1100	clm	12	2	0.0197
1601	V1101	clm	12	2	0.0508
1602	V1102	clm	12	2	0.0301
1603	V1103	clm	12	2	0.0239
1604	V1104	clm	12	2	0.0175
1605	V1105	clm	12	2	0.0314
1606	V1106	clm	12	2	0.0375
1607	V1107	clm	12	2	0.034
1608	V1108	clm	12	2	0.03
1609	V1109	clm	12	2	0.0232
1610	V1110	clm	12	2	0.0306
1611	V1111	clm	12	2	0.0347
1612	V1114	clm	12	2	0.0259
1613	V1116	clm	12	2	0.0256
1614	V1117	clm	12	2	0.0409
1615	V1001	mlm	12	2	0.0335
1616	V1002	mlm	12	2	0.0166
1617	V1003	mlm	12	2	0.0318
1618	V1004	mlm	12	2	0.0249
1619	V1005	mlm	12	2	0.0223
1620	V1007	mlm	12	2	0.0434
1621	V1008	mlm	12	2	0.053
1622	V1009	mlm	12	2	0.0247
1623	V1010	mlm	12	2	0.025
1624	V1011	mlm	12	2	0.0219
1625	V1012	mlm	12	2	0.0067
1626	V1013	mlm	12	2	0.0548
1627	V1015	mlm	12	2	0.0393
1628	V1016	mlm	12	2	0.0236
1629	V1019	mlm	12	2	0.0035
1630	V1020	mlm	12	2	0.0245
1631	V1022	mlm	12	2	0.0226
1632	V1024	mlm	12	2	0.0375
1633	V1025	mlm	12	2	0.0367
1634	V1026	mlm	12	2	0.0217
1635	V1027	mlm	12	2	0.033
1636	V1028	mlm	12	2	0.0197
1637	V1029	mlm	12	2	0.0428
1638	V1030	mlm	12	2	0.0375
1639	V1031	mlm	12	2	0.0179
1640	V1032	mlm	12	2	0.0208
1641	V1033	mlm	12	2	0.0214
1642	V1034	mlm	12	2	0.0105
1643	V1035	mlm	12	2	0.0141
1644	V1036	mlm	12	2	0.0258
1645	V1037	mlm	12	2	0.0301
1646	V1038	mlm	12	2	0.0097
1647	V1039	mlm	12	2	0.0353
1648	V1040	mlm	12	2	0.0362
1649	V1042	mlm	12	2	0.022
1650	V1044	mlm	12	2	0.0309
1651	V1045	mlm	12	2	0.0301
1652	V1046	mlm	12	2	0.0474
1653	V1048	mlm	12	2	0.0204
1654	V1049	mlm	12	2	0.0139
1655	V1050	mlm	12	2	0.0305
1656	V1052	mlm	12	2	0.0127
1657	V1053	mlm	12	2	0.0179
1658	V1054	mlm	12	2	0.0252
1659	V1055	mlm	12	2	0.0357
1660	V1057	mlm	12	2	0.0379
1661	V1058	mlm	12	2	0.0291
1662	V1059	mlm	12	2	0.0203
1663	V1061	mlm	12	2	0.0305
1664	V1062	mlm	12	2	0.0253
1665	V1063	mlm	12	2	0.0324
1666	V1064	mlm	12	2	0.0281
1667	V1065	mlm	12	2	0.0332
1668	V1066	mlm	12	2	0.0334
1669	V1068	mlm	12	2	0.007
1670	V1069	mlm	12	2	0.0163
1671	V1070	mlm	12	2	0.0326
1672	V1071	mlm	12	2	0.0174
1673	V1072	mlm	12	2	0.0231
1674	V1073	mlm	12	2	0.0399
1675	V1074	mlm	12	2	0.0348
1676	V1075	mlm	12	2	0.0406
1677	V1076	mlm	12	2	0.0219
1678	V1078	mlm	12	2	0.0068
1679	V1079	mlm	12	2	0.0338
1680	V1080	mlm	12	2	0.0157
1681	V1081	mlm	12	2	0.021
1682	V1083	mlm	12	2	0.018
1683	V1084	mlm	12	2	0.0213
1684	V1085	mlm	12	2	0.0284
1685	V1086	mlm	12	2	0.0279
1686	V1087	mlm	12	2	0.0179
1687	V1088	mlm	12	2	0.0297
1688	V1089	mlm	12	2	0.0354
1689	V1092	mlm	12	2	0.0248
1690	V1093	mlm	12	2	0.0199
1691	V1094	mlm	12	2	0.0387
1692	V1095	mlm	12	2	0.0239
1693	V1098	mlm	12	2	0.0284
1694	V1099	mlm	12	2	0.0146
1695	V1100	mlm	12	2	0.0196
1696	V1101	mlm	12	2	0.0418
1697	V1102	mlm	12	2	0.0263
1698	V1103	mlm	12	2	0.0253
1699	V1104	mlm	12	2	0.0193
1700	V1105	mlm	12	2	0.0338
1701	V1106	mlm	12	2	0.0355
1702	V1107	mlm	12	2	0.0351
1703	V1108	mlm	12	2	0.0269
1704	V1109	mlm	12	2	0.0245
1705	V1110	mlm	12	2	0.0296
1706	V1111	mlm	12	2	0.0339
1707	V1114	mlm	12	2	0.0235
1708	V1116	mlm	12	2	0.0283
1709	V1117	mlm	12	2	0.042
1710	V1001	clm	4	3	0.0377
1711	V1002	clm	4	3	0.0201
1712	V1003	clm	4	3	0.0459
1713	V1004	clm	4	3	0.0356
1714	V1005	clm	4	3	0.0283
1715	V1007	clm	4	3	0.0512
1716	V1008	clm	4	3	0.0668
1717	V1009	clm	4	3	0.0242
1718	V1010	clm	4	3	0.0336
1719	V1011	clm	4	3	0.0432
1720	V1012	clm	4	3	0.0135
1721	V1013	clm	4	3	0.0627
1722	V1015	clm	4	3	0.0554
1723	V1016	clm	4	3	0.0355
1724	V1019	clm	4	3	0.0072
1725	V1020	clm	4	3	0.0276
1726	V1022	clm	4	3	0.0295
1727	V1024	clm	4	3	0.0503
1728	V1025	clm	4	3	0.04
1729	V1026	clm	4	3	0.024
1730	V1027	clm	4	3	0.042
1731	V1028	clm	4	3	0.0257
1732	V1029	clm	4	3	0.0507
1733	V1030	clm	4	3	0.0412
1734	V1031	clm	4	3	0.0298
1735	V1032	clm	4	3	0.0307
1736	V1033	clm	4	3	0.0234
1737	V1034	clm	4	3	0.0195
1738	V1035	clm	4	3	0.0238
1739	V1036	clm	4	3	0.0306
1740	V1037	clm	4	3	0.0337
1741	V1038	clm	4	3	0.0044
1742	V1039	clm	4	3	0.0476
1743	V1040	clm	4	3	0.0644
1744	V1042	clm	4	3	0.0337
1745	V1044	clm	4	3	0.0355
1746	V1045	clm	4	3	0.0365
1747	V1046	clm	4	3	0.0653
1748	V1048	clm	4	3	0.0241
1749	V1049	clm	4	3	0.0223
1750	V1050	clm	4	3	0.0374
1751	V1052	clm	4	3	0.026
1752	V1053	clm	4	3	0.0231
1753	V1054	clm	4	3	0.0326
1754	V1055	clm	4	3	0.042
1755	V1057	clm	4	3	0.0355
1756	V1058	clm	4	3	0.0428
1757	V1059	clm	4	3	0.0271
1758	V1061	clm	4	3	0.0366
1759	V1062	clm	4	3	0.0318
1760	V1063	clm	4	3	0.0405
1761	V1064	clm	4	3	0.0321
1762	V1065	clm	4	3	0.034
1763	V1066	clm	4	3	0.0409
1764	V1068	clm	4	3	0.019
1765	V1069	clm	4	3	0.0287
1766	V1070	clm	4	3	0.0387
1767	V1071	clm	4	3	0.0288
1768	V1072	clm	4	3	0.0367
1769	V1073	clm	4	3	0.0554
1770	V1074	clm	4	3	0.049
1771	V1075	clm	4	3	0.0453
1772	V1076	clm	4	3	0.0276
1773	V1078	clm	4	3	0.0102
1774	V1079	clm	4	3	0.0421
1775	V1080	clm	4	3	0.0239
1776	V1081	clm	4	3	0.02
1777	V1083	clm	4	3	0.0056
1778	V1084	clm	4	3	0.035
1779	V1085	clm	4	3	0.0323
1780	V1086	clm	4	3	0.0338
1781	V1087	clm	4	3	0.0243
1782	V1088	clm	4	3	0.0381
1783	V1089	clm	4	3	0.0384
1784	V1092	clm	4	3	0.027
1785	V1093	clm	4	3	0.0309
1786	V1094	clm	4	3	0.0465
1787	V1095	clm	4	3	0.0375
1788	V1098	clm	4	3	0.0335
1789	V1099	clm	4	3	0.0198
1790	V1100	clm	4	3	0.0277
1791	V1101	clm	4	3	0.0392
1792	V1102	clm	4	3	0.0331
1793	V1103	clm	4	3	0.0299
1794	V1104	clm	4	3	0.0329
1795	V1105	clm	4	3	0.0502
1796	V1106	clm	4	3	0.0465
1797	V1107	clm	4	3	0.049
1798	V1108	clm	4	3	0.0362
1799	V1109	clm	4	3	0.0318
1800	V1110	clm	4	3	0.0321
1801	V1111	clm	4	3	0.0465
1802	V1114	clm	4	3	0.0338
1803	V1116	clm	4	3	0.0262
1804	V1117	clm	4	3	0.0465
1805	V1001	mlm	4	3	0.0348
1806	V1002	mlm	4	3	0.0194
1807	V1003	mlm	4	3	0.0435
1808	V1004	mlm	4	3	0.0341
1809	V1005	mlm	4	3	0.0315
1810	V1007	mlm	4	3	0.0496
1811	V1008	mlm	4	3	0.0745
1812	V1009	mlm	4	3	0.0267
1813	V1010	mlm	4	3	0.0366
1814	V1011	mlm	4	3	0.0432
1815	V1012	mlm	4	3	0.0159
1816	V1013	mlm	4	3	0.0709
1817	V1015	mlm	4	3	0.0542
1818	V1016	mlm	4	3	0.0284
1819	V1019	mlm	4	3	0.0073
1820	V1020	mlm	4	3	0.0335
1821	V1022	mlm	4	3	0.031
1822	V1024	mlm	4	3	0.0448
1823	V1025	mlm	4	3	0.0454
1824	V1026	mlm	4	3	0.0287
1825	V1027	mlm	4	3	0.0401
1826	V1028	mlm	4	3	0.0228
1827	V1029	mlm	4	3	0.0545
1828	V1030	mlm	4	3	0.0443
1829	V1031	mlm	4	3	0.0254
1830	V1032	mlm	4	3	0.0266
1831	V1033	mlm	4	3	0.0238
1832	V1034	mlm	4	3	0.017
1833	V1035	mlm	4	3	0.0197
1834	V1036	mlm	4	3	0.0335
1835	V1037	mlm	4	3	0.0381
1836	V1038	mlm	4	3	0.0099
1837	V1039	mlm	4	3	0.0577
1838	V1040	mlm	4	3	0.0653
1839	V1042	mlm	4	3	0.032
1840	V1044	mlm	4	3	0.0345
1841	V1045	mlm	4	3	0.0409
1842	V1046	mlm	4	3	0.064
1843	V1048	mlm	4	3	0.0239
1844	V1049	mlm	4	3	0.0181
1845	V1050	mlm	4	3	0.0378
1846	V1052	mlm	4	3	0.0172
1847	V1053	mlm	4	3	0.0244
1848	V1054	mlm	4	3	0.0415
1849	V1055	mlm	4	3	0.0413
1850	V1057	mlm	4	3	0.0457
1851	V1058	mlm	4	3	0.0425
1852	V1059	mlm	4	3	0.0307
1853	V1061	mlm	4	3	0.0309
1854	V1062	mlm	4	3	0.0275
1855	V1063	mlm	4	3	0.0429
1856	V1064	mlm	4	3	0.038
1857	V1065	mlm	4	3	0.0368
1858	V1066	mlm	4	3	0.0451
1859	V1068	mlm	4	3	0.0194
1860	V1069	mlm	4	3	0.0183
1861	V1070	mlm	4	3	0.0379
1862	V1071	mlm	4	3	0.0304
1863	V1072	mlm	4	3	0.0359
1864	V1073	mlm	4	3	0.0582
1865	V1074	mlm	4	3	0.0478
1866	V1075	mlm	4	3	0.0493
1867	V1076	mlm	4	3	0.0283
1868	V1078	mlm	4	3	0.008
1869	V1079	mlm	4	3	0.0422
1870	V1080	mlm	4	3	0.021
1871	V1081	mlm	4	3	0.0258
1872	V1083	mlm	4	3	0.018
1873	V1084	mlm	4	3	0.0348
1874	V1085	mlm	4	3	0.037
1875	V1086	mlm	4	3	0.0331
1876	V1087	mlm	4	3	0.02
1877	V1088	mlm	4	3	0.037
1878	V1089	mlm	4	3	0.0382
1879	V1092	mlm	4	3	0.0372
1880	V1093	mlm	4	3	0.0247
1881	V1094	mlm	4	3	0.0481
1882	V1095	mlm	4	3	0.0366
1883	V1098	mlm	4	3	0.0367
1884	V1099	mlm	4	3	0.0288
1885	V1100	mlm	4	3	0.0248
1886	V1101	mlm	4	3	0.0476
1887	V1102	mlm	4	3	0.0269
1888	V1103	mlm	4	3	0.0268
1889	V1104	mlm	4	3	0.0373
1890	V1105	mlm	4	3	0.0461
1891	V1106	mlm	4	3	0.0425
1892	V1107	mlm	4	3	0.0422
1893	V1108	mlm	4	3	0.0383
1894	V1109	mlm	4	3	0.036
1895	V1110	mlm	4	3	0.0374
1896	V1111	mlm	4	3	0.0411
1897	V1114	mlm	4	3	0.0304
1898	V1116	mlm	4	3	0.0333
1899	V1117	mlm	4	3	0.0549
1900	V1001	clm	8	3	0.0367
1901	V1002	clm	8	3	0.0153
1902	V1003	clm	8	3	0.0395
1903	V1004	clm	8	3	0.0299
1904	V1005	clm	8	3	0.0246
1905	V1007	clm	8	3	0.0462
1906	V1008	clm	8	3	0.0551
1907	V1009	clm	8	3	0.0242
1908	V1010	clm	8	3	0.0304
1909	V1011	clm	8	3	0.0278
1910	V1012	clm	8	3	0.0082
1911	V1013	clm	8	3	0.0575
1912	V1015	clm	8	3	0.0461
1913	V1016	clm	8	3	0.0275
1914	V1019	clm	8	3	0.011
1915	V1020	clm	8	3	0.0326
1916	V1022	clm	8	3	0.0251
1917	V1024	clm	8	3	0.0446
1918	V1025	clm	8	3	0.0365
1919	V1026	clm	8	3	0.0201
1920	V1027	clm	8	3	0.0411
1921	V1028	clm	8	3	0.0221
1922	V1029	clm	8	3	0.0496
1923	V1030	clm	8	3	0.0446
1924	V1031	clm	8	3	0.0265
1925	V1032	clm	8	3	0.0292
1926	V1033	clm	8	3	0.0283
1927	V1034	clm	8	3	0.0161
1928	V1035	clm	8	3	0.02
1929	V1036	clm	8	3	0.029
1930	V1037	clm	8	3	0.0323
1931	V1038	clm	8	3	0.0134
1932	V1039	clm	8	3	0.039
1933	V1040	clm	8	3	0.0421
1934	V1042	clm	8	3	0.0307
1935	V1044	clm	8	3	0.0386
1936	V1045	clm	8	3	0.0342
1937	V1046	clm	8	3	0.0582
1938	V1048	clm	8	3	0.0246
1939	V1049	clm	8	3	0.0247
1940	V1050	clm	8	3	0.0373
1941	V1052	clm	8	3	0.0247
1942	V1053	clm	8	3	0.0226
1943	V1054	clm	8	3	0.0275
1944	V1055	clm	8	3	0.0422
1945	V1057	clm	8	3	0.0366
1946	V1058	clm	8	3	0.0396
1947	V1059	clm	8	3	0.0239
1948	V1061	clm	8	3	0.0337
1949	V1062	clm	8	3	0.0289
1950	V1063	clm	8	3	0.0348
1951	V1064	clm	8	3	0.0328
1952	V1065	clm	8	3	0.0369
1953	V1066	clm	8	3	0.0432
1954	V1068	clm	8	3	0.0172
1955	V1069	clm	8	3	0.0277
1956	V1070	clm	8	3	0.0337
1957	V1071	clm	8	3	0.0213
1958	V1072	clm	8	3	0.0298
1959	V1073	clm	8	3	0.0466
1960	V1074	clm	8	3	0.0406
1961	V1075	clm	8	3	0.0467
1962	V1076	clm	8	3	0.0222
1963	V1078	clm	8	3	0.0058
1964	V1079	clm	8	3	0.04
1965	V1080	clm	8	3	0.0234
1966	V1081	clm	8	3	0.0306
1967	V1083	clm	8	3	0.0061
1968	V1084	clm	8	3	0.0327
1969	V1085	clm	8	3	0.0287
1970	V1086	clm	8	3	0.0309
1971	V1087	clm	8	3	0.0218
1972	V1088	clm	8	3	0.035
1973	V1089	clm	8	3	0.0382
1974	V1092	clm	8	3	0.0264
1975	V1093	clm	8	3	0.0275
1976	V1094	clm	8	3	0.0477
1977	V1095	clm	8	3	0.0351
1978	V1098	clm	8	3	0.0338
1979	V1099	clm	8	3	0.0165
1980	V1100	clm	8	3	0.0246
1981	V1101	clm	8	3	0.047
1982	V1102	clm	8	3	0.0293
1983	V1103	clm	8	3	0.0285
1984	V1104	clm	8	3	0.023
1985	V1105	clm	8	3	0.0421
1986	V1106	clm	8	3	0.0413
1987	V1107	clm	8	3	0.0421
1988	V1108	clm	8	3	0.0353
1989	V1109	clm	8	3	0.0301
1990	V1110	clm	8	3	0.032
1991	V1111	clm	8	3	0.0396
1992	V1114	clm	8	3	0.0316
1993	V1116	clm	8	3	0.0271
1994	V1117	clm	8	3	0.0436
1995	V1001	mlm	8	3	0.0409
1996	V1002	mlm	8	3	0.0227
1997	V1003	mlm	8	3	0.0387
1998	V1004	mlm	8	3	0.0311
[truncated: 3,131 more rows]
