# Supplementary material for: Brains and algorithms partially converge in natural language processing
Source: Commun Biol. 2022 Feb 16;5:134. doi: 10.1038/s42003-022-03036-1 (PMC8850612; doi:10.1038/s42003-022-03036-1)
Supplement: Supplementary file 8 — Supplementary Data 3 [file 42003_2022_3036_MOESM8_ESM.zip › fig_4b_training_meg_sensor.csv]

	Task	#Layers	#Units	#Heads	Layer category	Iteration	Accuracy	Average brain score
0	clm	12	128	4	Word embedding	1	0.7944464615701419	0.01412368813517799
1	clm	12	128	4	Word embedding	2	0.7944464615701419	0.014123693460765504
2	clm	12	128	4	Word embedding	3	0.7944464615701419	0.014123698894649341
3	clm	12	128	4	Word embedding	4	0.7944464615701419	0.014123704637351641
4	clm	12	128	4	Word embedding	5	0.7944464615701419	0.014123710589535503
5	clm	12	128	4	Word embedding	6	0.7944464615701419	0.014123717073801341
6	clm	12	128	4	Word embedding	7	0.7944464615701419	0.014123723371235823
7	clm	12	128	4	Word embedding	9	0.7944464615701419	0.014123736759729348
8	clm	12	128	4	Word embedding	10	0.7944464615701419	0.014123743520416954
9	clm	12	128	4	Word embedding	11	0.7944464615701419	0.014123750941151217
10	clm	12	128	4	Word embedding	13	0.7949883759368342	0.014123765754726975
11	clm	12	128	4	Word embedding	15	0.7949883759368342	0.014123781277983612
12	clm	12	128	4	Word embedding	18	0.7955302903035261	0.014123804890159656
13	clm	12	128	4	Word embedding	20	0.7955302903035261	0.014123821029870651
14	clm	12	128	4	Word embedding	23	0.7955302903035261	0.014123847745684847
15	clm	12	128	4	Word embedding	27	0.7955302903035261	0.0141238859482021
16	clm	12	128	4	Word embedding	31	0.7960722046702186	0.014123926812526175
17	clm	12	128	4	Word embedding	36	0.7960722046702186	0.014123984050875015
18	clm	12	128	4	Word embedding	41	0.7960722046702186	0.014124045013708389
19	clm	12	128	4	Word embedding	47	0.7960722046702186	0.014124124841026906
20	clm	12	128	4	Word embedding	54	0.7960722046702186	0.014124226814247368
21	clm	12	128	4	Word embedding	62	0.7960722046702186	0.014124359597023439
22	clm	12	128	4	Word embedding	72	0.7960722046702186	0.01412455307214204
23	clm	12	128	4	Word embedding	82	0.7960722046702186	0.014124772243853063
24	clm	12	128	4	Word embedding	95	0.7960722046702186	0.01412510448258382
25	clm	12	128	4	Word embedding	109	0.7966141190369089	0.014125527206544483
26	clm	12	128	4	Word embedding	125	0.7966141190369089	0.014126092465093902
27	clm	12	128	4	Word embedding	143	0.7971560334036013	0.014126867839360725
28	clm	12	128	4	Word embedding	165	0.7976979477702932	0.014128027633227108
29	clm	12	128	4	Word embedding	189	0.7976979477702932	0.01412959231180772
30	clm	12	128	4	Word embedding	217	0.800407519603752	0.01413186442736536
31	clm	12	128	4	Word embedding	249	0.7976979477702932	0.01413512955068165
32	clm	12	128	4	Word embedding	286	0.8085362351041284	0.014139884189365263
33	clm	12	128	4	Word embedding	329	0.871940216007066	0.01414693888380698
34	clm	12	128	4	Word embedding	378	1.2133462670228852	0.014157105215149814
35	clm	12	128	4	Word embedding	434	2.6380391370555594	0.01416984656472216
36	clm	12	128	4	Word embedding	498	5.341107998114128	0.014188179172035869
37	clm	12	128	4	Word embedding	572	7.1055811760625565	0.014219289409408675
38	clm	12	128	4	Word embedding	656	7.486546975846866	0.014263277170837658
39	clm	12	128	4	Word embedding	753	7.523397152781928	0.014326148413054445
40	clm	12	128	4	Word embedding	865	7.523397152781928	0.014412025209003311
41	clm	12	128	4	Word embedding	993	7.523397152781928	0.014528740399582112
42	clm	12	128	4	Word embedding	1140	7.523397152781928	0.014678443030447097
43	clm	12	128	4	Word embedding	1309	7.523397152781928	0.014884754365009889
44	clm	12	128	4	Word embedding	1503	7.523397152781928	0.015162470724396188
45	clm	12	128	4	Word embedding	1725	8.665210723401506	0.015534322977572963
46	clm	12	128	4	Word embedding	1981	10.704976399629343	0.016064905653515055
47	clm	12	128	4	Word embedding	2274	11.998525992922616	0.01677533102497482
48	clm	12	128	4	Word embedding	2610	13.313752160883515	0.017693477817331087
49	clm	12	128	4	Word embedding	2997	13.89793584817728	0.018771456780334383
50	clm	12	128	4	Word embedding	3441	16.03795568224312	0.01988728315019361
51	clm	12	128	4	Word embedding	3950	16.71047141130755	0.02087423221456871
52	clm	12	128	4	Word embedding	4534	17.53634890614582	0.021618784071851867
53	clm	12	128	4	Word embedding	5206	19.39728284136543	0.022194554169809116
54	clm	12	128	4	Word embedding	5976	22.35830294096924	0.02272988314036151
55	clm	12	128	4	Word embedding	6861	23.898965485474022	0.02325667539509311
56	clm	12	128	4	Word embedding	7876	25.36755341920871	0.023778842169648668
57	clm	12	128	4	Word embedding	9042	26.84535389717713	0.024284850314847686
58	clm	12	128	4	Word embedding	10380	28.19038535530622	0.02474589523288216
59	clm	12	128	4	Word embedding	11917	29.513198324400808	0.025110245358130265
60	clm	12	128	4	Word embedding	13681	30.69999078745574	0.025409931217244407
61	clm	12	128	4	Word embedding	15706	31.733963399103683	0.025652343685278446
62	clm	12	128	4	Word embedding	18030	32.73054391944982	0.02590047419783757
63	clm	12	128	4	Word embedding	20699	33.651256428459114	0.026129350210300634
64	clm	12	128	4	Word embedding	23762	34.47334052273061	0.026369682186176534
65	clm	12	128	4	Word embedding	27280	35.15561071039561	0.026601120582373728
66	clm	12	128	4	Word embedding	31317	35.895865735296454	0.026782743429345553
67	clm	12	128	4	Word embedding	35952	36.55320786209359	0.026897709050685035
68	clm	12	128	4	Word embedding	41274	37.04472419268311	0.0269753855125057
69	clm	12	128	4	Word embedding	47382	37.52919563650549	0.027069968540019754
70	clm	12	128	4	Word embedding	54395	37.9182901517902	0.027076131575175078
71	clm	12	128	4	Word embedding	62446	38.27974703437359	0.027134984602843547
72	clm	12	128	4	Word embedding	71688	38.6254884003229	0.0271517797705236
73	clm	12	128	4	Word embedding	82299	38.886691125068424	0.027150736234170143
74	clm	12	128	4	Word embedding	94479	39.10508261484526	0.027180508638280972
75	clm	12	128	4	Word embedding	108463	39.31751304658838	0.027201906008203932
76	clm	12	128	4	Word embedding	124516	39.46816524052874	0.027223404448869202
77	clm	12	128	4	Word embedding	142945	39.64645506717033	0.02723601909584504
78	clm	12	128	4	Word embedding	164102	39.79277194617714	0.0272220236281807
79	clm	12	128	4	Word embedding	188390	39.960765399851454	0.027219539836277718
80	clm	12	128	4	Word embedding	216273	40.08161230362382	0.027213025078263925
81	clm	12	128	4	Word embedding	248282	40.18620177639522	0.02722134960770485
82	clm	12	128	4	Word embedding	285030	40.38454243460453	0.027223928053162802
83	clm	12	128	4	Word embedding	327215	40.46203618904146	0.02716957281685085
84	clm	12	128	4	Word embedding	375645	40.550368230812175	0.027144372223179284
85	clm	12	128	4	Word embedding	431243	40.65224813175019	0.02710827431163451
86	clm	12	128	4	Word embedding	495069	40.74599931718786	0.02704698549204108
87	clm	12	128	4	Word embedding	568342	40.84408581755907	0.026980296709763863
88	clm	12	128	4	Word embedding	652459	40.94081753201362	0.02690014840091518
89	clm	12	128	4	Word embedding	749027	41.006118213199905	0.02682632092594873
90	clm	12	128	4	Word embedding	859887	41.09011494003709	0.026753050801988018
91	clm	12	128	4	Word embedding	987154	41.13509383247264	0.0266630779905228
92	clm	12	128	4	Word embedding	1133258	41.1535189209402	0.02658083440166469
93	clm	12	128	4	Word embedding	1300987	41.22234204550988	0.02648525195694317
94	clm	12	128	4	Word embedding	1493539	41.311757916014024	0.026404506104298012
95	clm	12	128	4	Word embedding	1714591	41.33126683321506	0.026316293959085846
96	clm	12	128	4	Word embedding	1968359	41.418515046252296	0.026239000116050955
97	clm	12	128	4	Word embedding	2259687	41.474874140388266	0.02616962845001575
588	clm	12	128	4	Middle layers	1	0.7944464615701419	0.01649673881551403
589	clm	12	128	4	Middle layers	2	0.7944464615701419	0.016487785900143593
590	clm	12	128	4	Middle layers	3	0.7944464615701419	0.016490054159881185
591	clm	12	128	4	Middle layers	4	0.7944464615701419	0.016485922711820065
592	clm	12	128	4	Middle layers	5	0.7944464615701419	0.016480696453082245
593	clm	12	128	4	Middle layers	6	0.7944464615701419	0.016489282884327168
594	clm	12	128	4	Middle layers	7	0.7944464615701419	0.016491685052520858
595	clm	12	128	4	Middle layers	9	0.7944464615701419	0.01648652315969546
596	clm	12	128	4	Middle layers	10	0.7944464615701419	0.01648832330356388
597	clm	12	128	4	Middle layers	11	0.7944464615701419	0.016484650151898712
598	clm	12	128	4	Middle layers	13	0.7949883759368342	0.01648073422410598
599	clm	12	128	4	Middle layers	15	0.7949883759368342	0.01648735082161075
600	clm	12	128	4	Middle layers	18	0.7955302903035261	0.016491279203778075
601	clm	12	128	4	Middle layers	20	0.7955302903035261	0.016482632910119907
602	clm	12	128	4	Middle layers	23	0.7955302903035261	0.01649032663873373
603	clm	12	128	4	Middle layers	27	0.7955302903035261	0.016488957768973866
604	clm	12	128	4	Middle layers	31	0.7960722046702186	0.016488712286656243
605	clm	12	128	4	Middle layers	36	0.7960722046702186	0.016480704169353294
606	clm	12	128	4	Middle layers	41	0.7960722046702186	0.01648554621602362
607	clm	12	128	4	Middle layers	47	0.7960722046702186	0.01647693515795979
608	clm	12	128	4	Middle layers	54	0.7960722046702186	0.016486948396366607
609	clm	12	128	4	Middle layers	62	0.7960722046702186	0.016476571585839397
610	clm	12	128	4	Middle layers	72	0.7960722046702186	0.016482904675331093
611	clm	12	128	4	Middle layers	82	0.7960722046702186	0.016480498956745755
612	clm	12	128	4	Middle layers	95	0.7960722046702186	0.016480707818399984
613	clm	12	128	4	Middle layers	109	0.7966141190369089	0.01647312148036734
614	clm	12	128	4	Middle layers	125	0.7966141190369089	0.0164673954537162
615	clm	12	128	4	Middle layers	143	0.7971560334036013	0.016465215357896208
616	clm	12	128	4	Middle layers	165	0.7976979477702932	0.016456324351104768
617	clm	12	128	4	Middle layers	189	0.7976979477702932	0.016451544902504743
618	clm	12	128	4	Middle layers	217	0.800407519603752	0.01643363125479814
619	clm	12	128	4	Middle layers	249	0.7976979477702932	0.01642383086830369
620	clm	12	128	4	Middle layers	286	0.8085362351041284	0.016388585628282975
621	clm	12	128	4	Middle layers	329	0.871940216007066	0.01636738851161188
622	clm	12	128	4	Middle layers	378	1.2133462670228852	0.01633138214752568
623	clm	12	128	4	Middle layers	434	2.6380391370555594	0.01627592970525338
624	clm	12	128	4	Middle layers	498	5.341107998114128	0.016196220547524162
625	clm	12	128	4	Middle layers	572	7.1055811760625565	0.016121538242888048
626	clm	12	128	4	Middle layers	656	7.486546975846866	0.01599413259727304
627	clm	12	128	4	Middle layers	753	7.523397152781928	0.015864778718254414
628	clm	12	128	4	Middle layers	865	7.523397152781928	0.015721176372285442
629	clm	12	128	4	Middle layers	993	7.523397152781928	0.015601518689100702
630	clm	12	128	4	Middle layers	1140	7.523397152781928	0.015520989301329342
631	clm	12	128	4	Middle layers	1309	7.523397152781928	0.015526648443853408
632	clm	12	128	4	Middle layers	1503	7.523397152781928	0.015613418982290983
633	clm	12	128	4	Middle layers	1725	8.665210723401506	0.015814862238525462
634	clm	12	128	4	Middle layers	1981	10.704976399629343	0.016272623036478414
635	clm	12	128	4	Middle layers	2274	11.998525992922616	0.018461217829062026
636	clm	12	128	4	Middle layers	2610	13.313752160883515	0.02120911829149812
637	clm	12	128	4	Middle layers	2997	13.89793584817728	0.023238357728114122
638	clm	12	128	4	Middle layers	3441	16.03795568224312	0.024695103125766088
639	clm	12	128	4	Middle layers	3950	16.71047141130755	0.025569723691825717
640	clm	12	128	4	Middle layers	4534	17.53634890614582	0.02578745700417746
641	clm	12	128	4	Middle layers	5206	19.39728284136543	0.025728037864637777
642	clm	12	128	4	Middle layers	5976	22.35830294096924	0.026369730861442894
643	clm	12	128	4	Middle layers	6861	23.898965485474022	0.0274151882904236
644	clm	12	128	4	Middle layers	7876	25.36755341920871	0.028289995973543185
645	clm	12	128	4	Middle layers	9042	26.84535389717713	0.029194298546911145
646	clm	12	128	4	Middle layers	10380	28.19038535530622	0.02997508355889257
647	clm	12	128	4	Middle layers	11917	29.513198324400808	0.031367187473527486
648	clm	12	128	4	Middle layers	13681	30.69999078745574	0.03237072963980966
649	clm	12	128	4	Middle layers	15706	31.733963399103683	0.03274740072416193
650	clm	12	128	4	Middle layers	18030	32.73054391944982	0.03330407881742043
651	clm	12	128	4	Middle layers	20699	33.651256428459114	0.033557694157391633
652	clm	12	128	4	Middle layers	23762	34.47334052273061	0.03378897698022737
653	clm	12	128	4	Middle layers	27280	35.15561071039561	0.03403347649358688
654	clm	12	128	4	Middle layers	31317	35.895865735296454	0.03405479971526224
655	clm	12	128	4	Middle layers	35952	36.55320786209359	0.03393477044730304
656	clm	12	128	4	Middle layers	41274	37.04472419268311	0.034050669986719864
657	clm	12	128	4	Middle layers	47382	37.52919563650549	0.03408376137123507
658	clm	12	128	4	Middle layers	54395	37.9182901517902	0.034120115311629166
659	clm	12	128	4	Middle layers	62446	38.27974703437359	0.03441168868823404
660	clm	12	128	4	Middle layers	71688	38.6254884003229	0.03451748783589347
661	clm	12	128	4	Middle layers	82299	38.886691125068424	0.03457801825390073
662	clm	12	128	4	Middle layers	94479	39.10508261484526	0.03442592720153665
663	clm	12	128	4	Middle layers	108463	39.31751304658838	0.03475323807671795
664	clm	12	128	4	Middle layers	124516	39.46816524052874	0.03462035272550568
665	clm	12	128	4	Middle layers	142945	39.64645506717033	0.034753717823189534
666	clm	12	128	4	Middle layers	164102	39.79277194617714	0.03479061960991952
667	clm	12	128	4	Middle layers	188390	39.960765399851454	0.03496369276346836
668	clm	12	128	4	Middle layers	216273	40.08161230362382	0.03489234340557001
669	clm	12	128	4	Middle layers	248282	40.18620177639522	0.03493803000500437
670	clm	12	128	4	Middle layers	285030	40.38454243460453	0.03498089681734063
671	clm	12	128	4	Middle layers	327215	40.46203618904146	0.03502081991300815
672	clm	12	128	4	Middle layers	375645	40.550368230812175	0.03490343274500808
673	clm	12	128	4	Middle layers	431243	40.65224813175019	0.03502506083518434
674	clm	12	128	4	Middle layers	495069	40.74599931718786	0.03503780866541112
675	clm	12	128	4	Middle layers	568342	40.84408581755907	0.03509003472891892
676	clm	12	128	4	Middle layers	652459	40.94081753201362	0.03501178606110214
677	clm	12	128	4	Middle layers	749027	41.006118213199905	0.035067539397850435
678	clm	12	128	4	Middle layers	859887	41.09011494003709	0.034923643872686976
679	clm	12	128	4	Middle layers	987154	41.13509383247264	0.035143605489985685
680	clm	12	128	4	Middle layers	1133258	41.1535189209402	0.035187408674894685
681	clm	12	128	4	Middle layers	1300987	41.22234204550988	0.03516477795783064
682	clm	12	128	4	Middle layers	1493539	41.311757916014024	0.035122935822721676
683	clm	12	128	4	Middle layers	1714591	41.33126683321506	0.035106307696656264
684	clm	12	128	4	Middle layers	1968359	41.418515046252296	0.035137556043327925
685	clm	12	128	4	Middle layers	2259687	41.474874140388266	0.035156535712284886
686	clm	12	128	4	Middle layers	1	0.7944464615701419	0.016609398203149214
687	clm	12	128	4	Middle layers	2	0.7944464615701419	0.016592648271443876
688	clm	12	128	4	Middle layers	3	0.7944464615701419	0.016594891169569827
689	clm	12	128	4	Middle layers	4	0.7944464615701419	0.016600475233537824
690	clm	12	128	4	Middle layers	5	0.7944464615701419	0.016589478252944042
691	clm	12	128	4	Middle layers	6	0.7944464615701419	0.0166084346692806
692	clm	12	128	4	Middle layers	7	0.7944464615701419	0.016609626694924377
693	clm	12	128	4	Middle layers	9	0.7944464615701419	0.016602313670850757
694	clm	12	128	4	Middle layers	10	0.7944464615701419	0.01660203669827189
695	clm	12	128	4	Middle layers	11	0.7944464615701419	0.016596233292810937
696	clm	12	128	4	Middle layers	13	0.7949883759368342	0.016588531785222516
697	clm	12	128	4	Middle layers	15	0.7949883759368342	0.01659676087004053
698	clm	12	128	4	Middle layers	18	0.7955302903035261	0.016596230440234977
699	clm	12	128	4	Middle layers	20	0.7955302903035261	0.016597951044124218
700	clm	12	128	4	Middle layers	23	0.7955302903035261	0.016598496906628707
701	clm	12	128	4	Middle layers	27	0.7955302903035261	0.016596865312989248
702	clm	12	128	4	Middle layers	31	0.7960722046702186	0.016605596310288608
703	clm	12	128	4	Middle layers	36	0.7960722046702186	0.016593176302307514
704	clm	12	128	4	Middle layers	41	0.7960722046702186	0.01659736442717631
705	clm	12	128	4	Middle layers	47	0.7960722046702186	0.016587952346730547
706	clm	12	128	4	Middle layers	54	0.7960722046702186	0.01659947186968923
707	clm	12	128	4	Middle layers	62	0.7960722046702186	0.01658390853353972
708	clm	12	128	4	Middle layers	72	0.7960722046702186	0.016590210509522203
709	clm	12	128	4	Middle layers	82	0.7960722046702186	0.016589007665724582
710	clm	12	128	4	Middle layers	95	0.7960722046702186	0.016590234892056865
711	clm	12	128	4	Middle layers	109	0.7966141190369089	0.016579589316193757
712	clm	12	128	4	Middle layers	125	0.7966141190369089	0.016570691749713734
713	clm	12	128	4	Middle layers	143	0.7971560334036013	0.016570989985998454
714	clm	12	128	4	Middle layers	165	0.7976979477702932	0.016556929680707533
715	clm	12	128	4	Middle layers	189	0.7976979477702932	0.016546346668825675
716	clm	12	128	4	Middle layers	217	0.800407519603752	0.016531267750436986
717	clm	12	128	4	Middle layers	249	0.7976979477702932	0.016515658954251004
718	clm	12	128	4	Middle layers	286	0.8085362351041284	0.016460757949057023
719	clm	12	128	4	Middle layers	329	0.871940216007066	0.01643375232700948
720	clm	12	128	4	Middle layers	378	1.2133462670228852	0.016377156904269552
721	clm	12	128	4	Middle layers	434	2.6380391370555594	0.016300881403342796
722	clm	12	128	4	Middle layers	498	5.341107998114128	0.016184536654291617
723	clm	12	128	4	Middle layers	572	7.1055811760625565	0.01605818206254257
724	clm	12	128	4	Middle layers	656	7.486546975846866	0.01588469780404395
725	clm	12	128	4	Middle layers	753	7.523397152781928	0.015701685330261797
726	clm	12	128	4	Middle layers	865	7.523397152781928	0.015504008159485343
727	clm	12	128	4	Middle layers	993	7.523397152781928	0.015341786994381957
728	clm	12	128	4	Middle layers	1140	7.523397152781928	0.015231149262632833
729	clm	12	128	4	Middle layers	1309	7.523397152781928	0.015210615597620056
730	clm	12	128	4	Middle layers	1503	7.523397152781928	0.015275075957909653
731	clm	12	128	4	Middle layers	1725	8.665210723401506	0.01539417243867335
732	clm	12	128	4	Middle layers	1981	10.704976399629343	0.015826054735558415
733	clm	12	128	4	Middle layers	2274	11.998525992922616	0.018355399246616413
734	clm	12	128	4	Middle layers	2610	13.313752160883515	0.02122638400228824
735	clm	12	128	4	Middle layers	2997	13.89793584817728	0.023276415912624252
736	clm	12	128	4	Middle layers	3441	16.03795568224312	0.024639322253584985
737	clm	12	128	4	Middle layers	3950	16.71047141130755	0.025220504711216882
738	clm	12	128	4	Middle layers	4534	17.53634890614582	0.025465158306525765
739	clm	12	128	4	Middle layers	5206	19.39728284136543	0.025337771784460898
740	clm	12	128	4	Middle layers	5976	22.35830294096924	0.026436122884549024
741	clm	12	128	4	Middle layers	6861	23.898965485474022	0.028406385669664594
742	clm	12	128	4	Middle layers	7876	25.36755341920871	0.02961265431272224
743	clm	12	128	4	Middle layers	9042	26.84535389717713	0.030784489643985766
744	clm	12	128	4	Middle layers	10380	28.19038535530622	0.03195604519361663
745	clm	12	128	4	Middle layers	11917	29.513198324400808	0.033326854011432545
746	clm	12	128	4	Middle layers	13681	30.69999078745574	0.03423368895276078
747	clm	12	128	4	Middle layers	15706	31.733963399103683	0.03437888593389913
748	clm	12	128	4	Middle layers	18030	32.73054391944982	0.03489536810034659
749	clm	12	128	4	Middle layers	20699	33.651256428459114	0.03536482777681948
750	clm	12	128	4	Middle layers	23762	34.47334052273061	0.03576234976818767
751	clm	12	128	4	Middle layers	27280	35.15561071039561	0.035772486378069346
752	clm	12	128	4	Middle layers	31317	35.895865735296454	0.035944368053835996
753	clm	12	128	4	Middle layers	35952	36.55320786209359	0.035695231927627816
754	clm	12	128	4	Middle layers	41274	37.04472419268311	0.03577959489679064
755	clm	12	128	4	Middle layers	47382	37.52919563650549	0.03567418636347081
756	clm	12	128	4	Middle layers	54395	37.9182901517902	0.03581943657984555
757	clm	12	128	4	Middle layers	62446	38.27974703437359	0.03585592803873244
758	clm	12	128	4	Middle layers	71688	38.6254884003229	0.03597385184926289
759	clm	12	128	4	Middle layers	82299	38.886691125068424	0.035869478091837964
760	clm	12	128	4	Middle layers	94479	39.10508261484526	0.03591485273853365
761	clm	12	128	4	Middle layers	108463	39.31751304658838	0.035929384116088495
762	clm	12	128	4	Middle layers	124516	39.46816524052874	0.0358515339793858
763	clm	12	128	4	Middle layers	142945	39.64645506717033	0.03601088200411529
764	clm	12	128	4	Middle layers	164102	39.79277194617714	0.036005253976520914
765	clm	12	128	4	Middle layers	188390	39.960765399851454	0.03603541194172337
766	clm	12	128	4	Middle layers	216273	40.08161230362382	0.03596774136503301
767	clm	12	128	4	Middle layers	248282	40.18620177639522	0.03608513072153749
768	clm	12	128	4	Middle layers	285030	40.38454243460453	0.036051848764941066
769	clm	12	128	4	Middle layers	327215	40.46203618904146	0.036029599450496455
770	clm	12	128	4	Middle layers	375645	40.550368230812175	0.03597427329341122
771	clm	12	128	4	Middle layers	431243	40.65224813175019	0.03605233248890241
772	clm	12	128	4	Middle layers	495069	40.74599931718786	0.035975472089509124
773	clm	12	128	4	Middle layers	568342	40.84408581755907	0.03611528506567303
774	clm	12	128	4	Middle layers	652459	40.94081753201362	0.03604998490031813
775	clm	12	128	4	Middle layers	749027	41.006118213199905	0.03603921950941752
776	clm	12	128	4	Middle layers	859887	41.09011494003709	0.035969792873844414
777	clm	12	128	4	Middle layers	987154	41.13509383247264	0.03612095901642439
778	clm	12	128	4	Middle layers	1133258	41.1535189209402	0.03612726254939397
779	clm	12	128	4	Middle layers	1300987	41.22234204550988	0.03612688155701168
780	clm	12	128	4	Middle layers	1493539	41.311757916014024	0.03617194107028672
781	clm	12	128	4	Middle layers	1714591	41.33126683321506	0.03620042011476704
782	clm	12	128	4	Middle layers	1968359	41.418515046252296	0.03617928879996692
783	clm	12	128	4	Middle layers	2259687	41.474874140388266	0.036215536887538397
784	clm	12	128	4	Middle layers	1	0.7944464615701419	0.016574188026107557
785	clm	12	128	4	Middle layers	2	0.7944464615701419	0.016558938350560156
786	clm	12	128	4	Middle layers	3	0.7944464615701419	0.016563981783843815
787	clm	12	128	4	Middle layers	4	0.7944464615701419	0.016570164037599935
788	clm	12	128	4	Middle layers	5	0.7944464615701419	0.0165566505335102
789	clm	12	128	4	Middle layers	6	0.7944464615701419	0.01657031775595185
790	clm	12	128	4	Middle layers	7	0.7944464615701419	0.01657226060804295
791	clm	12	128	4	Middle layers	9	0.7944464615701419	0.01655908325399573
792	clm	12	128	4	Middle layers	10	0.7944464615701419	0.016568031636454393
793	clm	12	128	4	Middle layers	11	0.7944464615701419	0.016563448544740445
794	clm	12	128	4	Middle layers	13	0.7949883759368342	0.016551323863830424
795	clm	12	128	4	Middle layers	15	0.7949883759368342	0.016554687062476082
796	clm	12	128	4	Middle layers	18	0.7955302903035261	0.016558714824413984
797	clm	12	128	4	Middle layers	20	0.7955302903035261	0.01656128767801902
798	clm	12	128	4	Middle layers	23	0.7955302903035261	0.0165655165635031
799	clm	12	128	4	Middle layers	27	0.7955302903035261	0.016564870573147417
800	clm	12	128	4	Middle layers	31	0.7960722046702186	0.01656713104127867
801	clm	12	128	4	Middle layers	36	0.7960722046702186	0.016554707166141203
802	clm	12	128	4	Middle layers	41	0.7960722046702186	0.01655837192528542
803	clm	12	128	4	Middle layers	47	0.7960722046702186	0.016552757412459044
804	clm	12	128	4	Middle layers	54	0.7960722046702186	0.016566981524036194
805	clm	12	128	4	Middle layers	62	0.7960722046702186	0.01654533715324025
806	clm	12	128	4	Middle layers	72	0.7960722046702186	0.01655121454454408
807	clm	12	128	4	Middle layers	82	0.7960722046702186	0.01655344203945584
808	clm	12	128	4	Middle layers	95	0.7960722046702186	0.01654723277282686
809	clm	12	128	4	Middle layers	109	0.7966141190369089	0.016531402479734586
810	clm	12	128	4	Middle layers	125	0.7966141190369089	0.01652091282365635
811	clm	12	128	4	Middle layers	143	0.7971560334036013	0.016514463231821475
812	clm	12	128	4	Middle layers	165	0.7976979477702932	0.016503305009450932
813	clm	12	128	4	Middle layers	189	0.7976979477702932	0.016487711039255903
814	clm	12	128	4	Middle layers	217	0.800407519603752	0.016455220678441095
815	clm	12	128	4	Middle layers	249	0.7976979477702932	0.016431665295892326
816	clm	12	128	4	Middle layers	286	0.8085362351041284	0.016363351520106206
817	clm	12	128	4	Middle layers	329	0.871940216007066	0.01631723139772007
818	clm	12	128	4	Middle layers	378	1.2133462670228852	0.016231236195142638
819	clm	12	128	4	Middle layers	434	2.6380391370555594	0.016107124115724746
820	clm	12	128	4	Middle layers	498	5.341107998114128	0.0159218055393162
821	clm	12	128	4	Middle layers	572	7.1055811760625565	0.01572270344424888
822	clm	12	128	4	Middle layers	656	7.486546975846866	0.01548077282609598
823	clm	12	128	4	Middle layers	753	7.523397152781928	0.015237951375680394
824	clm	12	128	4	Middle layers	865	7.523397152781928	0.015009488717639503
825	clm	12	128	4	Middle layers	993	7.523397152781928	0.014846027895101152
826	clm	12	128	4	Middle layers	1140	7.523397152781928	0.014753923816747899
827	clm	12	128	4	Middle layers	1309	7.523397152781928	0.014746454721616498
828	clm	12	128	4	Middle layers	1503	7.523397152781928	0.014814504665077192
829	clm	12	128	4	Middle layers	1725	8.665210723401506	0.01481417114324821
830	clm	12	128	4	Middle layers	1981	10.704976399629343	0.015088721092162265
831	clm	12	128	4	Middle layers	2274	11.998525992922616	0.017819037394883847
832	clm	12	128	4	Middle layers	2610	13.313752160883515	0.02083106385909564
833	clm	12	128	4	Middle layers	2997	13.89793584817728	0.02299318563662818
834	clm	12	128	4	Middle layers	3441	16.03795568224312	0.024228387584731247
835	clm	12	128	4	Middle layers	3950	16.71047141130755	0.024861650568766346
836	clm	12	128	4	Middle layers	4534	17.53634890614582	0.025302886132823624
837	clm	12	128	4	Middle layers	5206	19.39728284136543	0.025418257466681977
838	clm	12	128	4	Middle layers	5976	22.35830294096924	0.02730944325833081
839	clm	12	128	4	Middle layers	6861	23.898965485474022	0.02992702642166156
840	clm	12	128	4	Middle layers	7876	25.36755341920871	0.031185735337374
841	clm	12	128	4	Middle layers	9042	26.84535389717713	0.03185793730629765
842	clm	12	128	4	Middle layers	10380	28.19038535530622	0.03264622914024122
843	clm	12	128	4	Middle layers	11917	29.513198324400808	0.03358891955408352
844	clm	12	128	4	Middle layers	13681	30.69999078745574	0.03421087094696485
845	clm	12	128	4	Middle layers	15706	31.733963399103683	0.03430944990115014
846	clm	12	128	4	Middle layers	18030	32.73054391944982	0.03489591978773537
847	clm	12	128	4	Middle layers	20699	33.651256428459114	0.035499327373779546
848	clm	12	128	4	Middle layers	23762	34.47334052273061	0.03593542617730264
849	clm	12	128	4	Middle layers	27280	35.15561071039561	0.0360373043252594
850	clm	12	128	4	Middle layers	31317	35.895865735296454	0.03628483143277564
851	clm	12	128	4	Middle layers	35952	36.55320786209359	0.0360760343954114
852	clm	12	128	4	Middle layers	41274	37.04472419268311	0.03613610429269466
853	clm	12	128	4	Middle layers	47382	37.52919563650549	0.03601405543893839
854	clm	12	128	4	Middle layers	54395	37.9182901517902	0.03604661492080301
855	clm	12	128	4	Middle layers	62446	38.27974703437359	0.035990023613783124
856	clm	12	128	4	Middle layers	71688	38.6254884003229	0.03588735073376666
857	clm	12	128	4	Middle layers	82299	38.886691125068424	0.03580146470615782
858	clm	12	128	4	Middle layers	94479	39.10508261484526	0.035746366074909885
859	clm	12	128	4	Middle layers	108463	39.31751304658838	0.03567685756290544
860	clm	12	128	4	Middle layers	124516	39.46816524052874	0.035581480252683984
861	clm	12	128	4	Middle layers	142945	39.64645506717033	0.03582805805808223
862	clm	12	128	4	Middle layers	164102	39.79277194617714	0.035750820900154814
863	clm	12	128	4	Middle layers	188390	39.960765399851454	0.03585072793355023
864	clm	12	128	4	Middle layers	216273	40.08161230362382	0.035747321307266745
865	clm	12	128	4	Middle layers	248282	40.18620177639522	0.035833580524173965
866	clm	12	128	4	Middle layers	285030	40.38454243460453	0.03576529274475634
867	clm	12	128	4	Middle layers	327215	40.46203618904146	0.03571205528970644
868	clm	12	128	4	Middle layers	375645	40.550368230812175	0.035666296808699
869	clm	12	128	4	Middle layers	431243	40.65224813175019	0.03575331438068572
870	clm	12	128	4	Middle layers	495069	40.74599931718786	0.035646284876677925
871	clm	12	128	4	Middle layers	568342	40.84408581755907	0.03582731996073449
872	clm	12	128	4	Middle layers	652459	40.94081753201362	0.03568617133982596
873	clm	12	128	4	Middle layers	749027	41.006118213199905	0.03564306139833026
874	clm	12	128	4	Middle layers	859887	41.09011494003709	0.03562921468253938
875	clm	12	128	4	Middle layers	987154	41.13509383247264	0.035746251816617336
876	clm	12	128	4	Middle layers	1133258	41.1535189209402	0.03574228381151268
877	clm	12	128	4	Middle layers	1300987	41.22234204550988	0.035782285996283664
878	clm	12	128	4	Middle layers	1493539	41.311757916014024	0.035839665510527044
879	clm	12	128	4	Middle layers	1714591	41.33126683321506	0.03583059071956589
880	clm	12	128	4	Middle layers	1968359	41.418515046252296	0.035849421157637146
881	clm	12	128	4	Middle layers	2259687	41.474874140388266	0.03589329438458405
882	clm	12	128	4	Middle layers	1	0.7944464615701419	0.016527415006827875
883	clm	12	128	4	Middle layers	2	0.7944464615701419	0.016512961997852783
884	clm	12	128	4	Middle layers	3	0.7944464615701419	0.01651757410652651
885	clm	12	128	4	Middle layers	4	0.7944464615701419	0.016525812194658623
886	clm	12	128	4	Middle layers	5	0.7944464615701419	0.016518842125056374
887	clm	12	128	4	Middle layers	6	0.7944464615701419	0.01652962797586889
888	clm	12	128	4	Middle layers	7	0.7944464615701419	0.016527365049720393
889	clm	12	128	4	Middle layers	9	0.7944464615701419	0.016514569116500444
890	clm	12	128	4	Middle layers	10	0.7944464615701419	0.016529701255056557
891	clm	12	128	4	Middle layers	11	0.7944464615701419	0.016528551505180934
892	clm	12	128	4	Middle layers	13	0.7949883759368342	0.016505943554220213
893	clm	12	128	4	Middle layers	15	0.7949883759368342	0.01651615230089724
894	clm	12	128	4	Middle layers	18	0.7955302903035261	0.016521061303476817
895	clm	12	128	4	Middle layers	20	0.7955302903035261	0.01651785263774338
896	clm	12	128	4	Middle layers	23	0.7955302903035261	0.0165302763538507
897	clm	12	128	4	Middle layers	27	0.7955302903035261	0.016520358415250055
898	clm	12	128	4	Middle layers	31	0.7960722046702186	0.01651510343555587
899	clm	12	128	4	Middle layers	36	0.7960722046702186	0.016511547260953396
900	clm	12	128	4	Middle layers	41	0.7960722046702186	0.016517234627016094
901	clm	12	128	4	Middle layers	47	0.7960722046702186	0.016512088705825184
902	clm	12	128	4	Middle layers	54	0.7960722046702186	0.016528320005063494
903	clm	12	128	4	Middle layers	62	0.7960722046702186	0.01650060143511335
904	clm	12	128	4	Middle layers	72	0.7960722046702186	0.016510983770196247
905	clm	12	128	4	Middle layers	82	0.7960722046702186	0.016508295600978152
906	clm	12	128	4	Middle layers	95	0.7960722046702186	0.01650829642590093
907	clm	12	128	4	Middle layers	109	0.7966141190369089	0.01649387872815726
908	clm	12	128	4	Middle layers	125	0.7966141190369089	0.016484659354158316
909	clm	12	128	4	Middle layers	143	0.7971560334036013	0.016470377068188793
910	clm	12	128	4	Middle layers	165	0.7976979477702932	0.016459657616265527
911	clm	12	128	4	Middle layers	189	0.7976979477702932	0.016447328739544943
912	clm	12	128	4	Middle layers	217	0.800407519603752	0.01641380333813055
913	clm	12	128	4	Middle layers	249	0.7976979477702932	0.016391619845374947
914	clm	12	128	4	Middle layers	286	0.8085362351041284	0.01631916520651841
915	clm	12	128	4	Middle layers	329	0.871940216007066	0.016272372070513713
916	clm	12	128	4	Middle layers	378	1.2133462670228852	0.01617344911124329
917	clm	12	128	4	Middle layers	434	2.6380391370555594	0.016034660027584604
918	clm	12	128	4	Middle layers	498	5.341107998114128	0.015836216019744213
919	clm	12	128	4	Middle layers	572	7.1055811760625565	0.015608491092762643
920	clm	12	128	4	Middle layers	656	7.486546975846866	0.015345336513380735
921	clm	12	128	4	Middle layers	753	7.523397152781928	0.015087415392242247
922	clm	12	128	4	Middle layers	865	7.523397152781928	0.014854111603395058
923	clm	12	128	4	Middle layers	993	7.523397152781928	0.014692197008042411
924	clm	12	128	4	Middle layers	1140	7.523397152781928	0.014596970861372452
925	clm	12	128	4	Middle layers	1309	7.523397152781928	0.014568367797138182
926	clm	12	128	4	Middle layers	1503	7.523397152781928	0.014581709775587964
927	clm	12	128	4	Middle layers	1725	8.665210723401506	0.014344312808483388
928	clm	12	128	4	Middle layers	1981	10.704976399629343	0.014282991165623815
929	clm	12	128	4	Middle layers	2274	11.998525992922616	0.017092666562368797
930	clm	12	128	4	Middle layers	2610	13.313752160883515	0.02021529168826362
931	clm	12	128	4	Middle layers	2997	13.89793584817728	0.02246017030617422
932	clm	12	128	4	Middle layers	3441	16.03795568224312	0.023691202553666732
933	clm	12	128	4	Middle layers	3950	16.71047141130755	0.024566647924386162
934	clm	12	128	4	Middle layers	4534	17.53634890614582	0.02525309542498972
935	clm	12	128	4	Middle layers	5206	19.39728284136543	0.02565727730166069
936	clm	12	128	4	Middle layers	5976	22.35830294096924	0.02841167850982545
937	clm	12	128	4	Middle layers	6861	23.898965485474022	0.03137210369573592
938	clm	12	128	4	Middle layers	7876	25.36755341920871	0.03249624986958803
939	clm	12	128	4	Middle layers	9042	26.84535389717713	0.03298357366859672
940	clm	12	128	4	Middle layers	10380	28.19038535530622	0.03332009725573454
941	clm	12	128	4	Middle layers	11917	29.513198324400808	0.03365747761821936
942	clm	12	128	4	Middle layers	13681	30.69999078745574	0.03379209022012442
943	clm	12	128	4	Middle layers	15706	31.733963399103683	0.033603209945886274
944	clm	12	128	4	Middle layers	18030	32.73054391944982	0.033983242524343885
945	clm	12	128	4	Middle layers	20699	33.651256428459114	0.03443247679113928
946	clm	12	128	4	Middle layers	23762	34.47334052273061	0.034733531619886605
947	clm	12	128	4	Middle layers	27280	35.15561071039561	0.034694953522078104
948	clm	12	128	4	Middle layers	31317	35.895865735296454	0.034902593897904705
949	clm	12	128	4	Middle layers	35952	36.55320786209359	0.034689447984710214
950	clm	12	128	4	Middle layers	41274	37.04472419268311	0.03479374093232125
951	clm	12	128	4	Middle layers	47382	37.52919563650549	0.03486147168801454
952	clm	12	128	4	Middle layers	54395	37.9182901517902	0.03488359168514485
953	clm	12	128	4	Middle layers	62446	38.27974703437359	0.03493492898236264
954	clm	12	128	4	Middle layers	71688	38.6254884003229	0.03470190913258186
955	clm	12	128	4	Middle layers	82299	38.886691125068424	0.034678283508536085
956	clm	12	128	4	Middle layers	94479	39.10508261484526	0.03478218782385152
957	clm	12	128	4	Middle layers	108463	39.31751304658838	0.03471881276635189
958	clm	12	128	4	Middle layers	124516	39.46816524052874	0.03465190866308834
959	clm	12	128	4	Middle layers	142945	39.64645506717033	0.03480811617424066
960	clm	12	128	4	Middle layers	164102	39.79277194617714	0.0347996364590435
961	clm	12	128	4	Middle layers	188390	39.960765399851454	0.03484628471555168
962	clm	12	128	4	Middle layers	216273	40.08161230362382	0.03478508566305304
963	clm	12	128	4	Middle layers	248282	40.18620177639522	0.0348041741294186
964	clm	12	128	4	Middle layers	285030	40.38454243460453	0.034767012721620125
965	clm	12	128	4	Middle layers	327215	40.46203618904146	0.03473457954379716
966	clm	12	128	4	Middle layers	375645	40.550368230812175	0.034625858893430485
967	clm	12	128	4	Middle layers	431243	40.65224813175019	0.034741630133573904
968	clm	12	128	4	Middle layers	495069	40.74599931718786	0.03464324089649083
969	clm	12	128	4	Middle layers	568342	40.84408581755907	0.03480373369660967
970	clm	12	128	4	Middle layers	652459	40.94081753201362	0.034770630918021586
971	clm	12	128	4	Middle layers	749027	41.006118213199905	0.03470157742762326
972	clm	12	128	4	Middle layers	859887	41.09011494003709	0.03470886007450898
973	clm	12	128	4	Middle layers	987154	41.13509383247264	0.03485172136575563
974	clm	12	128	4	Middle layers	1133258	41.1535189209402	0.03482347301724407
975	clm	12	128	4	Middle layers	1300987	41.22234204550988	0.03489747025712774
976	clm	12	128	4	Middle layers	1493539	41.311757916014024	0.034965906732220664
977	clm	12	128	4	Middle layers	1714591	41.33126683321506	0.03504093613689034
978	clm	12	128	4	Middle layers	1968359	41.418515046252296	0.03508129756896722
979	clm	12	128	4	Middle layers	2259687	41.474874140388266	0.03510507395904453
980	clm	12	128	4	Middle layers	1	0.7944464615701419	0.016168154100562427
981	clm	12	128	4	Middle layers	2	0.7944464615701419	0.016160171405443416
982	clm	12	128	4	Middle layers	3	0.7944464615701419	0.016153041908620394
983	clm	12	128	4	Middle layers	4	0.7944464615701419	0.016170955767432202
984	clm	12	128	4	Middle layers	5	0.7944464615701419	0.016156169935312027
985	clm	12	128	4	Middle layers	6	0.7944464615701419	0.01616907017782067
986	clm	12	128	4	Middle layers	7	0.7944464615701419	0.016178155469403134
987	clm	12	128	4	Middle layers	9	0.7944464615701419	0.016150493016811346
988	clm	12	128	4	Middle layers	10	0.7944464615701419	0.016167314636316286
989	clm	12	128	4	Middle layers	11	0.7944464615701419	0.01616675490960395
990	clm	12	128	4	Middle layers	13	0.7949883759368342	0.016144577280137785
991	clm	12	128	4	Middle layers	15	0.7949883759368342	0.016158028476987246
992	clm	12	128	4	Middle layers	18	0.7955302903035261	0.016162732830258316
993	clm	12	128	4	Middle layers	20	0.7955302903035261	0.01615580085257025
994	clm	12	128	4	Middle layers	23	0.7955302903035261	0.016167672413108625
995	clm	12	128	4	Middle layers	27	0.7955302903035261	0.016166788844798382
996	clm	12	128	4	Middle layers	31	0.7960722046702186	0.016156467682775143
997	clm	12	128	4	Middle layers	36	0.7960722046702186	0.016153463690998387
998	clm	12	128	4	Middle layers	41	0.7960722046702186	0.016152399132875594
999	clm	12	128	4	Middle layers	47	0.7960722046702186	0.016150992515227395
1000	clm	12	128	4	Middle layers	54	0.7960722046702186	0.0161667487025954
1001	clm	12	128	4	Middle layers	62	0.7960722046702186	0.01613481593833564
1002	clm	12	128	4	Middle layers	72	0.7960722046702186	0.0161495656314343
1003	clm	12	128	4	Middle layers	82	0.7960722046702186	0.016146451467160726
1004	clm	12	128	4	Middle layers	95	0.7960722046702186	0.016145972749637128
1005	clm	12	128	4	Middle layers	109	0.7966141190369089	0.016129225578437368
1006	clm	12	128	4	Middle layers	125	0.7966141190369089	0.016115873667181414
1007	clm	12	128	4	Middle layers	143	0.7971560334036013	0.016097946225044072
1008	clm	12	128	4	Middle layers	165	0.7976979477702932	0.016083926542374397
1009	clm	12	128	4	Middle layers	189	0.7976979477702932	0.016069159662163476
1010	clm	12	128	4	Middle layers	217	0.800407519603752	0.016029096264585242
1011	clm	12	128	4	Middle layers	249	0.7976979477702932	0.016007543799985712
1012	clm	12	128	4	Middle layers	286	0.8085362351041284	0.015914956666726633
1013	clm	12	128	4	Middle layers	329	0.871940216007066	0.01585290499803148
1014	clm	12	128	4	Middle layers	378	1.2133462670228852	0.01574606309329201
1015	clm	12	128	4	Middle layers	434	2.6380391370555594	0.015594950419942737
1016	clm	12	128	4	Middle layers	498	5.341107998114128	0.01537454386896835
1017	clm	12	128	4	Middle layers	572	7.1055811760625565	0.015137551925403083
1018	clm	12	128	4	Middle layers	656	7.486546975846866	0.014874977819508282
1019	clm	12	128	4	Middle layers	753	7.523397152781928	0.01464007695636974
1020	clm	12	128	4	Middle layers	865	7.523397152781928	0.014451929715499707
1021	clm	12	128	4	Middle layers	993	7.523397152781928	0.014310626365383394
1022	clm	12	128	4	Middle layers	1140	7.523397152781928	0.01423334944292825
1023	clm	12	128	4	Middle layers	1309	7.523397152781928	0.014197346437183568
1024	clm	12	128	4	Middle layers	1503	7.523397152781928	0.014165837272545292
1025	clm	12	128	4	Middle layers	1725	8.665210723401506	0.013704912505611386
1026	clm	12	128	4	Middle layers	1981	10.704976399629343	0.013303960809446323
1027	clm	12	128	4	Middle layers	2274	11.998525992922616	0.016303679454539727
1028	clm	12	128	4	Middle layers	2610	13.313752160883515	0.019657990945057005
1029	clm	12	128	4	Middle layers	2997	13.89793584817728	0.0220462232621978
1030	clm	12	128	4	Middle layers	3441	16.03795568224312	0.02339475081552578
1031	clm	12	128	4	Middle layers	3950	16.71047141130755	0.024336348772268722
1032	clm	12	128	4	Middle layers	4534	17.53634890614582	0.02508574056539377
1033	clm	12	128	4	Middle layers	5206	19.39728284136543	0.025545829701105537
1034	clm	12	128	4	Middle layers	5976	22.35830294096924	0.028449168380517347
1035	clm	12	128	4	Middle layers	6861	23.898965485474022	0.03128322087143481
1036	clm	12	128	4	Middle layers	7876	25.36755341920871	0.032281520256153745
1037	clm	12	128	4	Middle layers	9042	26.84535389717713	0.0326129888882304
1038	clm	12	128	4	Middle layers	10380	28.19038535530622	0.03256943284150272
1039	clm	12	128	4	Middle layers	11917	29.513198324400808	0.03243968330306169
1040	clm	12	128	4	Middle layers	13681	30.69999078745574	0.03219011161649524
1041	clm	12	128	4	Middle layers	15706	31.733963399103683	0.0316720368329634
1042	clm	12	128	4	Middle layers	18030	32.73054391944982	0.03190044782963866
1043	clm	12	128	4	Middle layers	20699	33.651256428459114	0.032199825606980904
1044	clm	12	128	4	Middle layers	23762	34.47334052273061	0.03246674030693238
1045	clm	12	128	4	Middle layers	27280	35.15561071039561	0.032498443930325076
1046	clm	12	128	4	Middle layers	31317	35.895865735296454	0.032768074625774773
1047	clm	12	128	4	Middle layers	35952	36.55320786209359	0.03266069893565343
1048	clm	12	128	4	Middle layers	41274	37.04472419268311	0.03276731862763046
1049	clm	12	128	4	Middle layers	47382	37.52919563650549	0.032888802181831225
1050	clm	12	128	4	Middle layers	54395	37.9182901517902	0.03291411532058998
1051	clm	12	128	4	Middle layers	62446	38.27974703437359	0.032972082000593934
1052	clm	12	128	4	Middle layers	71688	38.6254884003229	0.03275277082012545
1053	clm	12	128	4	Middle layers	82299	38.886691125068424	0.03276614701141007
1054	clm	12	128	4	Middle layers	94479	39.10508261484526	0.03298629711017381
1055	clm	12	128	4	Middle layers	108463	39.31751304658838	0.032988690453413246
1056	clm	12	128	4	Middle layers	124516	39.46816524052874	0.03293729080377714
1057	clm	12	128	4	Middle layers	142945	39.64645506717033	0.03318114661644686
1058	clm	12	128	4	Middle layers	164102	39.79277194617714	0.03318846960008642
1059	clm	12	128	4	Middle layers	188390	39.960765399851454	0.03329174113669217
1060	clm	12	128	4	Middle layers	216273	40.08161230362382	0.033297596756671585
1061	clm	12	128	4	Middle layers	248282	40.18620177639522	0.03337586465803037
1062	clm	12	128	4	Middle layers	285030	40.38454243460453	0.03344980061552789
1063	clm	12	128	4	Middle layers	327215	40.46203618904146	0.033530533005758326
1064	clm	12	128	4	Middle layers	375645	40.550368230812175	0.0334758107749584
1065	clm	12	128	4	Middle layers	431243	40.65224813175019	0.03354214870208878
1066	clm	12	128	4	Middle layers	495069	40.74599931718786	0.03355714866888289
1067	clm	12	128	4	Middle layers	568342	40.84408581755907	0.033685280738875084
1068	clm	12	128	4	Middle layers	652459	40.94081753201362	0.03370555413100533
1069	clm	12	128	4	Middle layers	749027	41.006118213199905	0.033602612621378605
1070	clm	12	128	4	Middle layers	859887	41.09011494003709	0.03367090600950014
1071	clm	12	128	4	Middle layers	987154	41.13509383247264	0.033825287216693985
1072	clm	12	128	4	Middle layers	1133258	41.1535189209402	0.03380152004482337
1073	clm	12	128	4	Middle layers	1300987	41.22234204550988	0.03381101483290926
1074	clm	12	128	4	Middle layers	1493539	41.311757916014024	0.033960871226191874
1075	clm	12	128	4	Middle layers	1714591	41.33126683321506	0.03394803162846093
1076	clm	12	128	4	Middle layers	1968359	41.418515046252296	0.03400142124265538
1077	clm	12	128	4	Middle layers	2259687	41.474874140388266	0.03402342521609841
1274	clm	12	128	8	Word embedding	1	0.7911949753699913	0.014796935709660074
1275	clm	12	128	8	Word embedding	2	0.7911949753699913	0.014796936849937723
1276	clm	12	128	8	Word embedding	3	0.7911949753699913	0.014796938096041254
1277	clm	12	128	8	Word embedding	4	0.7911949753699913	0.014796938908260959
1278	clm	12	128	8	Word embedding	5	0.7911949753699913	0.014796940097637157
1279	clm	12	128	8	Word embedding	6	0.7911949753699913	0.014796941379483857
1280	clm	12	128	8	Word embedding	7	0.7911949753699913	0.014796942668879164
1281	clm	12	128	8	Word embedding	9	0.7911949753699913	0.014796945972833845
1282	clm	12	128	8	Word embedding	10	0.7911949753699913	0.014796947331295648
1283	clm	12	128	8	Word embedding	11	0.7911949753699913	0.01479694883623536
1284	clm	12	128	8	Word embedding	13	0.7911949753699913	0.014796951050946264
1285	clm	12	128	8	Word embedding	15	0.7911949753699913	0.014796954510153637
1286	clm	12	128	8	Word embedding	18	0.7911949753699913	0.014796959748098349
1287	clm	12	128	8	Word embedding	20	0.7911949753699913	0.014796963096957765
1288	clm	12	128	8	Word embedding	23	0.7911949753699913	0.014796968878024246
1289	clm	12	128	8	Word embedding	27	0.7911949753699913	0.014796976938183994
1290	clm	12	128	8	Word embedding	31	0.7911949753699913	0.014796985680219416
1291	clm	12	128	8	Word embedding	36	0.7911949753699913	0.01479699738104587
1292	clm	12	128	8	Word embedding	41	0.7911949753699913	0.014797010383449024
1293	clm	12	128	8	Word embedding	47	0.7911949753699913	0.014797029396903711
1294	clm	12	128	8	Word embedding	54	0.7911949753699913	0.014797055298090929
1295	clm	12	128	8	Word embedding	62	0.7911949753699913	0.014797092576419408
1296	clm	12	128	8	Word embedding	72	0.7917368897366831	0.014797145681500314
1297	clm	12	128	8	Word embedding	82	0.7949883759368342	0.0147972177319252
1298	clm	12	128	8	Word embedding	95	0.7949883759368342	0.014797335272036173
1299	clm	12	128	8	Word embedding	109	0.7960722046702186	0.01479748983237899
1300	clm	12	128	8	Word embedding	125	0.7971560334036013	0.014797712739330717
1301	clm	12	128	8	Word embedding	143	0.7971560334036013	0.014798053553203606
1302	clm	12	128	8	Word embedding	165	0.7976979477702932	0.014798613808702756
1303	clm	12	128	8	Word embedding	189	0.7993236908703677	0.014799435823660162
1304	clm	12	128	8	Word embedding	217	0.8020332627038288	0.01480076660538831
1305	clm	12	128	8	Word embedding	249	0.8155811218711206	0.014802780638564803
1306	clm	12	128	8	Word embedding	286	0.8258774948382664	0.014806072589531968
1307	clm	12	128	8	Word embedding	329	0.8735659591071406	0.014811388521711688
1308	clm	12	128	8	Word embedding	378	1.1992564934889005	0.014819520375092023
1309	clm	12	128	8	Word embedding	434	3.0049151633058946	0.014828418914475871
1310	clm	12	128	8	Word embedding	498	6.003869268578179	0.014846159301048465
1311	clm	12	128	8	Word embedding	572	6.749001522779384	0.014871206252811735
1312	clm	12	128	8	Word embedding	656	6.9056147747533005	0.01490562210695676
1313	clm	12	128	8	Word embedding	753	7.082820772661503	0.014953392219877452
1314	clm	12	128	8	Word embedding	865	7.320721179639197	0.015017510242492016
1315	clm	12	128	8	Word embedding	993	7.4491548845451305	0.015099746592605096
1316	clm	12	128	8	Word embedding	1140	7.511475036714697	0.015206086418722538
1317	clm	12	128	8	Word embedding	1309	7.523397152781928	0.015340189954009457
1318	clm	12	128	8	Word embedding	1503	7.524480981515312	0.015533803807432354
1319	clm	12	128	8	Word embedding	1725	7.594387934818541	0.015801895961876616
1320	clm	12	128	8	Word embedding	1981	8.98439828538293	0.016171176098975115
1321	clm	12	128	8	Word embedding	2274	11.243097365754243	0.01670089239455301
1322	clm	12	128	8	Word embedding	2610	11.848415713348992	0.017431119792157067
1323	clm	12	128	8	Word embedding	2997	13.585251258596136	0.018376576418869913
1324	clm	12	128	8	Word embedding	3441	15.431553505914977	0.01942446798456397
1325	clm	12	128	8	Word embedding	3950	16.498582893931125	0.020426341792286595
1326	clm	12	128	8	Word embedding	4534	17.302241899735005	0.0212827287875013
1327	clm	12	128	8	Word embedding	5206	18.92202394177668	0.021964256987970904
1328	clm	12	128	8	Word embedding	5976	22.011477746286555	0.022539507144297664
1329	clm	12	128	8	Word embedding	6861	23.77486709550157	0.023052219593690092
1330	clm	12	128	8	Word embedding	7876	25.197934222434174	0.023523411218501024
1331	clm	12	128	8	Word embedding	9042	26.661103012501965	0.02396768914451544
1332	clm	12	128	8	Word embedding	10380	28.116685001436053	0.02439083488048082
1333	clm	12	128	8	Word embedding	11917	29.415653738396202	0.024757066478844524
1334	clm	12	128	8	Word embedding	13681	30.601904287084533	0.025062040114306496
1335	clm	12	128	8	Word embedding	15706	31.74751125827102	0.025284776127669693
1336	clm	12	128	8	Word embedding	18030	32.76143303835125	0.025500745974749158
1337	clm	12	128	8	Word embedding	20699	33.63120559689153	0.025721276441587716
1338	clm	12	128	8	Word embedding	23762	34.467921379063675	0.025928231806942884
1339	clm	12	128	8	Word embedding	27280	35.237981694132635	0.02613013995510465
1340	clm	12	128	8	Word embedding	31317	35.94192845646525	0.026379653265949564
1341	clm	12	128	8	Word embedding	35952	36.54887254716005	0.026495515791001737
1342	clm	12	128	8	Word embedding	41274	37.117340717819815	0.02658698575807098
1343	clm	12	128	8	Word embedding	47382	37.593683446141796	0.02665368829552756
1344	clm	12	128	8	Word embedding	54395	37.981152218326415	0.026706074748954745
1345	clm	12	128	8	Word embedding	62446	38.34531867274335	0.02678161294409502
1346	clm	12	128	8	Word embedding	71688	38.61519202735588	0.02681922038675641
1347	clm	12	128	8	Word embedding	82299	38.92841853130361	0.026863559911285875
1348	clm	12	128	8	Word embedding	94479	39.098579642444854	0.026917409378961983
1349	clm	12	128	8	Word embedding	108463	39.29746221502082	0.026921315675789165
1350	clm	12	128	8	Word embedding	124516	39.46870715489546	0.02695819521976341
1351	clm	12	128	8	Word embedding	142945	39.68330524410525	0.026977605914158466
1352	clm	12	128	8	Word embedding	164102	39.841544239179285	0.027015314547933066
1353	clm	12	128	8	Word embedding	188390	40.002492806086714	0.027035075113689692
1354	clm	12	128	8	Word embedding	216273	40.12713311042583	0.027081314133439265
1355	clm	12	128	8	Word embedding	248282	40.288623591699974	0.0270996051117831
1356	clm	12	128	8	Word embedding	285030	40.34823417203607	0.0271391473822618
1357	clm	12	128	8	Word embedding	327215	40.50267976654325	0.02712719140856606
1358	clm	12	128	8	Word embedding	375645	40.55524546011245	0.02713479479447626
1359	clm	12	128	8	Word embedding	431243	40.67284087768443	0.027125355062096422
1360	clm	12	128	8	Word embedding	495069	40.793145867090075	0.027107202964085277
1361	clm	12	128	8	Word embedding	568342	40.88310365196093	0.027060199872590958
1362	clm	12	128	8	Word embedding	652459	40.956804005831046	0.027031871871530413
1363	clm	12	128	8	Word embedding	749027	40.97197760809832	0.026987351440952555
1364	clm	12	128	8	Word embedding	859887	41.05651624930224	0.02695897134112744
1365	clm	12	128	8	Word embedding	987154	41.143222547972975	0.02690669915795614
1366	clm	12	128	8	Word embedding	1133258	41.14809977727325	0.026852455287999885
1367	clm	12	128	8	Word embedding	1300987	41.24618627764446	0.02682509829525169
1368	clm	12	128	8	Word embedding	1493539	41.29766814248021	0.026732404403946985
1369	clm	12	128	8	Word embedding	1714591	41.356194894082826	0.026691686737156564
1370	clm	12	128	8	Word embedding	1968359	41.377329554383785	0.026608026417284866
1856	clm	12	128	8	Middle layers	1	0.7911949753699913	0.017046884820798157
1857	clm	12	128	8	Middle layers	2	0.7911949753699913	0.017044504610305388
1858	clm	12	128	8	Middle layers	3	0.7911949753699913	0.017052023061285868
1859	clm	12	128	8	Middle layers	4	0.7911949753699913	0.017037870444172355
1860	clm	12	128	8	Middle layers	5	0.7911949753699913	0.017043044311128814
1861	clm	12	128	8	Middle layers	6	0.7911949753699913	0.017040378123103855
1862	clm	12	128	8	Middle layers	7	0.7911949753699913	0.01705188412962797
1863	clm	12	128	8	Middle layers	9	0.7911949753699913	0.017042482745294997
1864	clm	12	128	8	Middle layers	10	0.7911949753699913	0.017049336153444842
1865	clm	12	128	8	Middle layers	11	0.7911949753699913	0.017034716344767907
1866	clm	12	128	8	Middle layers	13	0.7911949753699913	0.017037166943117
1867	clm	12	128	8	Middle layers	15	0.7911949753699913	0.01704747509515843
1868	clm	12	128	8	Middle layers	18	0.7911949753699913	0.017043180773369287
1869	clm	12	128	8	Middle layers	20	0.7911949753699913	0.01704556748591876
1870	clm	12	128	8	Middle layers	23	0.7911949753699913	0.017037765022910354
1871	clm	12	128	8	Middle layers	27	0.7911949753699913	0.017055951734105748
1872	clm	12	128	8	Middle layers	31	0.7911949753699913	0.017049714585966935
1873	clm	12	128	8	Middle layers	36	0.7911949753699913	0.017040442021734076
1874	clm	12	128	8	Middle layers	41	0.7911949753699913	0.017052366632352878
1875	clm	12	128	8	Middle layers	47	0.7911949753699913	0.017038869323175557
1876	clm	12	128	8	Middle layers	54	0.7911949753699913	0.01703626156406581
1877	clm	12	128	8	Middle layers	62	0.7911949753699913	0.01703221240406941
1878	clm	12	128	8	Middle layers	72	0.7917368897366831	0.017043913629275133
1879	clm	12	128	8	Middle layers	82	0.7949883759368342	0.017032894975305392
1880	clm	12	128	8	Middle layers	95	0.7949883759368342	0.017035393570827305
1881	clm	12	128	8	Middle layers	109	0.7960722046702186	0.017030161940118572
1882	clm	12	128	8	Middle layers	125	0.7971560334036013	0.017022185539323508
1883	clm	12	128	8	Middle layers	143	0.7971560334036013	0.01701710196820768
1884	clm	12	128	8	Middle layers	165	0.7976979477702932	0.017014967102732002
1885	clm	12	128	8	Middle layers	189	0.7993236908703677	0.01701105363520625
1886	clm	12	128	8	Middle layers	217	0.8020332627038288	0.016993215511563183
1887	clm	12	128	8	Middle layers	249	0.8155811218711206	0.016987910397996454
1888	clm	12	128	8	Middle layers	286	0.8258774948382664	0.01697512538982644
1889	clm	12	128	8	Middle layers	329	0.8735659591071406	0.01695240066968717
1890	clm	12	128	8	Middle layers	378	1.1992564934889005	0.016934382681255526
1891	clm	12	128	8	Middle layers	434	3.0049151633058946	0.01689697015337885
1892	clm	12	128	8	Middle layers	498	6.003869268578179	0.01686508023658824
1893	clm	12	128	8	Middle layers	572	6.749001522779384	0.01681479923820353
1894	clm	12	128	8	Middle layers	656	6.9056147747533005	0.01677644800449064
1895	clm	12	128	8	Middle layers	753	7.082820772661503	0.016740302194476663
1896	clm	12	128	8	Middle layers	865	7.320721179639197	0.01673251227844987
1897	clm	12	128	8	Middle layers	993	7.4491548845451305	0.016724904849795743
1898	clm	12	128	8	Middle layers	1140	7.511475036714697	0.016765272289991705
1899	clm	12	128	8	Middle layers	1309	7.523397152781928	0.01684056386561735
1900	clm	12	128	8	Middle layers	1503	7.524480981515312	0.016999253533878444
1901	clm	12	128	8	Middle layers	1725	7.594387934818541	0.017272173399181957
1902	clm	12	128	8	Middle layers	1981	8.98439828538293	0.017777860498029457
1903	clm	12	128	8	Middle layers	2274	11.243097365754243	0.018648978003127127
1904	clm	12	128	8	Middle layers	2610	11.848415713348992	0.02045831614523677
1905	clm	12	128	8	Middle layers	2997	13.585251258596136	0.022309573962226832
1906	clm	12	128	8	Middle layers	3441	15.431553505914977	0.02351632122660877
1907	clm	12	128	8	Middle layers	3950	16.498582893931125	0.024244233247773236
1908	clm	12	128	8	Middle layers	4534	17.302241899735005	0.024806907870643515
1909	clm	12	128	8	Middle layers	5206	18.92202394177668	0.025093205086874817
1910	clm	12	128	8	Middle layers	5976	22.011477746286555	0.02550785079253462
1911	clm	12	128	8	Middle layers	6861	23.77486709550157	0.02613951405798141
1912	clm	12	128	8	Middle layers	7876	25.197934222434174	0.026804406176940018
1913	clm	12	128	8	Middle layers	9042	26.661103012501965	0.027981976823732456
1914	clm	12	128	8	Middle layers	10380	28.116685001436053	0.0290555900626625
1915	clm	12	128	8	Middle layers	11917	29.415653738396202	0.029868691217612077
1916	clm	12	128	8	Middle layers	13681	30.601904287084533	0.030740473905452193
1917	clm	12	128	8	Middle layers	15706	31.74751125827102	0.030919228244201995
1918	clm	12	128	8	Middle layers	18030	32.76143303835125	0.03143758853491032
1919	clm	12	128	8	Middle layers	20699	33.63120559689153	0.0313881004585618
1920	clm	12	128	8	Middle layers	23762	34.467921379063675	0.03187280308539808
1921	clm	12	128	8	Middle layers	27280	35.237981694132635	0.03206426881119201
1922	clm	12	128	8	Middle layers	31317	35.94192845646525	0.0325809976429246
1923	clm	12	128	8	Middle layers	35952	36.54887254716005	0.03276679758587063
1924	clm	12	128	8	Middle layers	41274	37.117340717819815	0.03284185174181451
1925	clm	12	128	8	Middle layers	47382	37.593683446141796	0.033146496654441214
1926	clm	12	128	8	Middle layers	54395	37.981152218326415	0.03338350474835219
1927	clm	12	128	8	Middle layers	62446	38.34531867274335	0.033613582683680934
1928	clm	12	128	8	Middle layers	71688	38.61519202735588	0.03378181150374501
1929	clm	12	128	8	Middle layers	82299	38.92841853130361	0.0336032306778122
1930	clm	12	128	8	Middle layers	94479	39.098579642444854	0.03372464848744736
1931	clm	12	128	8	Middle layers	108463	39.29746221502082	0.033791185092489934
1932	clm	12	128	8	Middle layers	124516	39.46870715489546	0.034067741525006745
1933	clm	12	128	8	Middle layers	142945	39.68330524410525	0.033977730294484934
1934	clm	12	128	8	Middle layers	164102	39.841544239179285	0.03431618142524017
1935	clm	12	128	8	Middle layers	188390	40.002492806086714	0.034150173494863774
1936	clm	12	128	8	Middle layers	216273	40.12713311042583	0.0343390641521914
1937	clm	12	128	8	Middle layers	248282	40.288623591699974	0.03442552131215138
1938	clm	12	128	8	Middle layers	285030	40.34823417203607	0.03439080468600757
1939	clm	12	128	8	Middle layers	327215	40.50267976654325	0.034630019442027364
1940	clm	12	128	8	Middle layers	375645	40.55524546011245	0.03443676864084928
1941	clm	12	128	8	Middle layers	431243	40.67284087768443	0.0346934843285406
1942	clm	12	128	8	Middle layers	495069	40.793145867090075	0.034751716631497745
1943	clm	12	128	8	Middle layers	568342	40.88310365196093	0.03478015724998241
1944	clm	12	128	8	Middle layers	652459	40.956804005831046	0.034805644798627765
1945	clm	12	128	8	Middle layers	749027	40.97197760809832	0.034880281053487484
1946	clm	12	128	8	Middle layers	859887	41.05651624930224	0.0349716065870327
1947	clm	12	128	8	Middle layers	987154	41.143222547972975	0.03506644364282403
1948	clm	12	128	8	Middle layers	1133258	41.14809977727325	0.03508200238947186
1949	clm	12	128	8	Middle layers	1300987	41.24618627764446	0.035064847833956116
1950	clm	12	128	8	Middle layers	1493539	41.29766814248021	0.03517398663854763
1951	clm	12	128	8	Middle layers	1714591	41.356194894082826	0.03532065587592574
1952	clm	12	128	8	Middle layers	1968359	41.377329554383785	0.03537183932067876
1953	clm	12	128	8	Middle layers	1	0.7911949753699913	0.016974073399234027
1954	clm	12	128	8	Middle layers	2	0.7911949753699913	0.016973814481556895
1955	clm	12	128	8	Middle layers	3	0.7911949753699913	0.016987045465751006
1956	clm	12	128	8	Middle layers	4	0.7911949753699913	0.01696403232463619
1957	clm	12	128	8	Middle layers	5	0.7911949753699913	0.016974131264712564
1958	clm	12	128	8	Middle layers	6	0.7911949753699913	0.016966691844886014
1959	clm	12	128	8	Middle layers	7	0.7911949753699913	0.016982454217431883
1960	clm	12	128	8	Middle layers	9	0.7911949753699913	0.016971005807309366
1961	clm	12	128	8	Middle layers	10	0.7911949753699913	0.01697825963722769
1962	clm	12	128	8	Middle layers	11	0.7911949753699913	0.01696473143412382
1963	clm	12	128	8	Middle layers	13	0.7911949753699913	0.016970863118614943
1964	clm	12	128	8	Middle layers	15	0.7911949753699913	0.016975535853198654
1965	clm	12	128	8	Middle layers	18	0.7911949753699913	0.016974821474063588
1966	clm	12	128	8	Middle layers	20	0.7911949753699913	0.016970599343765564
1967	clm	12	128	8	Middle layers	23	0.7911949753699913	0.016969256898977433
1968	clm	12	128	8	Middle layers	27	0.7911949753699913	0.016985418440198626
1969	clm	12	128	8	Middle layers	31	0.7911949753699913	0.016980809668527684
1970	clm	12	128	8	Middle layers	36	0.7911949753699913	0.01696760848304523
1971	clm	12	128	8	Middle layers	41	0.7911949753699913	0.016976107852700848
1972	clm	12	128	8	Middle layers	47	0.7911949753699913	0.016976275729364776
1973	clm	12	128	8	Middle layers	54	0.7911949753699913	0.01697471167801371
1974	clm	12	128	8	Middle layers	62	0.7911949753699913	0.016961852104684684
1975	clm	12	128	8	Middle layers	72	0.7917368897366831	0.016973087946333853
1976	clm	12	128	8	Middle layers	82	0.7949883759368342	0.016963547995749395
1977	clm	12	128	8	Middle layers	95	0.7949883759368342	0.016973794379697697
1978	clm	12	128	8	Middle layers	109	0.7960722046702186	0.016958845784864812
1979	clm	12	128	8	Middle layers	125	0.7971560334036013	0.0169576604175239
1980	clm	12	128	8	Middle layers	143	0.7971560334036013	0.016950250634917355
1981	clm	12	128	8	Middle layers	165	0.7976979477702932	0.016951362313849912
1982	clm	12	128	8	Middle layers	189	0.7993236908703677	0.016942872764485736
1983	clm	12	128	8	Middle layers	217	0.8020332627038288	0.01692864692327392
1984	clm	12	128	8	Middle layers	249	0.8155811218711206	0.016925677679360863
1985	clm	12	128	8	Middle layers	286	0.8258774948382664	0.016914800394857724
1986	clm	12	128	8	Middle layers	329	0.8735659591071406	0.01689239320388953
1987	clm	12	128	8	Middle layers	378	1.1992564934889005	0.016876012062242325
1988	clm	12	128	8	Middle layers	434	3.0049151633058946	0.016826804805454943
1989	clm	12	128	8	Middle layers	498	6.003869268578179	0.01678369660210148
1990	clm	12	128	8	Middle layers	572	6.749001522779384	0.016709915487283754
1991	clm	12	128	8	Middle layers	656	6.9056147747533005	0.0166354623764959
1992	clm	12	128	8	Middle layers	753	7.082820772661503	0.016545708238510818
1993	clm	12	128	8	Middle layers	865	7.320721179639197	0.01649967490246266
1994	clm	12	128	8	Middle layers	993	7.4491548845451305	0.01646798727849985
1995	clm	12	128	8	Middle layers	1140	7.511475036714697	0.01649174612554127
1996	clm	12	128	8	Middle layers	1309	7.523397152781928	0.01655850806206325
1997	clm	12	128	8	Middle layers	1503	7.524480981515312	0.016718128832270224
1998	clm	12	128	8	Middle layers	1725	7.594387934818541	0.016995420062631824
1999	clm	12	128	8	Middle layers	1981	8.98439828538293	0.017520068379333155
2000	clm	12	128	8	Middle layers	2274	11.243097365754243	0.018444140664930542
2001	clm	12	128	8	Middle layers	2610	11.848415713348992	0.020489567633526367
2002	clm	12	128	8	Middle layers	2997	13.585251258596136	0.0223504748194246
2003	clm	12	128	8	Middle layers	3441	15.431553505914977	0.023318494331166756
2004	clm	12	128	8	Middle layers	3950	16.498582893931125	0.02384216810341651
2005	clm	12	128	8	Middle layers	4534	17.302241899735005	0.024497681252342463
2006	clm	12	128	8	Middle layers	5206	18.92202394177668	0.024866357416207335
2007	clm	12	128	8	Middle layers	5976	22.011477746286555	0.02591670886913362
2008	clm	12	128	8	Middle layers	6861	23.77486709550157	0.027409724531506346
2009	clm	12	128	8	Middle layers	7876	25.197934222434174	0.02881570055501873
2010	clm	12	128	8	Middle layers	9042	26.661103012501965	0.030593154776596104
2011	clm	12	128	8	Middle layers	10380	28.116685001436053	0.03193263018454223
2012	clm	12	128	8	Middle layers	11917	29.415653738396202	0.03290169677596053
2013	clm	12	128	8	Middle layers	13681	30.601904287084533	0.0338240107220211
2014	clm	12	128	8	Middle layers	15706	31.74751125827102	0.03399098467933542
2015	clm	12	128	8	Middle layers	18030	32.76143303835125	0.03457922961972449
2016	clm	12	128	8	Middle layers	20699	33.63120559689153	0.03449107496027753
2017	clm	12	128	8	Middle layers	23762	34.467921379063675	0.03473634899395856
2018	clm	12	128	8	Middle layers	27280	35.237981694132635	0.03508995496961021
2019	clm	12	128	8	Middle layers	31317	35.94192845646525	0.03503097605341192
2020	clm	12	128	8	Middle layers	35952	36.54887254716005	0.03512283423172658
2021	clm	12	128	8	Middle layers	41274	37.117340717819815	0.0349452339519506
2022	clm	12	128	8	Middle layers	47382	37.593683446141796	0.035079196418723146
2023	clm	12	128	8	Middle layers	54395	37.981152218326415	0.035170038317578464
2024	clm	12	128	8	Middle layers	62446	38.34531867274335	0.03535240362747014
2025	clm	12	128	8	Middle layers	71688	38.61519202735588	0.03539056044150428
2026	clm	12	128	8	Middle layers	82299	38.92841853130361	0.03522218694162606
2027	clm	12	128	8	Middle layers	94479	39.098579642444854	0.035284367739159446
2028	clm	12	128	8	Middle layers	108463	39.29746221502082	0.035494740992754195
2029	clm	12	128	8	Middle layers	124516	39.46870715489546	0.035449962414271494
2030	clm	12	128	8	Middle layers	142945	39.68330524410525	0.03536689288383892
2031	clm	12	128	8	Middle layers	164102	39.841544239179285	0.03552588387698916
2032	clm	12	128	8	Middle layers	188390	40.002492806086714	0.03541073330025926
2033	clm	12	128	8	Middle layers	216273	40.12713311042583	0.03546353550914819
2034	clm	12	128	8	Middle layers	248282	40.288623591699974	0.03569010413351528
2035	clm	12	128	8	Middle layers	285030	40.34823417203607	0.03560876769925117
2036	clm	12	128	8	Middle layers	327215	40.50267976654325	0.035719183978091755
2037	clm	12	128	8	Middle layers	375645	40.55524546011245	0.03559841639716265
2038	clm	12	128	8	Middle layers	431243	40.67284087768443	0.03575353765044848
2039	clm	12	128	8	Middle layers	495069	40.793145867090075	0.035845497080911976
2040	clm	12	128	8	Middle layers	568342	40.88310365196093	0.03576568326171891
2041	clm	12	128	8	Middle layers	652459	40.956804005831046	0.03584094036512814
2042	clm	12	128	8	Middle layers	749027	40.97197760809832	0.035850148259370454
2043	clm	12	128	8	Middle layers	859887	41.05651624930224	0.03589274772235018
2044	clm	12	128	8	Middle layers	987154	41.143222547972975	0.03592113699662729
2045	clm	12	128	8	Middle layers	1133258	41.14809977727325	0.03596104766044252
2046	clm	12	128	8	Middle layers	1300987	41.24618627764446	0.03586590306716477
2047	clm	12	128	8	Middle layers	1493539	41.29766814248021	0.03601385969714618
2048	clm	12	128	8	Middle layers	1714591	41.356194894082826	0.03607333976870626
2049	clm	12	128	8	Middle layers	1968359	41.377329554383785	0.03605901804607997
2050	clm	12	128	8	Middle layers	1	0.7911949753699913	0.01693330633401684
2051	clm	12	128	8	Middle layers	2	0.7911949753699913	0.016933661744139027
2052	clm	12	128	8	Middle layers	3	0.7911949753699913	0.016948253715448464
2053	clm	12	128	8	Middle layers	4	0.7911949753699913	0.01692305619803543
2054	clm	12	128	8	Middle layers	5	0.7911949753699913	0.016933365612306014
2055	clm	12	128	8	Middle layers	6	0.7911949753699913	0.01692602879476289
2056	clm	12	128	8	Middle layers	7	0.7911949753699913	0.016939200964649237
2057	clm	12	128	8	Middle layers	9	0.7911949753699913	0.016926781613708086
2058	clm	12	128	8	Middle layers	10	0.7911949753699913	0.016939576474122288
2059	clm	12	128	8	Middle layers	11	0.7911949753699913	0.016924830166582947
2060	clm	12	128	8	Middle layers	13	0.7911949753699913	0.016922879072516023
2061	clm	12	128	8	Middle layers	15	0.7911949753699913	0.016930412402112526
2062	clm	12	128	8	Middle layers	18	0.7911949753699913	0.016931608045429404
2063	clm	12	128	8	Middle layers	20	0.7911949753699913	0.01692495197344784
2064	clm	12	128	8	Middle layers	23	0.7911949753699913	0.016930708285462105
2065	clm	12	128	8	Middle layers	27	0.7911949753699913	0.016941471122987373
2066	clm	12	128	8	Middle layers	31	0.7911949753699913	0.016930868130662968
2067	clm	12	128	8	Middle layers	36	0.7911949753699913	0.016925218530570926
2068	clm	12	128	8	Middle layers	41	0.7911949753699913	0.016923885818390452
2069	clm	12	128	8	Middle layers	47	0.7911949753699913	0.016926178847275427
2070	clm	12	128	8	Middle layers	54	0.7911949753699913	0.01692428072670908
2071	clm	12	128	8	Middle layers	62	0.7911949753699913	0.016913980958462974
2072	clm	12	128	8	Middle layers	72	0.7917368897366831	0.016921417838118076
2073	clm	12	128	8	Middle layers	82	0.7949883759368342	0.01691472126517937
2074	clm	12	128	8	Middle layers	95	0.7949883759368342	0.01691344910538692
2075	clm	12	128	8	Middle layers	109	0.7960722046702186	0.016900631041677053
2076	clm	12	128	8	Middle layers	125	0.7971560334036013	0.016902678254662733
2077	clm	12	128	8	Middle layers	143	0.7971560334036013	0.016889281188477975
2078	clm	12	128	8	Middle layers	165	0.7976979477702932	0.01688125748599273
2079	clm	12	128	8	Middle layers	189	0.7993236908703677	0.016868241777062386
2080	clm	12	128	8	Middle layers	217	0.8020332627038288	0.016848353079245235
2081	clm	12	128	8	Middle layers	249	0.8155811218711206	0.016831992349779643
2082	clm	12	128	8	Middle layers	286	0.8258774948382664	0.016800950648573117
2083	clm	12	128	8	Middle layers	329	0.8735659591071406	0.016753765279628925
2084	clm	12	128	8	Middle layers	378	1.1992564934889005	0.016695819789195473
2085	clm	12	128	8	Middle layers	434	3.0049151633058946	0.01660417544406378
2086	clm	12	128	8	Middle layers	498	6.003869268578179	0.01649660741400105
2087	clm	12	128	8	Middle layers	572	6.749001522779384	0.01636407571559621
2088	clm	12	128	8	Middle layers	656	6.9056147747533005	0.016249148380599262
2089	clm	12	128	8	Middle layers	753	7.082820772661503	0.0161373054601771
2090	clm	12	128	8	Middle layers	865	7.320721179639197	0.016079458986865327
2091	clm	12	128	8	Middle layers	993	7.4491548845451305	0.016055574538606336
2092	clm	12	128	8	Middle layers	1140	7.511475036714697	0.01609619749303737
2093	clm	12	128	8	Middle layers	1309	7.523397152781928	0.016175274210803864
2094	clm	12	128	8	Middle layers	1503	7.524480981515312	0.016334858228341027
2095	clm	12	128	8	Middle layers	1725	7.594387934818541	0.016623141368949178
2096	clm	12	128	8	Middle layers	1981	8.98439828538293	0.017120821548047695
2097	clm	12	128	8	Middle layers	2274	11.243097365754243	0.018131669346986286
2098	clm	12	128	8	Middle layers	2610	11.848415713348992	0.02037855138582042
2099	clm	12	128	8	Middle layers	2997	13.585251258596136	0.022225487612968345
2100	clm	12	128	8	Middle layers	3441	15.431553505914977	0.02311102300544911
2101	clm	12	128	8	Middle layers	3950	16.498582893931125	0.023665847375544783
2102	clm	12	128	8	Middle layers	4534	17.302241899735005	0.024352650797092257
2103	clm	12	128	8	Middle layers	5206	18.92202394177668	0.024937961438456734
2104	clm	12	128	8	Middle layers	5976	22.011477746286555	0.027182374818429764
2105	clm	12	128	8	Middle layers	6861	23.77486709550157	0.029170998462247816
2106	clm	12	128	8	Middle layers	7876	25.197934222434174	0.030634074357180237
2107	clm	12	128	8	Middle layers	9042	26.661103012501965	0.03226033906868977
2108	clm	12	128	8	Middle layers	10380	28.116685001436053	0.033199778647532485
2109	clm	12	128	8	Middle layers	11917	29.415653738396202	0.034132123130650595
2110	clm	12	128	8	Middle layers	13681	30.601904287084533	0.03490398400937885
2111	clm	12	128	8	Middle layers	15706	31.74751125827102	0.03490931645648656
2112	clm	12	128	8	Middle layers	18030	32.76143303835125	0.0353572628275306
2113	clm	12	128	8	Middle layers	20699	33.63120559689153	0.03545863202733601
2114	clm	12	128	8	Middle layers	23762	34.467921379063675	0.035858338996794324
2115	clm	12	128	8	Middle layers	27280	35.237981694132635	0.03600184765148272
2116	clm	12	128	8	Middle layers	31317	35.94192845646525	0.03588435815519266
2117	clm	12	128	8	Middle layers	35952	36.54887254716005	0.03575496052202757
2118	clm	12	128	8	Middle layers	41274	37.117340717819815	0.03564695348208068
2119	clm	12	128	8	Middle layers	47382	37.593683446141796	0.03581940078569909
2120	clm	12	128	8	Middle layers	54395	37.981152218326415	0.035760616366288266
2121	clm	12	128	8	Middle layers	62446	38.34531867274335	0.03575374468239268
2122	clm	12	128	8	Middle layers	71688	38.61519202735588	0.03592737599929308
2123	clm	12	128	8	Middle layers	82299	38.92841853130361	0.035767930270072114
2124	clm	12	128	8	Middle layers	94479	39.098579642444854	0.035826905633555485
2125	clm	12	128	8	Middle layers	108463	39.29746221502082	0.035957445544672534
2126	clm	12	128	8	Middle layers	124516	39.46870715489546	0.03594573072236145
2127	clm	12	128	8	Middle layers	142945	39.68330524410525	0.035750280294114846
2128	clm	12	128	8	Middle layers	164102	39.841544239179285	0.035995942794432065
2129	clm	12	128	8	Middle layers	188390	40.002492806086714	0.03586851717300898
2130	clm	12	128	8	Middle layers	216273	40.12713311042583	0.0359283407059457
2131	clm	12	128	8	Middle layers	248282	40.288623591699974	0.036117462397741384
2132	clm	12	128	8	Middle layers	285030	40.34823417203607	0.03596018774023386
2133	clm	12	128	8	Middle layers	327215	40.50267976654325	0.03618519786586293
2134	clm	12	128	8	Middle layers	375645	40.55524546011245	0.03612322061882341
2135	clm	12	128	8	Middle layers	431243	40.67284087768443	0.03615648875938292
2136	clm	12	128	8	Middle layers	495069	40.793145867090075	0.03615787661188489
2137	clm	12	128	8	Middle layers	568342	40.88310365196093	0.03610946575789103
2138	clm	12	128	8	Middle layers	652459	40.956804005831046	0.03613876032125647
2139	clm	12	128	8	Middle layers	749027	40.97197760809832	0.036092136168327446
2140	clm	12	128	8	Middle layers	859887	41.05651624930224	0.03610659288891509
2141	clm	12	128	8	Middle layers	987154	41.143222547972975	0.036051815809633306
2142	clm	12	128	8	Middle layers	1133258	41.14809977727325	0.03607102127465049
2143	clm	12	128	8	Middle layers	1300987	41.24618627764446	0.03598444204435977
2144	clm	12	128	8	Middle layers	1493539	41.29766814248021	0.036095869219752094
2145	clm	12	128	8	Middle layers	1714591	41.356194894082826	0.03611122585753064
2146	clm	12	128	8	Middle layers	1968359	41.377329554383785	0.03607566014773513
2147	clm	12	128	8	Middle layers	1	0.7911949753699913	0.016802437768136183
2148	clm	12	128	8	Middle layers	2	0.7911949753699913	0.016800482745035105
2149	clm	12	128	8	Middle layers	3	0.7911949753699913	0.01681083601385644
2150	clm	12	128	8	Middle layers	4	0.7911949753699913	0.016778981857102623
2151	clm	12	128	8	Middle layers	5	0.7911949753699913	0.0168032714986745
2152	clm	12	128	8	Middle layers	6	0.7911949753699913	0.016793652246372772
2153	clm	12	128	8	Middle layers	7	0.7911949753699913	0.016810995211861662
2154	clm	12	128	8	Middle layers	9	0.7911949753699913	0.016800442491662945
2155	clm	12	128	8	Middle layers	10	0.7911949753699913	0.016799159432697306
2156	clm	12	128	8	Middle layers	11	0.7911949753699913	0.016790887597868925
2157	clm	12	128	8	Middle layers	13	0.7911949753699913	0.016780972529201126
2158	clm	12	128	8	Middle layers	15	0.7911949753699913	0.01679938269179134
2159	clm	12	128	8	Middle layers	18	0.7911949753699913	0.016794167835025794
2160	clm	12	128	8	Middle layers	20	0.7911949753699913	0.016794169351284437
2161	clm	12	128	8	Middle layers	23	0.7911949753699913	0.016785451978305572
2162	clm	12	128	8	Middle layers	27	0.7911949753699913	0.016806019075346703
2163	clm	12	128	8	Middle layers	31	0.7911949753699913	0.016790320630755563
2164	clm	12	128	8	Middle layers	36	0.7911949753699913	0.016787187137908218
2165	clm	12	128	8	Middle layers	41	0.7911949753699913	0.01679349445546956
2166	clm	12	128	8	Middle layers	47	0.7911949753699913	0.016787638562294732
2167	clm	12	128	8	Middle layers	54	0.7911949753699913	0.01678477429113788
2168	clm	12	128	8	Middle layers	62	0.7911949753699913	0.016771579025623238
2169	clm	12	128	8	Middle layers	72	0.7917368897366831	0.016787836899672264
2170	clm	12	128	8	Middle layers	82	0.7949883759368342	0.016777079089655443
2171	clm	12	128	8	Middle layers	95	0.7949883759368342	0.016766105779749473
2172	clm	12	128	8	Middle layers	109	0.7960722046702186	0.016762004058351963
2173	clm	12	128	8	Middle layers	125	0.7971560334036013	0.016753113950385232
2174	clm	12	128	8	Middle layers	143	0.7971560334036013	0.016727072937884727
2175	clm	12	128	8	Middle layers	165	0.7976979477702932	0.016719410742102647
2176	clm	12	128	8	Middle layers	189	0.7993236908703677	0.01669463139431382
2177	clm	12	128	8	Middle layers	217	0.8020332627038288	0.01666569910340091
2178	clm	12	128	8	Middle layers	249	0.8155811218711206	0.016633872639797098
2179	clm	12	128	8	Middle layers	286	0.8258774948382664	0.016587550374698282
2180	clm	12	128	8	Middle layers	329	0.8735659591071406	0.016512408227365005
2181	clm	12	128	8	Middle layers	378	1.1992564934889005	0.016409720618640922
2182	clm	12	128	8	Middle layers	434	3.0049151633058946	0.01627274963422753
2183	clm	12	128	8	Middle layers	498	6.003869268578179	0.016114357272049774
2184	clm	12	128	8	Middle layers	572	6.749001522779384	0.015911421690535714
2185	clm	12	128	8	Middle layers	656	6.9056147747533005	0.015751285803275367
2186	clm	12	128	8	Middle layers	753	7.082820772661503	0.015619785683002017
2187	clm	12	128	8	Middle layers	865	7.320721179639197	0.015564617114385757
2188	clm	12	128	8	Middle layers	993	7.4491548845451305	0.015551631336389702
2189	clm	12	128	8	Middle layers	1140	7.511475036714697	0.015606434222001813
2190	clm	12	128	8	Middle layers	1309	7.523397152781928	0.01570431668034497
2191	clm	12	128	8	Middle layers	1503	7.524480981515312	0.015875445634684602
2192	clm	12	128	8	Middle layers	1725	7.594387934818541	0.016168418114679724
2193	clm	12	128	8	Middle layers	1981	8.98439828538293	0.01659742836650159
2194	clm	12	128	8	Middle layers	2274	11.243097365754243	0.017535298518362413
2195	clm	12	128	8	Middle layers	2610	11.848415713348992	0.02005211172579936
2196	clm	12	128	8	Middle layers	2997	13.585251258596136	0.02192251663104126
2197	clm	12	128	8	Middle layers	3441	15.431553505914977	0.022765384350176564
2198	clm	12	128	8	Middle layers	3950	16.498582893931125	0.0233654332513449
2199	clm	12	128	8	Middle layers	4534	17.302241899735005	0.024237838828984913
2200	clm	12	128	8	Middle layers	5206	18.92202394177668	0.024988329969485332
2201	clm	12	128	8	Middle layers	5976	22.011477746286555	0.027956929682243965
2202	clm	12	128	8	Middle layers	6861	23.77486709550157	0.029807053066942125
2203	clm	12	128	8	Middle layers	7876	25.197934222434174	0.031014184886990787
2204	clm	12	128	8	Middle layers	9042	26.661103012501965	0.03210222746974669
2205	clm	12	128	8	Middle layers	10380	28.116685001436053	0.03251570191952948
2206	clm	12	128	8	Middle layers	11917	29.415653738396202	0.03308285992826564
2207	clm	12	128	8	Middle layers	13681	30.601904287084533	0.0335475342014735
2208	clm	12	128	8	Middle layers	15706	31.74751125827102	0.033314895352728344
2209	clm	12	128	8	Middle layers	18030	32.76143303835125	0.033624073000707605
2210	clm	12	128	8	Middle layers	20699	33.63120559689153	0.03373628979177104
2211	clm	12	128	8	Middle layers	23762	34.467921379063675	0.03420131539431277
2212	clm	12	128	8	Middle layers	27280	35.237981694132635	0.034569527966256286
2213	clm	12	128	8	Middle layers	31317	35.94192845646525	0.03466383218238128
2214	clm	12	128	8	Middle layers	35952	36.54887254716005	0.034619071899544815
2215	clm	12	128	8	Middle layers	41274	37.117340717819815	0.03459291045064749
2216	clm	12	128	8	Middle layers	47382	37.593683446141796	0.034821766868263174
2217	clm	12	128	8	Middle layers	54395	37.981152218326415	0.03483261747208055
2218	clm	12	128	8	Middle layers	62446	38.34531867274335	0.03481699939895865
2219	clm	12	128	8	Middle layers	71688	38.61519202735588	0.03505422062833316
2220	clm	12	128	8	Middle layers	82299	38.92841853130361	0.03486957602645888
2221	clm	12	128	8	Middle layers	94479	39.098579642444854	0.034949496483819044
2222	clm	12	128	8	Middle layers	108463	39.29746221502082	0.035076777306135475
2223	clm	12	128	8	Middle layers	124516	39.46870715489546	0.035098961984695635
2224	clm	12	128	8	Middle layers	142945	39.68330524410525	0.03487433564064644
2225	clm	12	128	8	Middle layers	164102	39.841544239179285	0.03514040212711477
2226	clm	12	128	8	Middle layers	188390	40.002492806086714	0.03504042868198448
2227	clm	12	128	8	Middle layers	216273	40.12713311042583	0.03508951884821772
2228	clm	12	128	8	Middle layers	248282	40.288623591699974	0.035224869345511035
2229	clm	12	128	8	Middle layers	285030	40.34823417203607	0.03515665154002502
2230	clm	12	128	8	Middle layers	327215	40.50267976654325	0.03530061347496017
2231	clm	12	128	8	Middle layers	375645	40.55524546011245	0.03526779376081564
2232	clm	12	128	8	Middle layers	431243	40.67284087768443	0.035328726058918236
2233	clm	12	128	8	Middle layers	495069	40.793145867090075	0.035406656582333114
2234	clm	12	128	8	Middle layers	568342	40.88310365196093	0.03544703781414072
2235	clm	12	128	8	Middle layers	652459	40.956804005831046	0.035466194494495965
2236	clm	12	128	8	Middle layers	749027	40.97197760809832	0.0354432858196396
2237	clm	12	128	8	Middle layers	859887	41.05651624930224	0.035475698137959435
2238	clm	12	128	8	Middle layers	987154	41.143222547972975	0.03549474039972752
2239	clm	12	128	8	Middle layers	1133258	41.14809977727325	0.03558617061708233
2240	clm	12	128	8	Middle layers	1300987	41.24618627764446	0.03548304866664576
2241	clm	12	128	8	Middle layers	1493539	41.29766814248021	0.035617425850569776
2242	clm	12	128	8	Middle layers	1714591	41.356194894082826	0.035649225868282015
2243	clm	12	128	8	Middle layers	1968359	41.377329554383785	0.03558738079331941
2244	clm	12	128	8	Middle layers	1	0.7911949753699913	0.01664975795693492
2245	clm	12	128	8	Middle layers	2	0.7911949753699913	0.01664503887797539
2246	clm	12	128	8	Middle layers	3	0.7911949753699913	0.016655476420688303
2247	clm	12	128	8	Middle layers	4	0.7911949753699913	0.016628663419585066
2248	clm	12	128	8	Middle layers	5	0.7911949753699913	0.016651449440986923
2249	clm	12	128	8	Middle layers	6	0.7911949753699913	0.01663634638562232
2250	clm	12	128	8	Middle layers	7	0.7911949753699913	0.016658429163171125
2251	clm	12	128	8	Middle layers	9	0.7911949753699913	0.016637785883870125
2252	clm	12	128	8	Middle layers	10	0.7911949753699913	0.01665232940017831
2253	clm	12	128	8	Middle layers	11	0.7911949753699913	0.01663613540732906
2254	clm	12	128	8	Middle layers	13	0.7911949753699913	0.01662679588584145
2255	clm	12	128	8	Middle layers	15	0.7911949753699913	0.01664247393092798
2256	clm	12	128	8	Middle layers	18	0.7911949753699913	0.01664275059601596
2257	clm	12	128	8	Middle layers	20	0.7911949753699913	0.01663657731990426
2258	clm	12	128	8	Middle layers	23	0.7911949753699913	0.01663862821789142
2259	clm	12	128	8	Middle layers	27	0.7911949753699913	0.016650455314993116
2260	clm	12	128	8	Middle layers	31	0.7911949753699913	0.016640474194283217
2261	clm	12	128	8	Middle layers	36	0.7911949753699913	0.016639644749029577
2262	clm	12	128	8	Middle layers	41	0.7911949753699913	0.01664071174299566
2263	clm	12	128	8	Middle layers	47	0.7911949753699913	0.016628585810160496
2264	clm	12	128	8	Middle layers	54	0.7911949753699913	0.016630960428628293
2265	clm	12	128	8	Middle layers	62	0.7911949753699913	0.016621832941230055
2266	clm	12	128	8	Middle layers	72	0.7917368897366831	0.016634346674713626
2267	clm	12	128	8	Middle layers	82	0.7949883759368342	0.016623974478223877
2268	clm	12	128	8	Middle layers	95	0.7949883759368342	0.016607899818865787
2269	clm	12	128	8	Middle layers	109	0.7960722046702186	0.016605509674085882
2270	clm	12	128	8	Middle layers	125	0.7971560334036013	0.016593140369348974
2271	clm	12	128	8	Middle layers	143	0.7971560334036013	0.01656621138053481
2272	clm	12	128	8	Middle layers	165	0.7976979477702932	0.016553185923682524
2273	clm	12	128	8	Middle layers	189	0.7993236908703677	0.016529218838158034
2274	clm	12	128	8	Middle layers	217	0.8020332627038288	0.016494241793296928
2275	clm	12	128	8	Middle layers	249	0.8155811218711206	0.016450472030253186
2276	clm	12	128	8	Middle layers	286	0.8258774948382664	0.016390910300933495
2277	clm	12	128	8	Middle layers	329	0.8735659591071406	0.016300213677046867
2278	clm	12	128	8	Middle layers	378	1.1992564934889005	0.016162940100134925
2279	clm	12	128	8	Middle layers	434	3.0049151633058946	0.015981856118756407
2280	clm	12	128	8	Middle layers	498	6.003869268578179	0.01578281066076225
2281	clm	12	128	8	Middle layers	572	6.749001522779384	0.015555480083926288
2282	clm	12	128	8	Middle layers	656	6.9056147747533005	0.015394915812930472
2283	clm	12	128	8	Middle layers	753	7.082820772661503	0.015283766114151604
2284	clm	12	128	8	Middle layers	865	7.320721179639197	0.015244718890773421
2285	clm	12	128	8	Middle layers	993	7.4491548845451305	0.015265383223613071
2286	clm	12	128	8	Middle layers	1140	7.511475036714697	0.01534413985027625
2287	clm	12	128	8	Middle layers	1309	7.523397152781928	0.015463134258792194
2288	clm	12	128	8	Middle layers	1503	7.524480981515312	0.015669316863747604
2289	clm	12	128	8	Middle layers	1725	7.594387934818541	0.015968326087165308
2290	clm	12	128	8	Middle layers	1981	8.98439828538293	0.01627027986547685
2291	clm	12	128	8	Middle layers	2274	11.243097365754243	0.016988177514468163
2292	clm	12	128	8	Middle layers	2610	11.848415713348992	0.019718511610353744
2293	clm	12	128	8	Middle layers	2997	13.585251258596136	0.021545580647295264
2294	clm	12	128	8	Middle layers	3441	15.431553505914977	0.022478824828214953
2295	clm	12	128	8	Middle layers	3950	16.498582893931125	0.02313744158498736
2296	clm	12	128	8	Middle layers	4534	17.302241899735005	0.024039767836124302
2297	clm	12	128	8	Middle layers	5206	18.92202394177668	0.024883932260584402
2298	clm	12	128	8	Middle layers	5976	22.011477746286555	0.02839477114208921
2299	clm	12	128	8	Middle layers	6861	23.77486709550157	0.029958149883600915
2300	clm	12	128	8	Middle layers	7876	25.197934222434174	0.03101585535680541
2301	clm	12	128	8	Middle layers	9042	26.661103012501965	0.031803200730448934
2302	clm	12	128	8	Middle layers	10380	28.116685001436053	0.03176345736255036
2303	clm	12	128	8	Middle layers	11917	29.415653738396202	0.031907153337419183
2304	clm	12	128	8	Middle layers	13681	30.601904287084533	0.0319966272709342
2305	clm	12	128	8	Middle layers	15706	31.74751125827102	0.03146120417473836
2306	clm	12	128	8	Middle layers	18030	32.76143303835125	0.031641305351855026
2307	clm	12	128	8	Middle layers	20699	33.63120559689153	0.031803706706788226
2308	clm	12	128	8	Middle layers	23762	34.467921379063675	0.03227210282943696
2309	clm	12	128	8	Middle layers	27280	35.237981694132635	0.03250006046978814
2310	clm	12	128	8	Middle layers	31317	35.94192845646525	0.03262631647232349
2311	clm	12	128	8	Middle layers	35952	36.54887254716005	0.032664461010504166
2312	clm	12	128	8	Middle layers	41274	37.117340717819815	0.03278823086243393
2313	clm	12	128	8	Middle layers	47382	37.593683446141796	0.03303256427556776
2314	clm	12	128	8	Middle layers	54395	37.981152218326415	0.03308460227519452
2315	clm	12	128	8	Middle layers	62446	38.34531867274335	0.033085851397592986
2316	clm	12	128	8	Middle layers	71688	38.61519202735588	0.03335213221225662
2317	clm	12	128	8	Middle layers	82299	38.92841853130361	0.03316242651508328
2318	clm	12	128	8	Middle layers	94479	39.098579642444854	0.03338666358179727
2319	clm	12	128	8	Middle layers	108463	39.29746221502082	0.03345976813287919
2320	clm	12	128	8	Middle layers	124516	39.46870715489546	0.03352254475833772
2321	clm	12	128	8	Middle layers	142945	39.68330524410525	0.03335270971929636
2322	clm	12	128	8	Middle layers	164102	39.841544239179285	0.03365162751968592
2323	clm	12	128	8	Middle layers	188390	40.002492806086714	0.033490503764570675
2324	clm	12	128	8	Middle layers	216273	40.12713311042583	0.033603755773491936
2325	clm	12	128	8	Middle layers	248282	40.288623591699974	0.033779493916309605
2326	clm	12	128	8	Middle layers	285030	40.34823417203607	0.033707107612418886
2327	clm	12	128	8	Middle layers	327215	40.50267976654325	0.03390732995710013
2328	clm	12	128	8	Middle layers	375645	40.55524546011245	0.03387032297497449
2329	clm	12	128	8	Middle layers	431243	40.67284087768443	0.03394163276973945
2330	clm	12	128	8	Middle layers	495069	40.793145867090075	0.033966537077819825
2331	clm	12	128	8	Middle layers	568342	40.88310365196093	0.03404849580404272
2332	clm	12	128	8	Middle layers	652459	40.956804005831046	0.034048891447823124
2333	clm	12	128	8	Middle layers	749027	40.97197760809832	0.03409071880219797
2334	clm	12	128	8	Middle layers	859887	41.05651624930224	0.03416101961140697
2335	clm	12	128	8	Middle layers	987154	41.143222547972975	0.034212016222785906
2336	clm	12	128	8	Middle layers	1133258	41.14809977727325	0.03433149048654546
2337	clm	12	128	8	Middle layers	1300987	41.24618627764446	0.03420036220564213
2338	clm	12	128	8	Middle layers	1493539	41.29766814248021	0.03434918114373137
2339	clm	12	128	8	Middle layers	1714591	41.356194894082826	0.03437011103952828
2340	clm	12	128	8	Middle layers	1968359	41.377329554383785	0.03431286960942749
2535	clm	4	128	4	Word embedding	1	0.7955302903035261	0.014517652011569217
2536	clm	4	128	4	Word embedding	2	0.7955302903035261	0.014517656110931598
2537	clm	4	128	4	Word embedding	3	0.7955302903035261	0.014517659902748064
2538	clm	4	128	4	Word embedding	4	0.7955302903035261	0.014517664836874535
2539	clm	4	128	4	Word embedding	5	0.7955302903035261	0.014517669276871233
2540	clm	4	128	4	Word embedding	6	0.7955302903035261	0.014517673554114508
2541	clm	4	128	4	Word embedding	7	0.7955302903035261	0.014517677935229819
2542	clm	4	128	4	Word embedding	9	0.7955302903035261	0.014517687047398132
2543	clm	4	128	4	Word embedding	10	0.7955302903035261	0.014517692020819033
2544	clm	4	128	4	Word embedding	11	0.7955302903035261	0.014517697446467217
2545	clm	4	128	4	Word embedding	13	0.7955302903035261	0.01451770786976288
2546	clm	4	128	4	Word embedding	15	0.7955302903035261	0.014517719314264165
2547	clm	4	128	4	Word embedding	18	0.7955302903035261	0.014517737330930114
2548	clm	4	128	4	Word embedding	20	0.7955302903035261	0.014517750460583685
2549	clm	4	128	4	Word embedding	23	0.7955302903035261	0.014517771446736627
2550	clm	4	128	4	Word embedding	27	0.7955302903035261	0.014517802155738184
2551	clm	4	128	4	Word embedding	31	0.7955302903035261	0.014517834317252325
2552	clm	4	128	4	Word embedding	36	0.7955302903035261	0.01451787832218876
2553	clm	4	128	4	Word embedding	41	0.7955302903035261	0.014517928442056034
2554	clm	4	128	4	Word embedding	47	0.7955302903035261	0.014517989328420302
2555	clm	4	128	4	Word embedding	54	0.7955302903035261	0.014518066122512063
2556	clm	4	128	4	Word embedding	62	0.7955302903035261	0.014518164607023234
2557	clm	4	128	4	Word embedding	72	0.7955302903035261	0.014518299651338117
2558	clm	4	128	4	Word embedding	82	0.7955302903035261	0.014518457353338766
2559	clm	4	128	4	Word embedding	95	0.7955302903035261	0.014518683479121214
2560	clm	4	128	4	Word embedding	109	0.7960722046702186	0.014518968841485156
2561	clm	4	128	4	Word embedding	125	0.7966141190369089	0.014519338997831942
2562	clm	4	128	4	Word embedding	143	0.7976979477702932	0.01451980897632149
2563	clm	4	128	4	Word embedding	165	0.7976979477702932	0.014520500264105776
2564	clm	4	128	4	Word embedding	189	0.7982398621369857	0.014521390811678732
2565	clm	4	128	4	Word embedding	217	0.7993236908703677	0.014522664956779141
2566	clm	4	128	4	Word embedding	249	0.800407519603752	0.014524433433341512
2567	clm	4	128	4	Word embedding	286	0.800407519603752	0.014527336808664092
2568	clm	4	128	4	Word embedding	329	0.8020332627038288	0.014531160078641303
2569	clm	4	128	4	Word embedding	378	0.8031170914372109	0.014536788091676583
2570	clm	4	128	4	Word embedding	434	0.8101619782042052	0.014545265905326187
2571	clm	4	128	4	Word embedding	498	0.8101619782042052	0.014554527067877394
2572	clm	4	128	4	Word embedding	572	0.8101619782042052	0.01457397537386241
2573	clm	4	128	4	Word embedding	656	0.8101619782042052	0.014600972194030906
2574	clm	4	128	4	Word embedding	753	0.8107038925708977	0.014645704586067147
2575	clm	4	128	4	Word embedding	865	0.929383138876394	0.014715360300753912
2576	clm	4	128	4	Word embedding	993	3.560919303531652	0.014818759922798418
2577	clm	4	128	4	Word embedding	1140	6.616774417306591	0.014962882284932845
2578	clm	4	128	4	Word embedding	1309	6.740872807278988	0.015150177961093952
2579	clm	4	128	4	Word embedding	1503	6.5235651462355815	0.015394034486691053
2580	clm	4	128	4	Word embedding	1725	6.370203380461817	0.015711344992307596
2581	clm	4	128	4	Word embedding	1981	6.328475974226545	0.016138491340109955
2582	clm	4	128	4	Word embedding	2274	6.3328112891600785	0.016711958461954182
2583	clm	4	128	4	Word embedding	2610	6.60214272940591	0.01747493488983723
2584	clm	4	128	4	Word embedding	2997	8.372576965387916	0.018445664733423742
2585	clm	4	128	4	Word embedding	3441	10.791682698300038	0.019550881844635524
2586	clm	4	128	4	Word embedding	3950	13.02057648850329	0.020650318688606766
2587	clm	4	128	4	Word embedding	4534	16.003273162774807	0.02157637545238253
2588	clm	4	128	4	Word embedding	5206	16.82860874324638	0.02226999391362228
2589	clm	4	128	4	Word embedding	5976	18.185562317442628	0.022828333312694005
2590	clm	4	128	4	Word embedding	6861	21.12219627054536	0.023419675184527797
2591	clm	4	128	4	Word embedding	7876	23.237288043743323	0.02401683147506365
2592	clm	4	128	4	Word embedding	9042	24.4858587446012	0.024550296610638664
2593	clm	4	128	4	Word embedding	10380	26.114853330876667	0.02502883568411198
2594	clm	4	128	4	Word embedding	11917	27.39756463683611	0.025465707824805724
2595	clm	4	128	4	Word embedding	13681	28.768066070199577	0.02582472338556853
2596	clm	4	128	4	Word embedding	15706	29.962987248754906	0.026146423293474018
2597	clm	4	128	4	Word embedding	18030	30.980702429402147	0.026435597970706194
2598	clm	4	128	4	Word embedding	20699	31.9463938308468	0.02667520224735149
2599	clm	4	128	4	Word embedding	23762	32.83133999165455	0.026914122992338082
2600	clm	4	128	4	Word embedding	27280	33.7097831800619	0.02716133646497908
2601	clm	4	128	4	Word embedding	31317	34.366583392492394	0.027374781571175802
2602	clm	4	128	4	Word embedding	35952	35.02392551928949	0.027518246645191122
2603	clm	4	128	4	Word embedding	41274	35.51327419241215	0.02760707845641424
2604	clm	4	128	4	Word embedding	47382	35.94301228519865	0.027633525908343
2605	clm	4	128	4	Word embedding	54395	36.329939143016546	0.02767160767442488
2606	clm	4	128	4	Word embedding	62446	36.67405476586597	0.02772848835479623
2607	clm	4	128	4	Word embedding	71688	36.93959280554496	0.027716293123023147
2608	clm	4	128	4	Word embedding	82299	37.189415328589796	0.02769944508971467
2609	clm	4	128	4	Word embedding	94479	37.437070194167966	0.027689475398044373
2610	clm	4	128	4	Word embedding	108463	37.60343790474234	0.02764449922559899
2611	clm	4	128	4	Word embedding	124516	37.79202410435108	0.027596727473231292
2612	clm	4	128	4	Word embedding	142945	37.93292183969094	0.027581081311094047
2613	clm	4	128	4	Word embedding	164102	38.118798467466156	0.027522264618188453
2614	clm	4	128	4	Word embedding	188390	38.20713050923688	0.027457288562883483
2615	clm	4	128	4	Word embedding	216273	38.3599503606441	0.027381275366318916
2616	clm	4	128	4	Word embedding	248282	38.44177943001443	0.027326673783370545
2617	clm	4	128	4	Word embedding	285030	38.53119530051856	0.027258449737059962
2618	clm	4	128	4	Word embedding	327215	38.65150028992414	0.02717801360551237
2619	clm	4	128	4	Word embedding	375645	38.73685180267819	0.027097160775048777
2620	clm	4	128	4	Word embedding	431243	38.835209260232666	0.027016728046572624
2621	clm	4	128	4	Word embedding	495069	38.88235581013488	0.026902813829927385
2622	clm	4	128	4	Word embedding	568342	39.002118885173786	0.026817573086737382
2623	clm	4	128	4	Word embedding	652459	39.04872352070925	0.02674576731675631
2624	clm	4	128	4	Word embedding	749027	39.097495813711575	0.026668991210819268
2625	clm	4	128	4	Word embedding	859887	39.17661531124849	0.026609916048266468
2626	clm	4	128	4	Word embedding	987154	39.18311828364891	0.02657409599056475
2627	clm	4	128	4	Word embedding	1133258	39.22321994678396	0.026518554179501372
2628	clm	4	128	4	Word embedding	1300987	39.304507101787756	0.026502475121860467
2629	clm	4	128	4	Word embedding	1493539	39.336480049422654	0.026484889016843993
2630	clm	4	128	4	Word embedding	1714591	39.39554871539203	0.02645859826009034
2631	clm	4	128	4	Word embedding	1968359	39.481713099696094	0.02646800279411535
2632	clm	4	128	4	Word embedding	2259687	39.50338967436358	0.02648702919542389
2633	clm	4	128	4	Word embedding	2594132	39.477377784762545	0.026487927123781844
2634	clm	4	128	4	Word embedding	2978078	39.55541345356599	0.026466460145088747
2635	clm	4	128	4	Word embedding	3418849	39.583593000634096	0.026479723316958633
2636	clm	4	128	4	Word embedding	3924856	39.59280554486771	0.026443312212732842
2637	clm	4	128	4	Word embedding	4505755	39.61394020516888	0.026435507787635065
2741	clm	4	128	4	Middle layers	1	0.7955302903035261	0.016956579910469245
2742	clm	4	128	4	Middle layers	2	0.7955302903035261	0.01695342423616251
2743	clm	4	128	4	Middle layers	3	0.7955302903035261	0.0169552018527715
2744	clm	4	128	4	Middle layers	4	0.7955302903035261	0.01695629340017967
2745	clm	4	128	4	Middle layers	5	0.7955302903035261	0.016957245254793526
2746	clm	4	128	4	Middle layers	6	0.7955302903035261	0.016954717618590007
2747	clm	4	128	4	Middle layers	7	0.7955302903035261	0.016952157366841608
2748	clm	4	128	4	Middle layers	9	0.7955302903035261	0.016951336798091788
2749	clm	4	128	4	Middle layers	10	0.7955302903035261	0.0169524705496105
2750	clm	4	128	4	Middle layers	11	0.7955302903035261	0.016952719459598035
2751	clm	4	128	4	Middle layers	13	0.7955302903035261	0.016953154605956342
2752	clm	4	128	4	Middle layers	15	0.7955302903035261	0.016954131495795385
2753	clm	4	128	4	Middle layers	18	0.7955302903035261	0.01695251652049039
2754	clm	4	128	4	Middle layers	20	0.7955302903035261	0.016955869464037873
2755	clm	4	128	4	Middle layers	23	0.7955302903035261	0.016953626263451243
2756	clm	4	128	4	Middle layers	27	0.7955302903035261	0.016957166250710292
2757	clm	4	128	4	Middle layers	31	0.7955302903035261	0.016956572460071723
2758	clm	4	128	4	Middle layers	36	0.7955302903035261	0.016952857267295045
2759	clm	4	128	4	Middle layers	41	0.7955302903035261	0.01695219527510167
2760	clm	4	128	4	Middle layers	47	0.7955302903035261	0.01695395283994645
2761	clm	4	128	4	Middle layers	54	0.7955302903035261	0.016953867324224776
2762	clm	4	128	4	Middle layers	62	0.7955302903035261	0.016950590959548678
2763	clm	4	128	4	Middle layers	72	0.7955302903035261	0.016952632474888468
2764	clm	4	128	4	Middle layers	82	0.7955302903035261	0.01695086394933469
2765	clm	4	128	4	Middle layers	95	0.7955302903035261	0.016952249655968542
2766	clm	4	128	4	Middle layers	109	0.7960722046702186	0.016950857647408304
2767	clm	4	128	4	Middle layers	125	0.7966141190369089	0.016947016317009064
2768	clm	4	128	4	Middle layers	143	0.7976979477702932	0.01694647038057237
2769	clm	4	128	4	Middle layers	165	0.7976979477702932	0.016945207366348636
2770	clm	4	128	4	Middle layers	189	0.7982398621369857	0.016945858599910095
2771	clm	4	128	4	Middle layers	217	0.7993236908703677	0.01693897577888131
2772	clm	4	128	4	Middle layers	249	0.800407519603752	0.01693358946034221
2773	clm	4	128	4	Middle layers	286	0.800407519603752	0.016934304224637854
2774	clm	4	128	4	Middle layers	329	0.8020332627038288	0.016928401782691737
2775	clm	4	128	4	Middle layers	378	0.8031170914372109	0.016921701720200986
2776	clm	4	128	4	Middle layers	434	0.8101619782042052	0.016919015110722347
2777	clm	4	128	4	Middle layers	498	0.8101619782042052	0.016908116081724957
2778	clm	4	128	4	Middle layers	572	0.8101619782042052	0.016892889615330642
2779	clm	4	128	4	Middle layers	656	0.8101619782042052	0.01687658487763796
2780	clm	4	128	4	Middle layers	753	0.8107038925708977	0.016850698239080086
2781	clm	4	128	4	Middle layers	865	0.929383138876394	0.01681875517230452
2782	clm	4	128	4	Middle layers	993	3.560919303531652	0.016762472999509902
2783	clm	4	128	4	Middle layers	1140	6.616774417306591	0.016696798144128385
2784	clm	4	128	4	Middle layers	1309	6.740872807278988	0.016635812683920847
2785	clm	4	128	4	Middle layers	1503	6.5235651462355815	0.016592812340583594
2786	clm	4	128	4	Middle layers	1725	6.370203380461817	0.016583109853238284
2787	clm	4	128	4	Middle layers	1981	6.328475974226545	0.016651120235835225
2788	clm	4	128	4	Middle layers	2274	6.3328112891600785	0.016835032877960877
2789	clm	4	128	4	Middle layers	2610	6.60214272940591	0.017188252893218573
2790	clm	4	128	4	Middle layers	2997	8.372576965387916	0.017930505773576785
2791	clm	4	128	4	Middle layers	3441	10.791682698300038	0.02024597509624253
2792	clm	4	128	4	Middle layers	3950	13.02057648850329	0.023442230725367663
2793	clm	4	128	4	Middle layers	4534	16.003273162774807	0.02479858234010293
2794	clm	4	128	4	Middle layers	5206	16.82860874324638	0.025255827273437396
2795	clm	4	128	4	Middle layers	5976	18.185562317442628	0.02552023166009032
2796	clm	4	128	4	Middle layers	6861	21.12219627054536	0.02575494990380486
2797	clm	4	128	4	Middle layers	7876	23.237288043743323	0.02609318731993908
2798	clm	4	128	4	Middle layers	9042	24.4858587446012	0.026603637841533533
2799	clm	4	128	4	Middle layers	10380	26.114853330876667	0.027087295296174284
2800	clm	4	128	4	Middle layers	11917	27.39756463683611	0.027617266824907272
2801	clm	4	128	4	Middle layers	13681	28.768066070199577	0.028152515989852224
2802	clm	4	128	4	Middle layers	15706	29.962987248754906	0.029047416033910655
2803	clm	4	128	4	Middle layers	18030	30.980702429402147	0.029508883482731264
2804	clm	4	128	4	Middle layers	20699	31.9463938308468	0.030542722266542546
2805	clm	4	128	4	Middle layers	23762	32.83133999165455	0.031347549523508496
2806	clm	4	128	4	Middle layers	27280	33.7097831800619	0.03197084206475767
2807	clm	4	128	4	Middle layers	31317	34.366583392492394	0.03241870154981861
2808	clm	4	128	4	Middle layers	35952	35.02392551928949	0.03305141099173845
2809	clm	4	128	4	Middle layers	41274	35.51327419241215	0.03349777739196789
2810	clm	4	128	4	Middle layers	47382	35.94301228519865	0.03366624035820695
2811	clm	4	128	4	Middle layers	54395	36.329939143016546	0.034120598285447404
2812	clm	4	128	4	Middle layers	62446	36.67405476586597	0.03426499227036868
2813	clm	4	128	4	Middle layers	71688	36.93959280554496	0.03432868550293304
2814	clm	4	128	4	Middle layers	82299	37.189415328589796	0.03450389910208393
2815	clm	4	128	4	Middle layers	94479	37.437070194167966	0.034664596730815164
2816	clm	4	128	4	Middle layers	108463	37.60343790474234	0.03468427483847174
2817	clm	4	128	4	Middle layers	124516	37.79202410435108	0.034857519838781124
2818	clm	4	128	4	Middle layers	142945	37.93292183969094	0.03501351696065837
2819	clm	4	128	4	Middle layers	164102	38.118798467466156	0.03497335952888417
2820	clm	4	128	4	Middle layers	188390	38.20713050923688	0.035015962812968066
2821	clm	4	128	4	Middle layers	216273	38.3599503606441	0.03496418234964394
2822	clm	4	128	4	Middle layers	248282	38.44177943001443	0.03497545231003748
2823	clm	4	128	4	Middle layers	285030	38.53119530051856	0.034977032831726255
2824	clm	4	128	4	Middle layers	327215	38.65150028992414	0.03504808052396987
2825	clm	4	128	4	Middle layers	375645	38.73685180267819	0.034962295131310765
2826	clm	4	128	4	Middle layers	431243	38.835209260232666	0.03504808552118105
2827	clm	4	128	4	Middle layers	495069	38.88235581013488	0.03488266304899299
2828	clm	4	128	4	Middle layers	568342	39.002118885173786	0.034966667373499245
2829	clm	4	128	4	Middle layers	652459	39.04872352070925	0.03497507818097281
2830	clm	4	128	4	Middle layers	749027	39.097495813711575	0.03493069986940057
2831	clm	4	128	4	Middle layers	859887	39.17661531124849	0.03482902252642299
2832	clm	4	128	4	Middle layers	987154	39.18311828364891	0.03491694971248364
2833	clm	4	128	4	Middle layers	1133258	39.22321994678396	0.03482925094931222
2834	clm	4	128	4	Middle layers	1300987	39.304507101787756	0.03481041165931485
2835	clm	4	128	4	Middle layers	1493539	39.336480049422654	0.03476544159538002
2836	clm	4	128	4	Middle layers	1714591	39.39554871539203	0.03474319134254147
2837	clm	4	128	4	Middle layers	1968359	39.481713099696094	0.034712461566978305
2838	clm	4	128	4	Middle layers	2259687	39.50338967436358	0.03469460546412418
2839	clm	4	128	4	Middle layers	2594132	39.477377784762545	0.034688158391618894
2840	clm	4	128	4	Middle layers	2978078	39.55541345356599	0.034665149796719925
2841	clm	4	128	4	Middle layers	3418849	39.583593000634096	0.034680257596633866
2842	clm	4	128	4	Middle layers	3924856	39.59280554486771	0.03462386818501911
2843	clm	4	128	4	Middle layers	4505755	39.61394020516888	0.03468317950336073
2844	clm	4	128	4	Middle layers	1	0.7955302903035261	0.016892238260904927
2845	clm	4	128	4	Middle layers	2	0.7955302903035261	0.016889711776282557
2846	clm	4	128	4	Middle layers	3	0.7955302903035261	0.016888811680694428
2847	clm	4	128	4	Middle layers	4	0.7955302903035261	0.016888786977824376
2848	clm	4	128	4	Middle layers	5	0.7955302903035261	0.01689146835389691
2849	clm	4	128	4	Middle layers	6	0.7955302903035261	0.016887050010250586
2850	clm	4	128	4	Middle layers	7	0.7955302903035261	0.016891350586327552
2851	clm	4	128	4	Middle layers	9	0.7955302903035261	0.016881779049852812
2852	clm	4	128	4	Middle layers	10	0.7955302903035261	0.016891510019325196
2853	clm	4	128	4	Middle layers	11	0.7955302903035261	0.01688748905829928
2854	clm	4	128	4	Middle layers	13	0.7955302903035261	0.016887107455168856
2855	clm	4	128	4	Middle layers	15	0.7955302903035261	0.01689300406225345
2856	clm	4	128	4	Middle layers	18	0.7955302903035261	0.01689244796211787
2857	clm	4	128	4	Middle layers	20	0.7955302903035261	0.016892833851886436
2858	clm	4	128	4	Middle layers	23	0.7955302903035261	0.016890559100655518
2859	clm	4	128	4	Middle layers	27	0.7955302903035261	0.016893860356577795
2860	clm	4	128	4	Middle layers	31	0.7955302903035261	0.016892331417477188
2861	clm	4	128	4	Middle layers	36	0.7955302903035261	0.016886993863668286
2862	clm	4	128	4	Middle layers	41	0.7955302903035261	0.016884336855105018
2863	clm	4	128	4	Middle layers	47	0.7955302903035261	0.016890038126289322
2864	clm	4	128	4	Middle layers	54	0.7955302903035261	0.016887513632105593
2865	clm	4	128	4	Middle layers	62	0.7955302903035261	0.016886538949937666
2866	clm	4	128	4	Middle layers	72	0.7955302903035261	0.01688427189203801
2867	clm	4	128	4	Middle layers	82	0.7955302903035261	0.016887983632512753
2868	clm	4	128	4	Middle layers	95	0.7955302903035261	0.01688552669526125
2869	clm	4	128	4	Middle layers	109	0.7960722046702186	0.01688404972540826
2870	clm	4	128	4	Middle layers	125	0.7966141190369089	0.016877585907816718
2871	clm	4	128	4	Middle layers	143	0.7976979477702932	0.016877797195689263
2872	clm	4	128	4	Middle layers	165	0.7976979477702932	0.016873672128188542
2873	clm	4	128	4	Middle layers	189	0.7982398621369857	0.016873337013429777
2874	clm	4	128	4	Middle layers	217	0.7993236908703677	0.016867783349929145
2875	clm	4	128	4	Middle layers	249	0.800407519603752	0.016854892366506467
2876	clm	4	128	4	Middle layers	286	0.800407519603752	0.01685602191850385
2877	clm	4	128	4	Middle layers	329	0.8020332627038288	0.01684290278182909
2878	clm	4	128	4	Middle layers	378	0.8031170914372109	0.016826097658481688
2879	clm	4	128	4	Middle layers	434	0.8101619782042052	0.016816799484838843
2880	clm	4	128	4	Middle layers	498	0.8101619782042052	0.016793252833425844
2881	clm	4	128	4	Middle layers	572	0.8101619782042052	0.016755963946066644
2882	clm	4	128	4	Middle layers	656	0.8101619782042052	0.016705536461189986
2883	clm	4	128	4	Middle layers	753	0.8107038925708977	0.01660845293605937
2884	clm	4	128	4	Middle layers	865	0.929383138876394	0.016431588132198176
2885	clm	4	128	4	Middle layers	993	3.560919303531652	0.01611829985353795
2886	clm	4	128	4	Middle layers	1140	6.616774417306591	0.015734269599589158
2887	clm	4	128	4	Middle layers	1309	6.740872807278988	0.015390952238296798
2888	clm	4	128	4	Middle layers	1503	6.5235651462355815	0.015153506269721475
2889	clm	4	128	4	Middle layers	1725	6.370203380461817	0.015025845118174081
2890	clm	4	128	4	Middle layers	1981	6.328475974226545	0.015015694765970262
2891	clm	4	128	4	Middle layers	2274	6.3328112891600785	0.015138945093383394
2892	clm	4	128	4	Middle layers	2610	6.60214272940591	0.015419448981391172
2893	clm	4	128	4	Middle layers	2997	8.372576965387916	0.016085957306586053
2894	clm	4	128	4	Middle layers	3441	10.791682698300038	0.01988631013068741
2895	clm	4	128	4	Middle layers	3950	13.02057648850329	0.023225294383459348
2896	clm	4	128	4	Middle layers	4534	16.003273162774807	0.02410572483431749
2897	clm	4	128	4	Middle layers	5206	16.82860874324638	0.02445770385953704
2898	clm	4	128	4	Middle layers	5976	18.185562317442628	0.024941745919219188
2899	clm	4	128	4	Middle layers	6861	21.12219627054536	0.02590591089549412
2900	clm	4	128	4	Middle layers	7876	23.237288043743323	0.026838877540740012
2901	clm	4	128	4	Middle layers	9042	24.4858587446012	0.027677688687316224
2902	clm	4	128	4	Middle layers	10380	26.114853330876667	0.028383550675140628
2903	clm	4	128	4	Middle layers	11917	27.39756463683611	0.02918320472530332
2904	clm	4	128	4	Middle layers	13681	28.768066070199577	0.029857886345152313
2905	clm	4	128	4	Middle layers	15706	29.962987248754906	0.03054011426528956
2906	clm	4	128	4	Middle layers	18030	30.980702429402147	0.03085693877128315
2907	clm	4	128	4	Middle layers	20699	31.9463938308468	0.03163751921402938
2908	clm	4	128	4	Middle layers	23762	32.83133999165455	0.03174304005416769
2909	clm	4	128	4	Middle layers	27280	33.7097831800619	0.03207912883529097
2910	clm	4	128	4	Middle layers	31317	34.366583392492394	0.032480152781207326
2911	clm	4	128	4	Middle layers	35952	35.02392551928949	0.0327944736135051
2912	clm	4	128	4	Middle layers	41274	35.51327419241215	0.03285699320871918
2913	clm	4	128	4	Middle layers	47382	35.94301228519865	0.03297338564754439
2914	clm	4	128	4	Middle layers	54395	36.329939143016546	0.033364699751627945
2915	clm	4	128	4	Middle layers	62446	36.67405476586597	0.03348062509712088
2916	clm	4	128	4	Middle layers	71688	36.93959280554496	0.03349070691615872
2917	clm	4	128	4	Middle layers	82299	37.189415328589796	0.03366310710055743
2918	clm	4	128	4	Middle layers	94479	37.437070194167966	0.03382588485475377
2919	clm	4	128	4	Middle layers	108463	37.60343790474234	0.03419269515044447
2920	clm	4	128	4	Middle layers	124516	37.79202410435108	0.03425766308399289
2921	clm	4	128	4	Middle layers	142945	37.93292183969094	0.034457118899292837
2922	clm	4	128	4	Middle layers	164102	38.118798467466156	0.03454372899310182
2923	clm	4	128	4	Middle layers	188390	38.20713050923688	0.0345690715972346
2924	clm	4	128	4	Middle layers	216273	38.3599503606441	0.03450526116777455
2925	clm	4	128	4	Middle layers	248282	38.44177943001443	0.03463127794731947
2926	clm	4	128	4	Middle layers	285030	38.53119530051856	0.034659554086600736
2927	clm	4	128	4	Middle layers	327215	38.65150028992414	0.034656725821962046
2928	clm	4	128	4	Middle layers	375645	38.73685180267819	0.0346739895945575
2929	clm	4	128	4	Middle layers	431243	38.835209260232666	0.0346503393680781
2930	clm	4	128	4	Middle layers	495069	38.88235581013488	0.034460035028883715
2931	clm	4	128	4	Middle layers	568342	39.002118885173786	0.03458942292370158
2932	clm	4	128	4	Middle layers	652459	39.04872352070925	0.03455727010975265
2933	clm	4	128	4	Middle layers	749027	39.097495813711575	0.034457279387536295
2934	clm	4	128	4	Middle layers	859887	39.17661531124849	0.03437766491631848
2935	clm	4	128	4	Middle layers	987154	39.18311828364891	0.034432318790896387
2936	clm	4	128	4	Middle layers	1133258	39.22321994678396	0.03436121001338781
2937	clm	4	128	4	Middle layers	1300987	39.304507101787756	0.03431691871508996
2938	clm	4	128	4	Middle layers	1493539	39.336480049422654	0.03434822623647467
2939	clm	4	128	4	Middle layers	1714591	39.39554871539203	0.03424405994988297
2940	clm	4	128	4	Middle layers	1968359	39.481713099696094	0.034224901870164415
2941	clm	4	128	4	Middle layers	2259687	39.50338967436358	0.03418975931958218
2942	clm	4	128	4	Middle layers	2594132	39.477377784762545	0.03419239411046976
2943	clm	4	128	4	Middle layers	2978078	39.55541345356599	0.034209796814051806
2944	clm	4	128	4	Middle layers	3418849	39.583593000634096	0.034193986943367324
2945	clm	4	128	4	Middle layers	3924856	39.59280554486771	0.03414039740660917
2946	clm	4	128	4	Middle layers	4505755	39.61394020516888	0.03413507552680136
3050	clm	4	128	8	Word embedding	1	0.8101619782042052	0.015101947950480038
3051	clm	4	128	8	Word embedding	2	0.8101619782042052	0.015101956199957349
3052	clm	4	128	8	Word embedding	3	0.8101619782042052	0.015101964218849009
3053	clm	4	128	8	Word embedding	4	0.8101619782042052	0.015101972523521058
3054	clm	4	128	8	Word embedding	5	0.8101619782042052	0.01510198162758256
3055	clm	4	128	8	Word embedding	6	0.8101619782042052	0.015101991106716638
3056	clm	4	128	8	Word embedding	7	0.8101619782042052	0.015102000998778111
3057	clm	4	128	8	Word embedding	9	0.8101619782042052	0.01510202072135415
3058	clm	4	128	8	Word embedding	10	0.8101619782042052	0.015102031394394286
3059	clm	4	128	8	Word embedding	11	0.8101619782042052	0.015102042692317708
3060	clm	4	128	8	Word embedding	13	0.8101619782042052	0.015102065398223688
3061	clm	4	128	8	Word embedding	15	0.8101619782042052	0.015102089606901624
3062	clm	4	128	8	Word embedding	18	0.8101619782042052	0.015102127097110792
3063	clm	4	128	8	Word embedding	20	0.8101619782042052	0.015102154317325232
3064	clm	4	128	8	Word embedding	23	0.8101619782042052	0.015102196939083148
3065	clm	4	128	8	Word embedding	27	0.8101619782042052	0.015102258021107389
3066	clm	4	128	8	Word embedding	31	0.8101619782042052	0.015102323502666768
3067	clm	4	128	8	Word embedding	36	0.8101619782042052	0.015102414501597156
3068	clm	4	128	8	Word embedding	41	0.8101619782042052	0.015102511847510396
3069	clm	4	128	8	Word embedding	47	0.8101619782042052	0.015102640882752935
3070	clm	4	128	8	Word embedding	54	0.8101619782042052	0.015102803288828327
3071	clm	4	128	8	Word embedding	62	0.8101619782042052	0.015103004014075097
3072	clm	4	128	8	Word embedding	72	0.8101619782042052	0.015103281126055407
3073	clm	4	128	8	Word embedding	82	0.8101619782042052	0.015103589165573224
3074	clm	4	128	8	Word embedding	95	0.8101619782042052	0.015104045788687405
3075	clm	4	128	8	Word embedding	109	0.8101619782042052	0.015104601167797198
3076	clm	4	128	8	Word embedding	125	0.8101619782042052	0.01510533853107323
3077	clm	4	128	8	Word embedding	143	0.8101619782042052	0.015106275159693752
3078	clm	4	128	8	Word embedding	165	0.8101619782042052	0.015107612661152816
3079	clm	4	128	8	Word embedding	189	0.8101619782042052	0.01510930346685538
3080	clm	4	128	8	Word embedding	217	0.8101619782042052	0.015111131456129665
3081	clm	4	128	8	Word embedding	249	0.8101619782042052	0.015114306202225227
3082	clm	4	128	8	Word embedding	286	0.8101619782042052	0.015117922644363473
3083	clm	4	128	8	Word embedding	329	0.8101619782042052	0.015124394227417943
3084	clm	4	128	8	Word embedding	378	0.8101619782042052	0.01513360737363146
3085	clm	4	128	8	Word embedding	434	0.8101619782042052	0.015141178846136671
3086	clm	4	128	8	Word embedding	498	0.8101619782042052	0.015160994712910684
3087	clm	4	128	8	Word embedding	572	0.8107038925708977	0.015190605969321314
3088	clm	4	128	8	Word embedding	656	0.8117877213042798	0.015233620969869067
3089	clm	4	128	8	Word embedding	753	0.8345481247053352	0.01530193075393662
3090	clm	4	128	8	Word embedding	865	1.3618308034964313	0.015395793337359888
3091	clm	4	128	8	Word embedding	993	4.537990906676937	0.015535361211901884
3092	clm	4	128	8	Word embedding	1140	6.4639545658994875	0.015715039657515913
3093	clm	4	128	8	Word embedding	1309	6.921330291387345	0.015949343737057843
3094	clm	4	128	8	Word embedding	1503	7.304463748638451	0.016240184263539074
3095	clm	4	128	8	Word embedding	1725	7.473541031046269	0.016607856831679733
3096	clm	4	128	8	Word embedding	1981	7.509849293614623	0.0170735061653018
3097	clm	4	128	8	Word embedding	2274	7.534777354482455	0.017683861739790384
3098	clm	4	128	8	Word embedding	2610	8.850545436810078	0.018426305346290108
3099	clm	4	128	8	Word embedding	2997	10.841538820035673	0.0192833527263518
3100	clm	4	128	8	Word embedding	3441	12.504674011412721	0.02017955910505234
3101	clm	4	128	8	Word embedding	3950	14.024743809983173	0.02095479337941124
3102	clm	4	128	8	Word embedding	4534	15.620139705523734	0.021557014932867456
3103	clm	4	128	8	Word embedding	5206	16.762495190509984	0.02204076951851898
3104	clm	4	128	8	Word embedding	5976	17.98126060119983	0.02249695066561197
3105	clm	4	128	8	Word embedding	6861	20.509291121816897	0.02302811267422129
3106	clm	4	128	8	Word embedding	7876	23.238913786843394	0.023569972996676368
3107	clm	4	128	8	Word embedding	9042	24.611582877673712	0.024060016751335348
3108	clm	4	128	8	Word embedding	10380	26.077461239574895	0.024534837201308633
3109	clm	4	128	8	Word embedding	11917	27.513534311308103	0.024952116999673764
3110	clm	4	128	8	Word embedding	13681	28.795161788534184	0.025343646558368852
3111	clm	4	128	8	Word embedding	15706	29.95431661888783	0.02565121005733451
3112	clm	4	128	8	Word embedding	18030	30.937891194433483	0.02586934485729393
3113	clm	4	128	8	Word embedding	20699	31.941516601546606	0.026029815338768972
3114	clm	4	128	8	Word embedding	23762	32.83188190602126	0.02622466599377665
3115	clm	4	128	8	Word embedding	27280	33.668597688193266	0.026428573505364542
3116	clm	4	128	8	Word embedding	31317	34.40614314126074	0.026607724278042092
3117	clm	4	128	8	Word embedding	35952	34.98436577052097	0.02674608345874863
3118	clm	4	128	8	Word embedding	41274	35.51327419241215	0.026844881174247204
3119	clm	4	128	8	Word embedding	47382	35.928380597298066	0.026920503037175213
3120	clm	4	128	8	Word embedding	54395	36.30446916778205	0.027021188720903252
3121	clm	4	128	8	Word embedding	62446	36.557543177027135	0.027119387649553083
3122	clm	4	128	8	Word embedding	71688	36.90653602917665	0.027152120365328616
3123	clm	4	128	8	Word embedding	82299	37.18237044182284	0.027200134411772384
3124	clm	4	128	8	Word embedding	94479	37.38125301439867	0.027231191585581304
3125	clm	4	128	8	Word embedding	108463	37.57634218640764	0.02720399562685238
3126	clm	4	128	8	Word embedding	124516	37.74758712628228	0.027210292284673976
3127	clm	4	128	8	Word embedding	142945	37.88143997485521	0.027189132405659476
3128	clm	4	128	8	Word embedding	164102	38.03317599752882	0.02714718809628198
3129	clm	4	128	8	Word embedding	188390	38.180576705269104	0.027137910206278537
3130	clm	4	128	8	Word embedding	216273	38.31551338257531	0.027128495664029865
3131	clm	4	128	8	Word embedding	248282	38.44394708748129	0.027113697526139582
3132	clm	4	128	8	Word embedding	285030	38.53498870108537	0.027089052969577927
3133	clm	4	128	8	Word embedding	327215	38.64933263245747	0.027067935499347596
3134	clm	4	128	8	Word embedding	375645	38.75608976269577	0.0270261664947761
3135	clm	4	128	8	Word embedding	431243	38.84496371883321	0.027018758566549936
3136	clm	4	128	8	Word embedding	495069	38.949553191604636	0.026979330820981248
3137	clm	4	128	8	Word embedding	568342	39.03029843224168	0.026939672291327516
3138	clm	4	128	8	Word embedding	652459	39.116462816545685	0.026911020483855307
3139	clm	4	128	8	Word embedding	749027	39.13651364811325	0.026854012864240037
3140	clm	4	128	8	Word embedding	859887	39.166860852648014	0.026816932517665686
3141	clm	4	128	8	Word embedding	987154	39.19774997154946	0.02676068931086064
3142	clm	4	128	8	Word embedding	1133258	39.25627672315214	0.02667556600714942
3143	clm	4	128	8	Word embedding	1300987	39.30775858798789	0.026577907389328796
3144	clm	4	128	8	Word embedding	1493539	39.33051899138899	0.02650723395908031
3145	clm	4	128	8	Word embedding	1714591	39.33485430632253	0.02639379258168926
3146	clm	4	128	8	Word embedding	1968359	39.36032428155704	0.026304851912302744
3147	clm	4	128	8	Word embedding	2259687	39.449740152061175	0.026192967125543677
3148	clm	4	128	8	Word embedding	2594132	39.455159295728116	0.026107099721439733
3149	clm	4	128	8	Word embedding	2978078	39.49200947266309	0.02603545881299794
3150	clm	4	128	8	Word embedding	3418849	39.48767415772954	0.02597965674598305
3151	clm	4	128	8	Word embedding	3924856	39.49688670196337	0.025934077447012007
3152	clm	4	128	8	Word embedding	4505755	39.56679365526667	0.025908940589469454
3256	clm	4	128	8	Middle layers	1	0.8101619782042052	0.016765342587818324
3257	clm	4	128	8	Middle layers	2	0.8101619782042052	0.01676285648516118
3258	clm	4	128	8	Middle layers	3	0.8101619782042052	0.016765783786352
3259	clm	4	128	8	Middle layers	4	0.8101619782042052	0.01676522379235235
3260	clm	4	128	8	Middle layers	5	0.8101619782042052	0.01676497252678246
3261	clm	4	128	8	Middle layers	6	0.8101619782042052	0.016761499243001878
3262	clm	4	128	8	Middle layers	7	0.8101619782042052	0.016760105207493305
3263	clm	4	128	8	Middle layers	9	0.8101619782042052	0.01676175068926147
3264	clm	4	128	8	Middle layers	10	0.8101619782042052	0.016764840656522475
3265	clm	4	128	8	Middle layers	11	0.8101619782042052	0.01676428175302328
3266	clm	4	128	8	Middle layers	13	0.8101619782042052	0.01676405573636519
3267	clm	4	128	8	Middle layers	15	0.8101619782042052	0.01676435344332177
3268	clm	4	128	8	Middle layers	18	0.8101619782042052	0.016764106998227973
3269	clm	4	128	8	Middle layers	20	0.8101619782042052	0.016767827850843714
3270	clm	4	128	8	Middle layers	23	0.8101619782042052	0.01676818350984891
3271	clm	4	128	8	Middle layers	27	0.8101619782042052	0.01676274333284019
3272	clm	4	128	8	Middle layers	31	0.8101619782042052	0.01676920518492297
3273	clm	4	128	8	Middle layers	36	0.8101619782042052	0.016763477860985317
3274	clm	4	128	8	Middle layers	41	0.8101619782042052	0.01676226302036846
3275	clm	4	128	8	Middle layers	47	0.8101619782042052	0.016765675467704234
3276	clm	4	128	8	Middle layers	54	0.8101619782042052	0.01676966843442978
3277	clm	4	128	8	Middle layers	62	0.8101619782042052	0.016764412888953233
3278	clm	4	128	8	Middle layers	72	0.8101619782042052	0.016766523670865223
3279	clm	4	128	8	Middle layers	82	0.8101619782042052	0.016765181611227597
3280	clm	4	128	8	Middle layers	95	0.8101619782042052	0.016765614278669294
3281	clm	4	128	8	Middle layers	109	0.8101619782042052	0.016761631193264032
3282	clm	4	128	8	Middle layers	125	0.8101619782042052	0.016765248359402782
3283	clm	4	128	8	Middle layers	143	0.8101619782042052	0.01676422850819584
3284	clm	4	128	8	Middle layers	165	0.8101619782042052	0.016759090741372648
3285	clm	4	128	8	Middle layers	189	0.8101619782042052	0.016757689298054088
3286	clm	4	128	8	Middle layers	217	0.8101619782042052	0.016761313856813974
3287	clm	4	128	8	Middle layers	249	0.8101619782042052	0.01675885381738778
3288	clm	4	128	8	Middle layers	286	0.8101619782042052	0.01675655412364492
3289	clm	4	128	8	Middle layers	329	0.8101619782042052	0.01675223536260366
3290	clm	4	128	8	Middle layers	378	0.8101619782042052	0.016747397225707606
3291	clm	4	128	8	Middle layers	434	0.8101619782042052	0.016745663518874746
3292	clm	4	128	8	Middle layers	498	0.8101619782042052	0.01674498732291981
3293	clm	4	128	8	Middle layers	572	0.8107038925708977	0.016735891449358983
3294	clm	4	128	8	Middle layers	656	0.8117877213042798	0.016726598353287034
3295	clm	4	128	8	Middle layers	753	0.8345481247053352	0.016699151957888035
3296	clm	4	128	8	Middle layers	865	1.3618308034964313	0.016657396176428037
3297	clm	4	128	8	Middle layers	993	4.537990906676937	0.016581562974539693
3298	clm	4	128	8	Middle layers	1140	6.4639545658994875	0.016477320071784853
3299	clm	4	128	8	Middle layers	1309	6.921330291387345	0.016356629233356908
3300	clm	4	128	8	Middle layers	1503	7.304463748638451	0.01625198421649536
3301	clm	4	128	8	Middle layers	1725	7.473541031046269	0.01619738419392166
3302	clm	4	128	8	Middle layers	1981	7.509849293614623	0.016211476038737422
3303	clm	4	128	8	Middle layers	2274	7.534777354482455	0.016343633544821237
3304	clm	4	128	8	Middle layers	2610	8.850545436810078	0.016739695940725975
3305	clm	4	128	8	Middle layers	2997	10.841538820035673	0.01771608749607419
3306	clm	4	128	8	Middle layers	3441	12.504674011412721	0.02074482968524781
3307	clm	4	128	8	Middle layers	3950	14.024743809983173	0.02327823303680565
3308	clm	4	128	8	Middle layers	4534	15.620139705523734	0.025150771637028443
3309	clm	4	128	8	Middle layers	5206	16.762495190509984	0.025630294548735274
3310	clm	4	128	8	Middle layers	5976	17.98126060119983	0.025800221114844767
3311	clm	4	128	8	Middle layers	6861	20.509291121816897	0.02594537450073919
3312	clm	4	128	8	Middle layers	7876	23.238913786843394	0.026152553601192886
3313	clm	4	128	8	Middle layers	9042	24.611582877673712	0.026620432473610296
3314	clm	4	128	8	Middle layers	10380	26.077461239574895	0.027195738251145487
3315	clm	4	128	8	Middle layers	11917	27.513534311308103	0.027638746324727265
3316	clm	4	128	8	Middle layers	13681	28.795161788534184	0.027984139330161115
3317	clm	4	128	8	Middle layers	15706	29.95431661888783	0.028370587545678602
3318	clm	4	128	8	Middle layers	18030	30.937891194433483	0.02860636942053034
3319	clm	4	128	8	Middle layers	20699	31.941516601546606	0.028773143232056927
3320	clm	4	128	8	Middle layers	23762	32.83188190602126	0.029009227585784038
3321	clm	4	128	8	Middle layers	27280	33.668597688193266	0.02968549793660288
3322	clm	4	128	8	Middle layers	31317	34.40614314126074	0.030232893262091536
3323	clm	4	128	8	Middle layers	35952	34.98436577052097	0.030892397400288162
3324	clm	4	128	8	Middle layers	41274	35.51327419241215	0.031393325753019174
3325	clm	4	128	8	Middle layers	47382	35.928380597298066	0.031694693639096966
3326	clm	4	128	8	Middle layers	54395	36.30446916778205	0.03198576911979881
3327	clm	4	128	8	Middle layers	62446	36.557543177027135	0.03217312300824046
3328	clm	4	128	8	Middle layers	71688	36.90653602917665	0.03254447525231397
3329	clm	4	128	8	Middle layers	82299	37.18237044182284	0.03267591782433555
3330	clm	4	128	8	Middle layers	94479	37.38125301439867	0.03278640888055012
3331	clm	4	128	8	Middle layers	108463	37.57634218640764	0.03281751759350817
3332	clm	4	128	8	Middle layers	124516	37.74758712628228	0.033032054008148466
3333	clm	4	128	8	Middle layers	142945	37.88143997485521	0.03324671758462508
3334	clm	4	128	8	Middle layers	164102	38.03317599752882	0.033495064603391085
3335	clm	4	128	8	Middle layers	188390	38.180576705269104	0.03353588856197024
3336	clm	4	128	8	Middle layers	216273	38.31551338257531	0.03368784517964118
3337	clm	4	128	8	Middle layers	248282	38.44394708748129	0.03370628627387089
3338	clm	4	128	8	Middle layers	285030	38.53498870108537	0.033767347055467786
3339	clm	4	128	8	Middle layers	327215	38.64933263245747	0.03388214531191761
3340	clm	4	128	8	Middle layers	375645	38.75608976269577	0.034044964228885366
3341	clm	4	128	8	Middle layers	431243	38.84496371883321	0.03406525699994312
3342	clm	4	128	8	Middle layers	495069	38.949553191604636	0.0341714584013244
3343	clm	4	128	8	Middle layers	568342	39.03029843224168	0.034261488963842325
3344	clm	4	128	8	Middle layers	652459	39.116462816545685	0.034270195515333064
3345	clm	4	128	8	Middle layers	749027	39.13651364811325	0.03441079236465781
3346	clm	4	128	8	Middle layers	859887	39.166860852648014	0.034400068064400616
3347	clm	4	128	8	Middle layers	987154	39.19774997154946	0.034431361444272814
3348	clm	4	128	8	Middle layers	1133258	39.25627672315214	0.03443804220747915
3349	clm	4	128	8	Middle layers	1300987	39.30775858798789	0.03455507876763482
3350	clm	4	128	8	Middle layers	1493539	39.33051899138899	0.0343667988510966
3351	clm	4	128	8	Middle layers	1714591	39.33485430632253	0.03444458507918125
3352	clm	4	128	8	Middle layers	1968359	39.36032428155704	0.034420056297480246
3353	clm	4	128	8	Middle layers	2259687	39.449740152061175	0.034275492267592675
3354	clm	4	128	8	Middle layers	2594132	39.455159295728116	0.034256344376579914
3355	clm	4	128	8	Middle layers	2978078	39.49200947266309	0.034153539528633384
3356	clm	4	128	8	Middle layers	3418849	39.48767415772954	0.0340898586005543
3357	clm	4	128	8	Middle layers	3924856	39.49688670196337	0.03404289744711753
3358	clm	4	128	8	Middle layers	4505755	39.56679365526667	0.034093539064493014
3359	clm	4	128	8	Middle layers	1	0.8101619782042052	0.016802587760916098
3360	clm	4	128	8	Middle layers	2	0.8101619782042052	0.016797825560391503
3361	clm	4	128	8	Middle layers	3	0.8101619782042052	0.016806862319819635
3362	clm	4	128	8	Middle layers	4	0.8101619782042052	0.016807982192073894
3363	clm	4	128	8	Middle layers	5	0.8101619782042052	0.0168034224251484
3364	clm	4	128	8	Middle layers	6	0.8101619782042052	0.016799890359279666
3365	clm	4	128	8	Middle layers	7	0.8101619782042052	0.01679590255773269
3366	clm	4	128	8	Middle layers	9	0.8101619782042052	0.016800395818859094
3367	clm	4	128	8	Middle layers	10	0.8101619782042052	0.016807997743747628
3368	clm	4	128	8	Middle layers	11	0.8101619782042052	0.01680217286112368
3369	clm	4	128	8	Middle layers	13	0.8101619782042052	0.016805067703070636
3370	clm	4	128	8	Middle layers	15	0.8101619782042052	0.01680429807007426
3371	clm	4	128	8	Middle layers	18	0.8101619782042052	0.016800193642077875
3372	clm	4	128	8	Middle layers	20	0.8101619782042052	0.016805060471553827
3373	clm	4	128	8	Middle layers	23	0.8101619782042052	0.016806568147645643
3374	clm	4	128	8	Middle layers	27	0.8101619782042052	0.01680086467242065
3375	clm	4	128	8	Middle layers	31	0.8101619782042052	0.016808443478415057
3376	clm	4	128	8	Middle layers	36	0.8101619782042052	0.016803736393786056
3377	clm	4	128	8	Middle layers	41	0.8101619782042052	0.01680294220853472
3378	clm	4	128	8	Middle layers	47	0.8101619782042052	0.01680325061209462
3379	clm	4	128	8	Middle layers	54	0.8101619782042052	0.016810462004859993
3380	clm	4	128	8	Middle layers	62	0.8101619782042052	0.01680480186276731
3381	clm	4	128	8	Middle layers	72	0.8101619782042052	0.016807271611093442
3382	clm	4	128	8	Middle layers	82	0.8101619782042052	0.016803161465855376
3383	clm	4	128	8	Middle layers	95	0.8101619782042052	0.01680689876087709
3384	clm	4	128	8	Middle layers	109	0.8101619782042052	0.016802382016216526
3385	clm	4	128	8	Middle layers	125	0.8101619782042052	0.01680145000105041
3386	clm	4	128	8	Middle layers	143	0.8101619782042052	0.01679891509931067
3387	clm	4	128	8	Middle layers	165	0.8101619782042052	0.016796104335542662
3388	clm	4	128	8	Middle layers	189	0.8101619782042052	0.01679592092614952
3389	clm	4	128	8	Middle layers	217	0.8101619782042052	0.016797267198771785
3390	clm	4	128	8	Middle layers	249	0.8101619782042052	0.016794485756113378
3391	clm	4	128	8	Middle layers	286	0.8101619782042052	0.016787317449763757
3392	clm	4	128	8	Middle layers	329	0.8101619782042052	0.016782056373578033
3393	clm	4	128	8	Middle layers	378	0.8101619782042052	0.016774817123415487
3394	clm	4	128	8	Middle layers	434	0.8101619782042052	0.016764543501876884
3395	clm	4	128	8	Middle layers	498	0.8101619782042052	0.016753617218620204
3396	clm	4	128	8	Middle layers	572	0.8107038925708977	0.016720505106235913
3397	clm	4	128	8	Middle layers	656	0.8117877213042798	0.016663431502158346
3398	clm	4	128	8	Middle layers	753	0.8345481247053352	0.016547581621828802
3399	clm	4	128	8	Middle layers	865	1.3618308034964313	0.01633635041281511
3400	clm	4	128	8	Middle layers	993	4.537990906676937	0.015989567165910074
3401	clm	4	128	8	Middle layers	1140	6.4639545658994875	0.015592316932825147
3402	clm	4	128	8	Middle layers	1309	6.921330291387345	0.015224111688832089
3403	clm	4	128	8	Middle layers	1503	7.304463748638451	0.014961501926087035
3404	clm	4	128	8	Middle layers	1725	7.473541031046269	0.014815378863024461
3405	clm	4	128	8	Middle layers	1981	7.509849293614623	0.01477344038292032
3406	clm	4	128	8	Middle layers	2274	7.534777354482455	0.014859466885810593
3407	clm	4	128	8	Middle layers	2610	8.850545436810078	0.015193997968158795
3408	clm	4	128	8	Middle layers	2997	10.841538820035673	0.01635123853795415
3409	clm	4	128	8	Middle layers	3441	12.504674011412721	0.020568748402795864
3410	clm	4	128	8	Middle layers	3950	14.024743809983173	0.023179314456261358
3411	clm	4	128	8	Middle layers	4534	15.620139705523734	0.024640837176035907
3412	clm	4	128	8	Middle layers	5206	16.762495190509984	0.024806028484813544
3413	clm	4	128	8	Middle layers	5976	17.98126060119983	0.025040544146835212
3414	clm	4	128	8	Middle layers	6861	20.509291121816897	0.025495295651784985
3415	clm	4	128	8	Middle layers	7876	23.238913786843394	0.026617247984624857
3416	clm	4	128	8	Middle layers	9042	24.611582877673712	0.028178874538316367
3417	clm	4	128	8	Middle layers	10380	26.077461239574895	0.02939719194983989
3418	clm	4	128	8	Middle layers	11917	27.513534311308103	0.030376027803844158
3419	clm	4	128	8	Middle layers	13681	28.795161788534184	0.03057516445825783
3420	clm	4	128	8	Middle layers	15706	29.95431661888783	0.03158016306094084
3421	clm	4	128	8	Middle layers	18030	30.937891194433483	0.03203168952204629
3422	clm	4	128	8	Middle layers	20699	31.941516601546606	0.03265371521340965
3423	clm	4	128	8	Middle layers	23762	32.83188190602126	0.032908407296626065
3424	clm	4	128	8	Middle layers	27280	33.668597688193266	0.033042112494080934
3425	clm	4	128	8	Middle layers	31317	34.40614314126074	0.03314429429520768
3426	clm	4	128	8	Middle layers	35952	34.98436577052097	0.033267551124959736
3427	clm	4	128	8	Middle layers	41274	35.51327419241215	0.033718505613334754
3428	clm	4	128	8	Middle layers	47382	35.928380597298066	0.033874224649576234
3429	clm	4	128	8	Middle layers	54395	36.30446916778205	0.03431920537787464
3430	clm	4	128	8	Middle layers	62446	36.557543177027135	0.03424915622833451
3431	clm	4	128	8	Middle layers	71688	36.90653602917665	0.03449660041662748
3432	clm	4	128	8	Middle layers	82299	37.18237044182284	0.03457704743748309
3433	clm	4	128	8	Middle layers	94479	37.38125301439867	0.034724450844965386
3434	clm	4	128	8	Middle layers	108463	37.57634218640764	0.034755179850079664
3435	clm	4	128	8	Middle layers	124516	37.74758712628228	0.034838459198303494
3436	clm	4	128	8	Middle layers	142945	37.88143997485521	0.03503072465451141
3437	clm	4	128	8	Middle layers	164102	38.03317599752882	0.035045021955132906
3438	clm	4	128	8	Middle layers	188390	38.180576705269104	0.035079686639133
3439	clm	4	128	8	Middle layers	216273	38.31551338257531	0.03506239065793669
3440	clm	4	128	8	Middle layers	248282	38.44394708748129	0.035156277634546235
3441	clm	4	128	8	Middle layers	285030	38.53498870108537	0.03514922448064726
3442	clm	4	128	8	Middle layers	327215	38.64933263245747	0.03509416442627097
3443	clm	4	128	8	Middle layers	375645	38.75608976269577	0.03519035431401362
3444	clm	4	128	8	Middle layers	431243	38.84496371883321	0.03513913238890688
3445	clm	4	128	8	Middle layers	495069	38.949553191604636	0.03516641440036804
3446	clm	4	128	8	Middle layers	568342	39.03029843224168	0.03510302248223948
3447	clm	4	128	8	Middle layers	652459	39.116462816545685	0.03514643066941787
3448	clm	4	128	8	Middle layers	749027	39.13651364811325	0.03518485389077106
3449	clm	4	128	8	Middle layers	859887	39.166860852648014	0.03510264206870087
3450	clm	4	128	8	Middle layers	987154	39.19774997154946	0.03504104483801648
3451	clm	4	128	8	Middle layers	1133258	39.25627672315214	0.03495554655296932
3452	clm	4	128	8	Middle layers	1300987	39.30775858798789	0.03496453107661148
3453	clm	4	128	8	Middle layers	1493539	39.33051899138899	0.034914628356081966
3454	clm	4	128	8	Middle layers	1714591	39.33485430632253	0.03495084903050796
3455	clm	4	128	8	Middle layers	1968359	39.36032428155704	0.034834857248986564
3456	clm	4	128	8	Middle layers	2259687	39.449740152061175	0.03480673361432408
3457	clm	4	128	8	Middle layers	2594132	39.455159295728116	0.034750817800191965
3458	clm	4	128	8	Middle layers	2978078	39.49200947266309	0.0346774176630461
3459	clm	4	128	8	Middle layers	3418849	39.48767415772954	0.03460131193723688
3460	clm	4	128	8	Middle layers	3924856	39.49688670196337	0.03462451226604703
3461	clm	4	128	8	Middle layers	4505755	39.56679365526667	0.03462651602732772
3565	clm	8	128	4	Word embedding	1	0.8020332627038288	0.013908907026683362
3566	clm	8	128	4	Word embedding	2	0.8020332627038288	0.013908912640134196
3567	clm	8	128	4	Word embedding	3	0.8020332627038288	0.013908919353476433
3568	clm	8	128	4	Word embedding	4	0.8020332627038288	0.013908926058796456
3569	clm	8	128	4	Word embedding	5	0.8020332627038288	0.013908933286310116
3570	clm	8	128	4	Word embedding	6	0.8020332627038288	0.013908940644002547
3571	clm	8	128	4	Word embedding	7	0.8020332627038288	0.013908948524892346
3572	clm	8	128	4	Word embedding	9	0.8020332627038288	0.013908964312632794
3573	clm	8	128	4	Word embedding	10	0.8020332627038288	0.013908972463718621
3574	clm	8	128	4	Word embedding	11	0.8020332627038288	0.013908981144472771
3575	clm	8	128	4	Word embedding	13	0.8020332627038288	0.013908999997498206
3576	clm	8	128	4	Word embedding	15	0.8020332627038288	0.013909019258304187
3577	clm	8	128	4	Word embedding	18	0.8020332627038288	0.013909049196369651
3578	clm	8	128	4	Word embedding	20	0.8020332627038288	0.01390907044613511
3579	clm	8	128	4	Word embedding	23	0.8020332627038288	0.013909105099174953
3580	clm	8	128	4	Word embedding	27	0.8020332627038288	0.013909154790631569
3581	clm	8	128	4	Word embedding	31	0.8020332627038288	0.013909208876912365
3582	clm	8	128	4	Word embedding	36	0.8020332627038288	0.013909284321770285
3583	clm	8	128	4	Word embedding	41	0.8020332627038288	0.013909364958769863
3584	clm	8	128	4	Word embedding	47	0.8020332627038288	0.013909469948493711
3585	clm	8	128	4	Word embedding	54	0.8020332627038288	0.013909605127763316
3586	clm	8	128	4	Word embedding	62	0.8020332627038288	0.013909777270525992
3587	clm	8	128	4	Word embedding	72	0.8025751770705213	0.013910022815275728
3588	clm	8	128	4	Word embedding	82	0.8025751770705213	0.013910302960811066
3589	clm	8	128	4	Word embedding	95	0.8025751770705213	0.013910718309105712
3590	clm	8	128	4	Word embedding	109	0.8025751770705213	0.013911239115514689
3591	clm	8	128	4	Word embedding	125	0.8025751770705213	0.013911933191050678
3592	clm	8	128	4	Word embedding	143	0.8025751770705213	0.013912849540830495
3593	clm	8	128	4	Word embedding	165	0.8025751770705213	0.013914210627465834
3594	clm	8	128	4	Word embedding	189	0.8025751770705213	0.013916003568617205
3595	clm	8	128	4	Word embedding	217	0.8025751770705213	0.013918537419683727
3596	clm	8	128	4	Word embedding	249	0.8025751770705213	0.013922276289815943
3597	clm	8	128	4	Word embedding	286	0.8025751770705213	0.013927782644321348
3598	clm	8	128	4	Word embedding	329	0.8096200638375133	0.013936026730071433
3599	clm	8	128	4	Word embedding	378	0.8096200638375133	0.013948065553239766
3600	clm	8	128	4	Word embedding	434	0.8123296356709717	0.013965777923873903
3601	clm	8	128	4	Word embedding	498	0.8345481247053352	0.013991793027733504
3602	clm	8	128	4	Word embedding	572	1.25453175889146	0.014029528059778093
3603	clm	8	128	4	Word embedding	656	3.51756615419631	0.01408018642670365
3604	clm	8	128	4	Word embedding	753	6.065105592014342	0.014152526178206828
3605	clm	8	128	4	Word embedding	865	7.66971403178869	0.014239519906567086
3606	clm	8	128	4	Word embedding	993	7.981314792636456	0.014351524620315359
3607	clm	8	128	4	Word embedding	1140	7.924413784133813	0.014492598686767649
3608	clm	8	128	4	Word embedding	1309	7.9314586709008355	0.01467660019857031
3609	clm	8	128	4	Word embedding	1503	8.0772336355409	0.014930026395993622
3610	clm	8	128	4	Word embedding	1725	8.350358476353566	0.015264942139329957
3611	clm	8	128	4	Word embedding	1981	8.67713283946872	0.015720959142446075
3612	clm	8	128	4	Word embedding	2274	10.088819764700792	0.01632878709576824
3613	clm	8	128	4	Word embedding	2610	10.895730256704836	0.017124476711111992
3614	clm	8	128	4	Word embedding	2997	12.878594924430013	0.01813217926692502
3615	clm	8	128	4	Word embedding	3441	14.481577621104329	0.019222554043199
3616	clm	8	128	4	Word embedding	3950	15.974551701340186	0.020254345604836646
3617	clm	8	128	4	Word embedding	4534	17.037787688789418	0.021089920479084524
3618	clm	8	128	4	Word embedding	5206	18.152505541074387	0.021728143374266963
3619	clm	8	128	4	Word embedding	5976	21.0544569747089	0.02229161254600553
3620	clm	8	128	4	Word embedding	6861	23.22807549950953	0.022842464591534366
3621	clm	8	128	4	Word embedding	7876	24.60778947710681	0.023349857531484063
3622	clm	8	128	4	Word embedding	9042	26.132194590610794	0.023806785301903166
3623	clm	8	128	4	Word embedding	10380	27.594821466311878	0.024257257759666542
3624	clm	8	128	4	Word embedding	11917	28.77836244316676	0.02466245364728372
3625	clm	8	128	4	Word embedding	13681	30.03668760262507	0.025010103286693064
3626	clm	8	128	4	Word embedding	15706	31.19530051861205	0.025268303950881435
3627	clm	8	128	4	Word embedding	18030	32.199467840091955	0.025499885359089598
3628	clm	8	128	4	Word embedding	20699	33.12288992093466	0.025769050749739352
3629	clm	8	128	4	Word embedding	23762	33.9617733605736	0.026029577406657407
3630	clm	8	128	4	Word embedding	27280	34.72749836070901	0.026266500775829198
3631	clm	8	128	4	Word embedding	31317	35.44607681094238	0.026475525179449937
3632	clm	8	128	4	Word embedding	35952	36.05356281600374	0.026640001747582295
3633	clm	8	128	4	Word embedding	41274	36.54399531785985	0.026831975253350522
3634	clm	8	128	4	Word embedding	47382	36.993242327847376	0.026977500602200652
3635	clm	8	128	4	Word embedding	54395	37.401845760332925	0.027030421829537882
3636	clm	8	128	4	Word embedding	62446	37.72970395218145	0.02708950389820884
3637	clm	8	128	4	Word embedding	71688	37.99740964932712	0.027128412928006447
3638	clm	8	128	4	Word embedding	82299	38.28408234930712	0.027175957283151534
3639	clm	8	128	4	Word embedding	94479	38.51277021205114	0.02718860777446073
3640	clm	8	128	4	Word embedding	108463	38.773431022429904	0.027209959490077252
3641	clm	8	128	4	Word embedding	124516	38.99507399840683	0.027224335238444745
3642	clm	8	128	4	Word embedding	142945	39.15222916474746	0.027208126448402696
3643	clm	8	128	4	Word embedding	164102	39.225929518617384	0.027232009684413527
3644	clm	8	128	4	Word embedding	188390	39.40259360215897	0.027227435899587458
3645	clm	8	128	4	Word embedding	216273	39.526691992131404	0.027224558527093587
3646	clm	8	128	4	Word embedding	248282	39.667047813104546	0.027197123125289897
3647	clm	8	128	4	Word embedding	285030	39.777056429542974	0.027177136119940642
3648	clm	8	128	4	Word embedding	327215	39.85780167018002	0.027166211059986997
3649	clm	8	128	4	Word embedding	375645	39.925540966016456	0.027142064206532937
3650	clm	8	128	4	Word embedding	431243	40.04259446922197	0.027099909401839883
3651	clm	8	128	4	Word embedding	495069	40.14772585636011	0.02706209552785973
3652	clm	8	128	4	Word embedding	568342	40.20625260796296	0.027016496688527535
3653	clm	8	128	4	Word embedding	652459	40.311925909467845	0.026966837665252884
3654	clm	8	128	4	Word embedding	749027	40.31355165256776	0.02692547183980913
3655	clm	8	128	4	Word embedding	859887	40.44252727184042	0.026850617304681138
3656	clm	8	128	4	Word embedding	987154	40.49509296540963	0.026779242482002363
3657	clm	8	128	4	Word embedding	1133258	40.53356888544476	0.0267084516084205
3658	clm	8	128	4	Word embedding	1300987	40.560664603779394	0.0266811069373957
3659	clm	8	128	4	Word embedding	1493539	40.59588903761424	0.026614672842313003
3660	clm	8	128	4	Word embedding	1714591	40.64249367314972	0.026550116830243605
3661	clm	8	128	4	Word embedding	1968359	40.668505562750944	0.02650673866607653
3662	clm	8	128	4	Word embedding	2259687	40.688014479951896	0.026444547271686245
3663	clm	8	128	4	Word embedding	2594132	40.75250228958828	0.026378352636408482
3664	clm	8	128	4	Word embedding	2978078	40.803984154424015	0.02634371827011444
3665	clm	8	128	4	Word embedding	3418849	40.82782838655839	0.026323228438316623
3969	clm	8	128	4	Middle layers	1	0.8020332627038288	0.016012885446218043
3970	clm	8	128	4	Middle layers	2	0.8020332627038288	0.016008093117298818
3971	clm	8	128	4	Middle layers	3	0.8020332627038288	0.016003582119252884
3972	clm	8	128	4	Middle layers	4	0.8020332627038288	0.016006220505698297
3973	clm	8	128	4	Middle layers	5	0.8020332627038288	0.016005127696377266
3974	clm	8	128	4	Middle layers	6	0.8020332627038288	0.01601833421874657
3975	clm	8	128	4	Middle layers	7	0.8020332627038288	0.016008255280953777
3976	clm	8	128	4	Middle layers	9	0.8020332627038288	0.016009030651605725
3977	clm	8	128	4	Middle layers	10	0.8020332627038288	0.016010359324770837
3978	clm	8	128	4	Middle layers	11	0.8020332627038288	0.01600627837872175
3979	clm	8	128	4	Middle layers	13	0.8020332627038288	0.016007628690617993
3980	clm	8	128	4	Middle layers	15	0.8020332627038288	0.016000814264447147
3981	clm	8	128	4	Middle layers	18	0.8020332627038288	0.01600240642746107
3982	clm	8	128	4	Middle layers	20	0.8020332627038288	0.016010614955859398
3983	clm	8	128	4	Middle layers	23	0.8020332627038288	0.016009733135567247
3984	clm	8	128	4	Middle layers	27	0.8020332627038288	0.016006522425963877
3985	clm	8	128	4	Middle layers	31	0.8020332627038288	0.016000569771372132
3986	clm	8	128	4	Middle layers	36	0.8020332627038288	0.016004958768689573
3987	clm	8	128	4	Middle layers	41	0.8020332627038288	0.016001317330066326
3988	clm	8	128	4	Middle layers	47	0.8020332627038288	0.016007565616436514
3989	clm	8	128	4	Middle layers	54	0.8020332627038288	0.016007295093048293
3990	clm	8	128	4	Middle layers	62	0.8020332627038288	0.01600593526637023
3991	clm	8	128	4	Middle layers	72	0.8025751770705213	0.0159980222790217
3992	clm	8	128	4	Middle layers	82	0.8025751770705213	0.0160004251434007
3993	clm	8	128	4	Middle layers	95	0.8025751770705213	0.016000109238887783
3994	clm	8	128	4	Middle layers	109	0.8025751770705213	0.015981623165739048
3995	clm	8	128	4	Middle layers	125	0.8025751770705213	0.015984013346318562
3996	clm	8	128	4	Middle layers	143	0.8025751770705213	0.015980522786481436
3997	clm	8	128	4	Middle layers	165	0.8025751770705213	0.015973788291807848
3998	clm	8	128	4	Middle layers	189	0.8025751770705213	0.015967246932701296
3999	clm	8	128	4	Middle layers	217	0.8025751770705213	0.015947906002848275
4000	clm	8	128	4	Middle layers	249	0.8025751770705213	0.015930267524465004
4001	clm	8	128	4	Middle layers	286	0.8025751770705213	0.015910511932732043
4002	clm	8	128	4	Middle layers	329	0.8096200638375133	0.015875564335402704
4003	clm	8	128	4	Middle layers	378	0.8096200638375133	0.015835412241514617
4004	clm	8	128	4	Middle layers	434	0.8123296356709717	0.015782693000221816
4005	clm	8	128	4	Middle layers	498	0.8345481247053352	0.015689811165277644
4006	clm	8	128	4	Middle layers	572	1.25453175889146	0.015581766123302117
4007	clm	8	128	4	Middle layers	656	3.51756615419631	0.015425689247907637
4008	clm	8	128	4	Middle layers	753	6.065105592014342	0.01525930476471215
4009	clm	8	128	4	Middle layers	865	7.66971403178869	0.015075170548826759
4010	clm	8	128	4	Middle layers	993	7.981314792636456	0.014920460438715737
4011	clm	8	128	4	Middle layers	1140	7.924413784133813	0.014787837048798184
4012	clm	8	128	4	Middle layers	1309	7.9314586709008355	0.014714755987663006
4013	clm	8	128	4	Middle layers	1503	8.0772336355409	0.014714205095058419
4014	clm	8	128	4	Middle layers	1725	8.350358476353566	0.014812205739508508
4015	clm	8	128	4	Middle layers	1981	8.67713283946872	0.015094516858126784
4016	clm	8	128	4	Middle layers	2274	10.088819764700792	0.01574391961729321
4017	clm	8	128	4	Middle layers	2610	10.895730256704836	0.01729314392822502
4018	clm	8	128	4	Middle layers	2997	12.878594924430013	0.020831451468102724
4019	clm	8	128	4	Middle layers	3441	14.481577621104329	0.02340466933716272
4020	clm	8	128	4	Middle layers	3950	15.974551701340186	0.024775490479600384
4021	clm	8	128	4	Middle layers	4534	17.037787688789418	0.02543034164862787
4022	clm	8	128	4	Middle layers	5206	18.152505541074387	0.025871642205470145
4023	clm	8	128	4	Middle layers	5976	21.0544569747089	0.026093673110436724
4024	clm	8	128	4	Middle layers	6861	23.22807549950953	0.026893534561445213
4025	clm	8	128	4	Middle layers	7876	24.60778947710681	0.027924626152404045
4026	clm	8	128	4	Middle layers	9042	26.132194590610794	0.02878537407013675
4027	clm	8	128	4	Middle layers	10380	27.594821466311878	0.029911441851444422
4028	clm	8	128	4	Middle layers	11917	28.77836244316676	0.03085970751403877
4029	clm	8	128	4	Middle layers	13681	30.03668760262507	0.032006928266613575
4030	clm	8	128	4	Middle layers	15706	31.19530051861205	0.03244080113979686
4031	clm	8	128	4	Middle layers	18030	32.199467840091955	0.03254127951986938
4032	clm	8	128	4	Middle layers	20699	33.12288992093466	0.03279000697769267
4033	clm	8	128	4	Middle layers	23762	33.9617733605736	0.03295644746295664
4034	clm	8	128	4	Middle layers	27280	34.72749836070901	0.03367697298807227
4035	clm	8	128	4	Middle layers	31317	35.44607681094238	0.033774700451346985
4036	clm	8	128	4	Middle layers	35952	36.05356281600374	0.034089568488089
4037	clm	8	128	4	Middle layers	41274	36.54399531785985	0.034322429442330424
4038	clm	8	128	4	Middle layers	47382	36.993242327847376	0.03432331391422564
4039	clm	8	128	4	Middle layers	54395	37.401845760332925	0.0343083653670128
4040	clm	8	128	4	Middle layers	62446	37.72970395218145	0.03453253653171398
4041	clm	8	128	4	Middle layers	71688	37.99740964932712	0.03436324947162373
4042	clm	8	128	4	Middle layers	82299	38.28408234930712	0.03453473571505163
4043	clm	8	128	4	Middle layers	94479	38.51277021205114	0.03427516727331261
4044	clm	8	128	4	Middle layers	108463	38.773431022429904	0.03439827694060745
4045	clm	8	128	4	Middle layers	124516	38.99507399840683	0.03444156299048442
4046	clm	8	128	4	Middle layers	142945	39.15222916474746	0.034345735091696944
4047	clm	8	128	4	Middle layers	164102	39.225929518617384	0.03424153831548252
4048	clm	8	128	4	Middle layers	188390	39.40259360215897	0.034317250523222216
4049	clm	8	128	4	Middle layers	216273	39.526691992131404	0.03434234609475898
4050	clm	8	128	4	Middle layers	248282	39.667047813104546	0.03437394246968192
4051	clm	8	128	4	Middle layers	285030	39.777056429542974	0.03426859936747922
4052	clm	8	128	4	Middle layers	327215	39.85780167018002	0.034370610241221525
4053	clm	8	128	4	Middle layers	375645	39.925540966016456	0.03451736354617157
4054	clm	8	128	4	Middle layers	431243	40.04259446922197	0.03445235061223407
4055	clm	8	128	4	Middle layers	495069	40.14772585636011	0.03450904349615619
4056	clm	8	128	4	Middle layers	568342	40.20625260796296	0.03451582818480345
4057	clm	8	128	4	Middle layers	652459	40.311925909467845	0.03451786369872509
4058	clm	8	128	4	Middle layers	749027	40.31355165256776	0.034636915626119785
4059	clm	8	128	4	Middle layers	859887	40.44252727184042	0.03457100681128634
4060	clm	8	128	4	Middle layers	987154	40.49509296540963	0.03473204905005428
4061	clm	8	128	4	Middle layers	1133258	40.53356888544476	0.034717042571580044
4062	clm	8	128	4	Middle layers	1300987	40.560664603779394	0.03468159661617649
4063	clm	8	128	4	Middle layers	1493539	40.59588903761424	0.03472669658287255
4064	clm	8	128	4	Middle layers	1714591	40.64249367314972	0.03474582428513147
4065	clm	8	128	4	Middle layers	1968359	40.668505562750944	0.034764153146468045
4066	clm	8	128	4	Middle layers	2259687	40.688014479951896	0.034778795536008975
4067	clm	8	128	4	Middle layers	2594132	40.75250228958828	0.034756091063148004
4068	clm	8	128	4	Middle layers	2978078	40.803984154424015	0.03477923654961799
4069	clm	8	128	4	Middle layers	3418849	40.82782838655839	0.034699931532663354
4070	clm	8	128	4	Middle layers	1	0.8020332627038288	0.016020556539768208
4071	clm	8	128	4	Middle layers	2	0.8020332627038288	0.016014629534102348
4072	clm	8	128	4	Middle layers	3	0.8020332627038288	0.016013083181698994
4073	clm	8	128	4	Middle layers	4	0.8020332627038288	0.016013682706183394
4074	clm	8	128	4	Middle layers	5	0.8020332627038288	0.016020274115370877
4075	clm	8	128	4	Middle layers	6	0.8020332627038288	0.016027434213516555
4076	clm	8	128	4	Middle layers	7	0.8020332627038288	0.01601470257415349
4077	clm	8	128	4	Middle layers	9	0.8020332627038288	0.01601860188367132
4078	clm	8	128	4	Middle layers	10	0.8020332627038288	0.016022458986046907
[truncated: 5,669 more rows]
