# Supplementary material for: Brains and algorithms partially converge in natural language processing
Source: Commun Biol. 2022 Feb 16;5:134. doi: 10.1038/s42003-022-03036-1 (PMC8850612; doi:10.1038/s42003-022-03036-1)
Supplement: Supplementary file 8 — Supplementary Data 3 [file 42003_2022_3036_MOESM8_ESM.zip › fig_4c_fimp_meg_sensor.csv]

	Subject	Property	Permutation importance
0	V1001	Training	0.343
1	V1001	Accuracy	0.15
2	V1001	#Layers	0.082
3	V1001	#Units	0.249
4	V1001	#Heads	0.085
5	V1001	Layer position	0.507
6	V1001	Task	0.031
7	V1002	Training	0.283
8	V1002	Accuracy	0.288
9	V1002	#Layers	0.127
10	V1002	#Units	0.313
11	V1002	#Heads	0.172
12	V1002	Layer position	0.561
13	V1002	Task	0.087
14	V1003	Training	0.102
15	V1003	Accuracy	0.69
16	V1003	#Layers	0.02
17	V1003	#Units	0.026
18	V1003	#Heads	0.02
19	V1003	Layer position	0.1
20	V1003	Task	0.011
21	V1004	Training	0.119
22	V1004	Accuracy	0.515
23	V1004	#Layers	0.049
24	V1004	#Units	0.123
25	V1004	#Heads	0.029
26	V1004	Layer position	0.344
27	V1004	Task	0.038
28	V1005	Training	0.143
29	V1005	Accuracy	0.602
30	V1005	#Layers	0.111
31	V1005	#Units	0.217
32	V1005	#Heads	0.124
33	V1005	Layer position	0.19
34	V1005	Task	0.144
35	V1007	Training	0.224
36	V1007	Accuracy	0.4
37	V1007	#Layers	0.048
38	V1007	#Units	0.146
39	V1007	#Heads	0.032
40	V1007	Layer position	0.28
41	V1007	Task	0.021
42	V1008	Training	0.087
43	V1008	Accuracy	0.436
44	V1008	#Layers	0.038
45	V1008	#Units	0.091
46	V1008	#Heads	0.019
47	V1008	Layer position	0.661
48	V1008	Task	0.048
49	V1009	Training	0.642
50	V1009	Accuracy	0.126
51	V1009	#Layers	0.028
52	V1009	#Units	0.026
53	V1009	#Heads	0.016
54	V1009	Layer position	0.061
55	V1009	Task	0.012
56	V1010	Training	0.159
57	V1010	Accuracy	0.5
58	V1010	#Layers	0.031
59	V1010	#Units	0.089
60	V1010	#Heads	0.023
61	V1010	Layer position	0.181
62	V1010	Task	0.043
63	V1011	Training	0.097
64	V1011	Accuracy	0.461
65	V1011	#Layers	0.067
66	V1011	#Units	0.155
67	V1011	#Heads	0.05
68	V1011	Layer position	0.484
69	V1011	Task	0.107
70	V1012	Training	0.09
71	V1012	Accuracy	0.655
72	V1012	#Layers	0.122
73	V1012	#Units	0.153
74	V1012	#Heads	0.095
75	V1012	Layer position	0.249
76	V1012	Task	0.08
77	V1013	Training	0.07
78	V1013	Accuracy	0.537
79	V1013	#Layers	0.03
80	V1013	#Units	0.064
81	V1013	#Heads	0.016
82	V1013	Layer position	0.414
83	V1013	Task	0.031
84	V1015	Training	0.12
85	V1015	Accuracy	0.59
86	V1015	#Layers	0.018
87	V1015	#Units	0.045
88	V1015	#Heads	0.017
89	V1015	Layer position	0.138
90	V1015	Task	0.012
91	V1016	Training	0.231
92	V1016	Accuracy	0.542
93	V1016	#Layers	0.016
94	V1016	#Units	0.013
95	V1016	#Heads	0.013
96	V1016	Layer position	0.068
97	V1016	Task	0.006
98	V1019	Training	0.669
99	V1019	Accuracy	0.073
100	V1019	#Layers	0.028
101	V1019	#Units	0.028
102	V1019	#Heads	0.017
103	V1019	Layer position	0.257
104	V1019	Task	0.015
105	V1020	Training	0.118
106	V1020	Accuracy	0.618
107	V1020	#Layers	0.078
108	V1020	#Units	0.113
109	V1020	#Heads	0.059
110	V1020	Layer position	0.146
111	V1020	Task	0.081
112	V1022	Training	0.122
113	V1022	Accuracy	0.604
114	V1022	#Layers	0.048
115	V1022	#Units	0.046
116	V1022	#Heads	0.037
117	V1022	Layer position	0.173
118	V1022	Task	0.041
119	V1024	Training	0.156
120	V1024	Accuracy	0.596
121	V1024	#Layers	0.008
122	V1024	#Units	0.012
123	V1024	#Heads	0.006
124	V1024	Layer position	0.067
125	V1024	Task	0.008
126	V1025	Training	0.136
127	V1025	Accuracy	0.395
128	V1025	#Layers	0.06
129	V1025	#Units	0.119
130	V1025	#Heads	0.053
131	V1025	Layer position	0.459
132	V1025	Task	0.033
133	V1026	Training	0.11
134	V1026	Accuracy	0.553
135	V1026	#Layers	0.086
136	V1026	#Units	0.126
137	V1026	#Heads	0.065
138	V1026	Layer position	0.241
139	V1026	Task	0.192
140	V1027	Training	0.161
141	V1027	Accuracy	0.614
142	V1027	#Layers	0.021
143	V1027	#Units	0.044
144	V1027	#Heads	0.018
145	V1027	Layer position	0.066
146	V1027	Task	0.011
147	V1028	Training	0.05
148	V1028	Accuracy	0.726
149	V1028	#Layers	0.1
150	V1028	#Units	0.071
151	V1028	#Heads	0.072
152	V1028	Layer position	0.194
153	V1028	Task	0.036
154	V1029	Training	0.137
155	V1029	Accuracy	0.634
156	V1029	#Layers	0.015
157	V1029	#Units	0.019
158	V1029	#Heads	0.009
159	V1029	Layer position	0.049
160	V1029	Task	0.006
161	V1030	Training	0.151
162	V1030	Accuracy	0.587
163	V1030	#Layers	0.022
164	V1030	#Units	0.069
165	V1030	#Heads	0.021
166	V1030	Layer position	0.068
167	V1030	Task	0.013
168	V1031	Training	0.149
169	V1031	Accuracy	0.567
170	V1031	#Layers	0.049
171	V1031	#Units	0.131
172	V1031	#Heads	0.052
173	V1031	Layer position	0.126
174	V1031	Task	0.021
175	V1032	Training	0.063
176	V1032	Accuracy	0.667
177	V1032	#Layers	0.077
178	V1032	#Units	0.096
179	V1032	#Heads	0.074
180	V1032	Layer position	0.342
181	V1032	Task	0.035
182	V1033	Training	0.265
183	V1033	Accuracy	0.547
184	V1033	#Layers	0.061
185	V1033	#Units	0.091
186	V1033	#Heads	0.058
187	V1033	Layer position	0.072
188	V1033	Task	0.091
189	V1034	Training	0.542
190	V1034	Accuracy	0.205
191	V1034	#Layers	0.094
192	V1034	#Units	0.074
193	V1034	#Heads	0.081
194	V1034	Layer position	0.12
195	V1034	Task	0.073
196	V1035	Training	0.193
197	V1035	Accuracy	0.554
198	V1035	#Layers	0.041
199	V1035	#Units	0.061
200	V1035	#Heads	0.043
201	V1035	Layer position	0.105
202	V1035	Task	0.022
203	V1036	Training	0.136
204	V1036	Accuracy	0.613
205	V1036	#Layers	0.024
206	V1036	#Units	0.034
207	V1036	#Heads	0.022
208	V1036	Layer position	0.086
209	V1036	Task	0.021
210	V1037	Training	0.226
211	V1037	Accuracy	0.5
212	V1037	#Layers	0.032
213	V1037	#Units	0.065
214	V1037	#Heads	0.023
215	V1037	Layer position	0.132
216	V1037	Task	0.038
217	V1038	Training	0.412
218	V1038	Accuracy	0.436
219	V1038	#Layers	0.316
220	V1038	#Units	0.341
221	V1038	#Heads	0.242
222	V1038	Layer position	0.257
223	V1038	Task	0.322
224	V1039	Training	0.102
225	V1039	Accuracy	0.51
226	V1039	#Layers	0.04
227	V1039	#Units	0.105
228	V1039	#Heads	0.021
229	V1039	Layer position	0.364
230	V1039	Task	0.181
231	V1040	Training	0.151
232	V1040	Accuracy	0.588
233	V1040	#Layers	0.041
234	V1040	#Units	0.066
235	V1040	#Heads	0.02
236	V1040	Layer position	0.447
237	V1040	Task	0.031
238	V1042	Training	0.072
239	V1042	Accuracy	0.549
240	V1042	#Layers	0.095
241	V1042	#Units	0.246
242	V1042	#Heads	0.08
243	V1042	Layer position	0.347
244	V1042	Task	0.078
245	V1044	Training	0.126
246	V1044	Accuracy	0.636
247	V1044	#Layers	0.038
248	V1044	#Units	0.053
249	V1044	#Heads	0.026
250	V1044	Layer position	0.086
251	V1044	Task	0.021
252	V1045	Training	0.239
253	V1045	Accuracy	0.521
254	V1045	#Layers	0.044
255	V1045	#Units	0.104
256	V1045	#Heads	0.046
257	V1045	Layer position	0.161
258	V1045	Task	0.018
259	V1046	Training	0.116
260	V1046	Accuracy	0.65
261	V1046	#Layers	0.011
262	V1046	#Units	0.029
263	V1046	#Heads	0.008
264	V1046	Layer position	0.104
265	V1046	Task	0.007
266	V1048	Training	0.342
267	V1048	Accuracy	0.431
268	V1048	#Layers	0.03
269	V1048	#Units	0.037
270	V1048	#Heads	0.031
271	V1048	Layer position	0.096
272	V1048	Task	0.01
273	V1049	Training	0.155
274	V1049	Accuracy	0.644
275	V1049	#Layers	0.069
276	V1049	#Units	0.079
277	V1049	#Heads	0.04
278	V1049	Layer position	0.123
279	V1049	Task	0.062
280	V1050	Training	0.149
281	V1050	Accuracy	0.639
282	V1050	#Layers	0.033
283	V1050	#Units	0.022
284	V1050	#Heads	0.025
285	V1050	Layer position	0.056
286	V1050	Task	0.007
287	V1052	Training	0.343
288	V1052	Accuracy	0.343
289	V1052	#Layers	0.029
290	V1052	#Units	0.026
291	V1052	#Heads	0.02
292	V1052	Layer position	0.125
293	V1052	Task	0.028
294	V1053	Training	0.248
295	V1053	Accuracy	0.457
296	V1053	#Layers	0.054
297	V1053	#Units	0.058
298	V1053	#Heads	0.017
299	V1053	Layer position	0.091
300	V1053	Task	0.034
301	V1054	Training	0.083
302	V1054	Accuracy	0.704
303	V1054	#Layers	0.034
304	V1054	#Units	0.039
305	V1054	#Heads	0.018
306	V1054	Layer position	0.149
307	V1054	Task	0.067
308	V1055	Training	0.208
309	V1055	Accuracy	0.539
310	V1055	#Layers	0.018
311	V1055	#Units	0.027
312	V1055	#Heads	0.012
313	V1055	Layer position	0.06
314	V1055	Task	0.009
315	V1057	Training	0.304
316	V1057	Accuracy	0.408
317	V1057	#Layers	0.028
318	V1057	#Units	0.036
319	V1057	#Heads	0.018
320	V1057	Layer position	0.094
321	V1057	Task	0.018
322	V1058	Training	0.151
323	V1058	Accuracy	0.599
324	V1058	#Layers	0.014
325	V1058	#Units	0.019
326	V1058	#Heads	0.01
327	V1058	Layer position	0.07
328	V1058	Task	0.005
329	V1059	Training	0.192
330	V1059	Accuracy	0.596
331	V1059	#Layers	0.042
332	V1059	#Units	0.054
333	V1059	#Heads	0.023
334	V1059	Layer position	0.125
335	V1059	Task	0.017
336	V1061	Training	0.413
337	V1061	Accuracy	0.371
338	V1061	#Layers	0.025
339	V1061	#Units	0.03
340	V1061	#Heads	0.017
341	V1061	Layer position	0.059
342	V1061	Task	0.011
343	V1062	Training	0.207
344	V1062	Accuracy	0.518
345	V1062	#Layers	0.037
346	V1062	#Units	0.058
347	V1062	#Heads	0.033
348	V1062	Layer position	0.084
349	V1062	Task	0.03
350	V1063	Training	0.094
351	V1063	Accuracy	0.584
352	V1063	#Layers	0.08
353	V1063	#Units	0.121
354	V1063	#Heads	0.073
355	V1063	Layer position	0.346
356	V1063	Task	0.064
357	V1064	Training	0.097
358	V1064	Accuracy	0.721
359	V1064	#Layers	0.043
360	V1064	#Units	0.048
361	V1064	#Heads	0.029
362	V1064	Layer position	0.209
363	V1064	Task	0.044
364	V1065	Training	0.188
365	V1065	Accuracy	0.5
366	V1065	#Layers	0.061
367	V1065	#Units	0.118
368	V1065	#Heads	0.038
369	V1065	Layer position	0.2
370	V1065	Task	0.026
371	V1066	Training	0.199
372	V1066	Accuracy	0.553
373	V1066	#Layers	0.044
374	V1066	#Units	0.049
375	V1066	#Heads	0.037
376	V1066	Layer position	0.087
377	V1066	Task	0.017
378	V1068	Training	0.483
379	V1068	Accuracy	0.153
380	V1068	#Layers	0.214
381	V1068	#Units	0.354
382	V1068	#Heads	0.158
383	V1068	Layer position	0.339
384	V1068	Task	0.212
385	V1069	Training	0.074
386	V1069	Accuracy	0.806
387	V1069	#Layers	0.092
388	V1069	#Units	0.069
389	V1069	#Heads	0.06
390	V1069	Layer position	0.14
391	V1069	Task	0.122
392	V1070	Training	0.389
393	V1070	Accuracy	0.276
394	V1070	#Layers	0.03
395	V1070	#Units	0.04
396	V1070	#Heads	0.031
397	V1070	Layer position	0.055
398	V1070	Task	0.019
399	V1071	Training	0.14
400	V1071	Accuracy	0.616
401	V1071	#Layers	0.063
402	V1071	#Units	0.075
403	V1071	#Heads	0.044
404	V1071	Layer position	0.308
405	V1071	Task	0.03
406	V1072	Training	0.149
407	V1072	Accuracy	0.538
408	V1072	#Layers	0.041
409	V1072	#Units	0.064
410	V1072	#Heads	0.027
411	V1072	Layer position	0.281
412	V1072	Task	0.036
413	V1073	Training	0.171
414	V1073	Accuracy	0.387
415	V1073	#Layers	0.025
416	V1073	#Units	0.063
417	V1073	#Heads	0.014
418	V1073	Layer position	0.335
419	V1073	Task	0.029
420	V1074	Training	0.085
421	V1074	Accuracy	0.57
422	V1074	#Layers	0.05
423	V1074	#Units	0.154
424	V1074	#Heads	0.036
425	V1074	Layer position	0.363
426	V1074	Task	0.029
427	V1075	Training	0.223
428	V1075	Accuracy	0.488
429	V1075	#Layers	0.016
430	V1075	#Units	0.03
431	V1075	#Heads	0.014
432	V1075	Layer position	0.096
433	V1075	Task	0.012
434	V1076	Training	0.141
435	V1076	Accuracy	0.628
436	V1076	#Layers	0.027
437	V1076	#Units	0.022
438	V1076	#Heads	0.02
439	V1076	Layer position	0.103
440	V1076	Task	0.007
441	V1078	Training	0.458
442	V1078	Accuracy	0.222
443	V1078	#Layers	0.186
444	V1078	#Units	0.228
445	V1078	#Heads	0.192
446	V1078	Layer position	0.273
447	V1078	Task	0.116
448	V1079	Training	0.106
449	V1079	Accuracy	0.556
450	V1079	#Layers	0.047
451	V1079	#Units	0.141
452	V1079	#Heads	0.032
453	V1079	Layer position	0.228
454	V1079	Task	0.026
455	V1080	Training	0.136
456	V1080	Accuracy	0.635
457	V1080	#Layers	0.058
458	V1080	#Units	0.051
459	V1080	#Heads	0.041
460	V1080	Layer position	0.095
461	V1080	Task	0.024
462	V1081	Training	0.437
463	V1081	Accuracy	0.363
464	V1081	#Layers	0.066
465	V1081	#Units	0.065
466	V1081	#Heads	0.063
467	V1081	Layer position	0.108
468	V1081	Task	0.069
469	V1083	Training	0.697
470	V1083	Accuracy	0.202
471	V1083	#Layers	0.085
472	V1083	#Units	0.228
473	V1083	#Heads	0.082
474	V1083	Layer position	0.266
475	V1083	Task	0.046
476	V1084	Training	0.089
477	V1084	Accuracy	0.708
478	V1084	#Layers	0.023
479	V1084	#Units	0.039
480	V1084	#Heads	0.022
481	V1084	Layer position	0.093
482	V1084	Task	0.016
483	V1085	Training	0.121
484	V1085	Accuracy	0.439
485	V1085	#Layers	0.08
486	V1085	#Units	0.19
487	V1085	#Heads	0.052
488	V1085	Layer position	0.371
489	V1085	Task	0.061
490	V1086	Training	0.164
491	V1086	Accuracy	0.641
492	V1086	#Layers	0.027
493	V1086	#Units	0.037
494	V1086	#Heads	0.019
495	V1086	Layer position	0.08
496	V1086	Task	0.012
497	V1087	Training	0.47
498	V1087	Accuracy	0.299
499	V1087	#Layers	0.102
500	V1087	#Units	0.18
501	V1087	#Heads	0.142
502	V1087	Layer position	0.187
503	V1087	Task	0.092
504	V1088	Training	0.111
505	V1088	Accuracy	0.626
506	V1088	#Layers	0.036
507	V1088	#Units	0.08
508	V1088	#Heads	0.021
509	V1088	Layer position	0.201
510	V1088	Task	0.026
511	V1089	Training	0.109
512	V1089	Accuracy	0.651
513	V1089	#Layers	0.061
514	V1089	#Units	0.126
515	V1089	#Heads	0.036
516	V1089	Layer position	0.1
517	V1089	Task	0.03
518	V1092	Training	0.516
519	V1092	Accuracy	0.167
520	V1092	#Layers	0.069
521	V1092	#Units	0.114
522	V1092	#Heads	0.04
523	V1092	Layer position	0.121
524	V1092	Task	0.048
525	V1093	Training	0.347
526	V1093	Accuracy	0.152
527	V1093	#Layers	0.132
528	V1093	#Units	0.279
529	V1093	#Heads	0.097
530	V1093	Layer position	0.53
531	V1093	Task	0.073
532	V1094	Training	0.172
533	V1094	Accuracy	0.567
534	V1094	#Layers	0.014
535	V1094	#Units	0.026
536	V1094	#Heads	0.013
537	V1094	Layer position	0.055
538	V1094	Task	0.014
539	V1095	Training	0.284
540	V1095	Accuracy	0.486
541	V1095	#Layers	0.022
542	V1095	#Units	0.034
543	V1095	#Heads	0.014
544	V1095	Layer position	0.074
545	V1095	Task	0.014
546	V1098	Training	0.095
547	V1098	Accuracy	0.569
548	V1098	#Layers	0.039
549	V1098	#Units	0.098
550	V1098	#Heads	0.03
551	V1098	Layer position	0.245
552	V1098	Task	0.055
553	V1099	Training	0.137
554	V1099	Accuracy	0.594
555	V1099	#Layers	0.031
556	V1099	#Units	0.039
557	V1099	#Heads	0.027
558	V1099	Layer position	0.188
559	V1099	Task	0.025
560	V1100	Training	0.267
561	V1100	Accuracy	0.405
562	V1100	#Layers	0.034
563	V1100	#Units	0.041
564	V1100	#Heads	0.028
565	V1100	Layer position	0.2
566	V1100	Task	0.022
567	V1101	Training	0.2
568	V1101	Accuracy	0.556
569	V1101	#Layers	0.014
570	V1101	#Units	0.023
571	V1101	#Heads	0.011
572	V1101	Layer position	0.089
573	V1101	Task	0.011
574	V1102	Training	0.375
575	V1102	Accuracy	0.296
576	V1102	#Layers	0.037
577	V1102	#Units	0.06
578	V1102	#Heads	0.03
579	V1102	Layer position	0.059
580	V1102	Task	0.015
581	V1103	Training	0.221
582	V1103	Accuracy	0.529
583	V1103	#Layers	0.033
584	V1103	#Units	0.029
585	V1103	#Heads	0.026
586	V1103	Layer position	0.104
587	V1103	Task	0.013
588	V1104	Training	0.216
589	V1104	Accuracy	0.508
590	V1104	#Layers	0.067
591	V1104	#Units	0.111
592	V1104	#Heads	0.063
593	V1104	Layer position	0.494
594	V1104	Task	0.038
595	V1105	Training	0.062
596	V1105	Accuracy	0.708
597	V1105	#Layers	0.023
598	V1105	#Units	0.033
599	V1105	#Heads	0.018
600	V1105	Layer position	0.217
601	V1105	Task	0.019
602	V1106	Training	0.095
603	V1106	Accuracy	0.703
604	V1106	#Layers	0.03
605	V1106	#Units	0.06
606	V1106	#Heads	0.02
607	V1106	Layer position	0.107
608	V1106	Task	0.008
609	V1107	Training	0.098
610	V1107	Accuracy	0.617
611	V1107	#Layers	0.027
612	V1107	#Units	0.063
613	V1107	#Heads	0.017
614	V1107	Layer position	0.131
615	V1107	Task	0.011
616	V1108	Training	0.42
617	V1108	Accuracy	0.242
618	V1108	#Layers	0.022
619	V1108	#Units	0.038
620	V1108	#Heads	0.025
621	V1108	Layer position	0.122
622	V1108	Task	0.018
623	V1109	Training	0.118
624	V1109	Accuracy	0.621
625	V1109	#Layers	0.055
626	V1109	#Units	0.093
627	V1109	#Heads	0.045
628	V1109	Layer position	0.226
629	V1109	Task	0.023
630	V1110	Training	0.194
631	V1110	Accuracy	0.599
632	V1110	#Layers	0.022
633	V1110	#Units	0.033
634	V1110	#Heads	0.017
635	V1110	Layer position	0.079
636	V1110	Task	0.016
637	V1111	Training	0.133
638	V1111	Accuracy	0.615
639	V1111	#Layers	0.023
640	V1111	#Units	0.027
641	V1111	#Heads	0.018
642	V1111	Layer position	0.079
643	V1111	Task	0.01
644	V1114	Training	0.093
645	V1114	Accuracy	0.686
646	V1114	#Layers	0.027
647	V1114	#Units	0.028
648	V1114	#Heads	0.033
649	V1114	Layer position	0.105
650	V1114	Task	0.014
651	V1116	Training	0.104
652	V1116	Accuracy	0.666
653	V1116	#Layers	0.054
654	V1116	#Units	0.157
655	V1116	#Heads	0.053
656	V1116	Layer position	0.123
657	V1116	Task	0.108
658	V1117	Training	0.21
659	V1117	Accuracy	0.537
660	V1117	#Layers	0.01
661	V1117	#Units	0.014
662	V1117	#Heads	0.006
663	V1117	Layer position	0.068
664	V1117	Task	0.003
