# Supplementary material for: Brains and algorithms partially converge in natural language processing
Source: Commun Biol. 2022 Feb 16;5:134. doi: 10.1038/s42003-022-03036-1 (PMC8850612; doi:10.1038/s42003-022-03036-1)
Supplement: Supplementary file 8 — Supplementary Data 3 [file 42003_2022_3036_MOESM8_ESM.zip › fig_4d_layers_fmri.csv]

	Subject	Task	#Layers	Layer position	Brain score
0	sub-V1001	clm	4	0	-0.0009
1	sub-V1002	clm	4	0	0.024
2	sub-V1003	clm	4	0	0.0231
3	sub-V1004	clm	4	0	0.0325
4	sub-V1005	clm	4	0	-0.0044
5	sub-V1006	clm	4	0	0.0361
6	sub-V1007	clm	4	0	0.0271
7	sub-V1008	clm	4	0	0.0162
8	sub-V1009	clm	4	0	0.0215
9	sub-V1010	clm	4	0	0.0275
10	sub-V1011	clm	4	0	0.0214
11	sub-V1012	clm	4	0	0.0084
12	sub-V1013	clm	4	0	0.0183
13	sub-V1015	clm	4	0	0.0121
14	sub-V1016	clm	4	0	0.0016
15	sub-V1019	clm	4	0	0.0094
16	sub-V1020	clm	4	0	0.0139
17	sub-V1022	clm	4	0	0.0193
18	sub-V1024	clm	4	0	0.0004
19	sub-V1025	clm	4	0	-0.0053
20	sub-V1026	clm	4	0	0.0144
21	sub-V1027	clm	4	0	0.0269
22	sub-V1028	clm	4	0	0.011
23	sub-V1029	clm	4	0	0.0203
24	sub-V1030	clm	4	0	-0.0074
25	sub-V1031	clm	4	0	0.0086
26	sub-V1032	clm	4	0	0.0031
27	sub-V1033	clm	4	0	0.0304
28	sub-V1034	clm	4	0	-0.0186
29	sub-V1035	clm	4	0	0.0233
30	sub-V1036	clm	4	0	0.0093
31	sub-V1037	clm	4	0	0.0134
32	sub-V1038	clm	4	0	0.005
33	sub-V1039	clm	4	0	0.0308
34	sub-V1040	clm	4	0	0.0056
35	sub-V1042	clm	4	0	0.014
36	sub-V1044	clm	4	0	0.0149
37	sub-V1045	clm	4	0	0.0012
38	sub-V1046	clm	4	0	0.0119
39	sub-V1048	clm	4	0	0.0023
40	sub-V1049	clm	4	0	0.0095
41	sub-V1050	clm	4	0	0.0169
42	sub-V1052	clm	4	0	0.023
43	sub-V1053	clm	4	0	0.009
44	sub-V1054	clm	4	0	0.0035
45	sub-V1055	clm	4	0	0.0101
46	sub-V1057	clm	4	0	-0.0118
47	sub-V1058	clm	4	0	-0.0034
48	sub-V1059	clm	4	0	0.0124
49	sub-V1061	clm	4	0	0.0167
50	sub-V1062	clm	4	0	0.0055
51	sub-V1063	clm	4	0	0.0066
52	sub-V1064	clm	4	0	0.0196
53	sub-V1065	clm	4	0	0.0034
54	sub-V1066	clm	4	0	0.0172
55	sub-V1068	clm	4	0	0.0096
56	sub-V1069	clm	4	0	0.0091
57	sub-V1070	clm	4	0	0.0106
58	sub-V1071	clm	4	0	0.0031
59	sub-V1072	clm	4	0	0.0189
60	sub-V1073	clm	4	0	0.0247
61	sub-V1074	clm	4	0	0.0104
62	sub-V1075	clm	4	0	0.0186
63	sub-V1076	clm	4	0	0.0111
64	sub-V1077	clm	4	0	0.0146
65	sub-V1078	clm	4	0	0.0205
66	sub-V1079	clm	4	0	0.0086
67	sub-V1080	clm	4	0	0.0257
68	sub-V1081	clm	4	0	0.0179
69	sub-V1083	clm	4	0	0.0002
70	sub-V1084	clm	4	0	0.0174
71	sub-V1085	clm	4	0	0.0054
72	sub-V1086	clm	4	0	0.0146
73	sub-V1087	clm	4	0	0.0424
74	sub-V1088	clm	4	0	-0.0015
75	sub-V1089	clm	4	0	0.0048
76	sub-V1090	clm	4	0	0.0068
77	sub-V1092	clm	4	0	0.0096
78	sub-V1093	clm	4	0	0.0103
79	sub-V1094	clm	4	0	-0.0016
80	sub-V1095	clm	4	0	0.0278
81	sub-V1097	clm	4	0	0.0145
82	sub-V1098	clm	4	0	0.0222
83	sub-V1099	clm	4	0	0.0048
84	sub-V1100	clm	4	0	0.001
85	sub-V1101	clm	4	0	0.0274
86	sub-V1102	clm	4	0	0.0125
87	sub-V1103	clm	4	0	0.0268
88	sub-V1104	clm	4	0	0.0167
89	sub-V1105	clm	4	0	0.0197
90	sub-V1106	clm	4	0	0.0295
91	sub-V1107	clm	4	0	0.0096
92	sub-V1108	clm	4	0	0.0065
93	sub-V1110	clm	4	0	0.0456
94	sub-V1111	clm	4	0	0.0172
95	sub-V1113	clm	4	0	0.0169
96	sub-V1114	clm	4	0	0.0006
97	sub-V1115	clm	4	0	0.0009
98	sub-V1116	clm	4	0	0.0076
99	sub-V1117	clm	4	0	0.0335
100	sub-V1001	mlm	4	0	0.0048
101	sub-V1002	mlm	4	0	0.0266
102	sub-V1003	mlm	4	0	0.0271
103	sub-V1004	mlm	4	0	0.0466
104	sub-V1005	mlm	4	0	-0.0037
105	sub-V1006	mlm	4	0	0.0419
106	sub-V1007	mlm	4	0	0.0262
107	sub-V1008	mlm	4	0	0.0181
108	sub-V1009	mlm	4	0	0.0257
109	sub-V1010	mlm	4	0	0.0119
110	sub-V1011	mlm	4	0	0.0196
111	sub-V1012	mlm	4	0	0.0147
112	sub-V1013	mlm	4	0	0.0065
113	sub-V1015	mlm	4	0	0.0192
114	sub-V1016	mlm	4	0	0.0018
115	sub-V1019	mlm	4	0	0.0059
116	sub-V1020	mlm	4	0	0.0161
117	sub-V1022	mlm	4	0	0.018
118	sub-V1024	mlm	4	0	0.0009
119	sub-V1025	mlm	4	0	-0.005
120	sub-V1026	mlm	4	0	0.0136
121	sub-V1027	mlm	4	0	0.0292
122	sub-V1028	mlm	4	0	0.0162
123	sub-V1029	mlm	4	0	0.0207
124	sub-V1030	mlm	4	0	-0.0096
125	sub-V1031	mlm	4	0	0.0128
126	sub-V1032	mlm	4	0	0.0082
127	sub-V1033	mlm	4	0	0.0419
128	sub-V1034	mlm	4	0	-0.0305
129	sub-V1035	mlm	4	0	0.0213
130	sub-V1036	mlm	4	0	0.0157
131	sub-V1037	mlm	4	0	0.013
132	sub-V1038	mlm	4	0	0.0099
133	sub-V1039	mlm	4	0	0.028
134	sub-V1040	mlm	4	0	0.0076
135	sub-V1042	mlm	4	0	0.0191
136	sub-V1044	mlm	4	0	0.0166
137	sub-V1045	mlm	4	0	-0.0018
138	sub-V1046	mlm	4	0	-0.0022
139	sub-V1048	mlm	4	0	0.0008
140	sub-V1049	mlm	4	0	0.0166
141	sub-V1050	mlm	4	0	0.0122
142	sub-V1052	mlm	4	0	0.0184
143	sub-V1053	mlm	4	0	0.0117
144	sub-V1054	mlm	4	0	0.0004
145	sub-V1055	mlm	4	0	0.0108
146	sub-V1057	mlm	4	0	-0.007
147	sub-V1058	mlm	4	0	-0.0021
148	sub-V1059	mlm	4	0	0.0215
149	sub-V1061	mlm	4	0	0.0141
150	sub-V1062	mlm	4	0	0.0083
151	sub-V1063	mlm	4	0	0.0067
152	sub-V1064	mlm	4	0	0.0196
153	sub-V1065	mlm	4	0	0.0038
154	sub-V1066	mlm	4	0	0.0185
155	sub-V1068	mlm	4	0	0.0217
156	sub-V1069	mlm	4	0	0.009
157	sub-V1070	mlm	4	0	0.0115
158	sub-V1071	mlm	4	0	0.0147
159	sub-V1072	mlm	4	0	0.0083
160	sub-V1073	mlm	4	0	0.0254
161	sub-V1074	mlm	4	0	0.0077
162	sub-V1075	mlm	4	0	0.0397
163	sub-V1076	mlm	4	0	0.0139
164	sub-V1077	mlm	4	0	0.0056
165	sub-V1078	mlm	4	0	0.0183
166	sub-V1079	mlm	4	0	0.0195
167	sub-V1080	mlm	4	0	0.0339
168	sub-V1081	mlm	4	0	0.0235
169	sub-V1083	mlm	4	0	-0.0029
170	sub-V1084	mlm	4	0	0.0176
171	sub-V1085	mlm	4	0	0.006
172	sub-V1086	mlm	4	0	0.0171
173	sub-V1087	mlm	4	0	0.041
174	sub-V1088	mlm	4	0	0.0014
175	sub-V1089	mlm	4	0	0.0094
176	sub-V1090	mlm	4	0	0.0089
177	sub-V1092	mlm	4	0	0.0117
178	sub-V1093	mlm	4	0	0.0173
179	sub-V1094	mlm	4	0	0.0095
180	sub-V1095	mlm	4	0	0.0318
181	sub-V1097	mlm	4	0	0.0062
182	sub-V1098	mlm	4	0	0.0258
183	sub-V1099	mlm	4	0	0.0001
184	sub-V1100	mlm	4	0	0.0013
185	sub-V1101	mlm	4	0	0.0282
186	sub-V1102	mlm	4	0	0.0166
187	sub-V1103	mlm	4	0	0.0247
188	sub-V1104	mlm	4	0	0.0189
189	sub-V1105	mlm	4	0	0.0126
190	sub-V1106	mlm	4	0	0.0172
191	sub-V1107	mlm	4	0	0.0075
192	sub-V1108	mlm	4	0	0.0102
193	sub-V1110	mlm	4	0	0.0423
194	sub-V1111	mlm	4	0	0.0137
195	sub-V1113	mlm	4	0	0.0122
196	sub-V1114	mlm	4	0	-0.0009
197	sub-V1115	mlm	4	0	0.0022
198	sub-V1116	mlm	4	0	0.0126
199	sub-V1117	mlm	4	0	0.0329
200	sub-V1001	clm	8	0	0.0
201	sub-V1002	clm	8	0	0.0271
202	sub-V1003	clm	8	0	0.0327
203	sub-V1004	clm	8	0	0.0351
204	sub-V1005	clm	8	0	0.0009
205	sub-V1006	clm	8	0	0.0437
206	sub-V1007	clm	8	0	0.0323
207	sub-V1008	clm	8	0	0.0144
208	sub-V1009	clm	8	0	0.0201
209	sub-V1010	clm	8	0	0.0349
210	sub-V1011	clm	8	0	0.0224
211	sub-V1012	clm	8	0	0.0084
212	sub-V1013	clm	8	0	0.0162
213	sub-V1015	clm	8	0	0.0149
214	sub-V1016	clm	8	0	-0.002
215	sub-V1019	clm	8	0	0.0096
216	sub-V1020	clm	8	0	0.012
217	sub-V1022	clm	8	0	0.0185
218	sub-V1024	clm	8	0	-0.006
219	sub-V1025	clm	8	0	-0.0064
220	sub-V1026	clm	8	0	0.0112
221	sub-V1027	clm	8	0	0.0298
222	sub-V1028	clm	8	0	0.0137
223	sub-V1029	clm	8	0	0.021
224	sub-V1030	clm	8	0	-0.0089
225	sub-V1031	clm	8	0	0.0124
226	sub-V1032	clm	8	0	0.0031
227	sub-V1033	clm	8	0	0.0368
228	sub-V1034	clm	8	0	-0.0166
229	sub-V1035	clm	8	0	0.0208
230	sub-V1036	clm	8	0	-0.0034
231	sub-V1037	clm	8	0	0.0146
232	sub-V1038	clm	8	0	0.0116
233	sub-V1039	clm	8	0	0.0235
234	sub-V1040	clm	8	0	0.0106
235	sub-V1042	clm	8	0	0.0209
236	sub-V1044	clm	8	0	0.0143
237	sub-V1045	clm	8	0	-0.001
238	sub-V1046	clm	8	0	0.0028
239	sub-V1048	clm	8	0	0.0003
240	sub-V1049	clm	8	0	0.0151
241	sub-V1050	clm	8	0	0.023
242	sub-V1052	clm	8	0	0.0219
243	sub-V1053	clm	8	0	0.0093
244	sub-V1054	clm	8	0	0.0008
245	sub-V1055	clm	8	0	0.008
246	sub-V1057	clm	8	0	-0.0022
247	sub-V1058	clm	8	0	0.0033
248	sub-V1059	clm	8	0	0.0189
249	sub-V1061	clm	8	0	0.0202
250	sub-V1062	clm	8	0	0.0036
251	sub-V1063	clm	8	0	0.0088
252	sub-V1064	clm	8	0	0.0212
253	sub-V1065	clm	8	0	0.0081
254	sub-V1066	clm	8	0	0.0174
255	sub-V1068	clm	8	0	0.0204
256	sub-V1069	clm	8	0	0.0118
257	sub-V1070	clm	8	0	0.0116
258	sub-V1071	clm	8	0	0.0125
259	sub-V1072	clm	8	0	0.0021
260	sub-V1073	clm	8	0	0.0249
261	sub-V1074	clm	8	0	0.0115
262	sub-V1075	clm	8	0	0.0404
263	sub-V1076	clm	8	0	0.0122
264	sub-V1077	clm	8	0	0.0031
265	sub-V1078	clm	8	0	0.0227
266	sub-V1079	clm	8	0	0.0043
267	sub-V1080	clm	8	0	0.038
268	sub-V1081	clm	8	0	0.019
269	sub-V1083	clm	8	0	0.0033
270	sub-V1084	clm	8	0	0.0179
271	sub-V1085	clm	8	0	-0.0044
272	sub-V1086	clm	8	0	0.0194
273	sub-V1087	clm	8	0	0.0307
274	sub-V1088	clm	8	0	-0.0009
275	sub-V1089	clm	8	0	0.0082
276	sub-V1090	clm	8	0	0.0085
277	sub-V1092	clm	8	0	0.0131
278	sub-V1093	clm	8	0	0.0111
279	sub-V1094	clm	8	0	0.0037
280	sub-V1095	clm	8	0	0.0338
281	sub-V1097	clm	8	0	0.0153
282	sub-V1098	clm	8	0	0.0244
283	sub-V1099	clm	8	0	-0.0044
284	sub-V1100	clm	8	0	-0.0023
285	sub-V1101	clm	8	0	0.0257
286	sub-V1102	clm	8	0	0.0166
287	sub-V1103	clm	8	0	0.0239
288	sub-V1104	clm	8	0	0.0248
289	sub-V1105	clm	8	0	0.0193
290	sub-V1106	clm	8	0	0.032
291	sub-V1107	clm	8	0	0.006
292	sub-V1108	clm	8	0	0.0119
293	sub-V1110	clm	8	0	0.0528
294	sub-V1111	clm	8	0	0.0207
295	sub-V1113	clm	8	0	0.0148
296	sub-V1114	clm	8	0	0.0067
297	sub-V1115	clm	8	0	0.0031
298	sub-V1116	clm	8	0	0.013
299	sub-V1117	clm	8	0	0.0397
300	sub-V1001	mlm	8	0	-0.0005
301	sub-V1002	mlm	8	0	0.0221
302	sub-V1003	mlm	8	0	0.028
303	sub-V1004	mlm	8	0	0.0381
304	sub-V1005	mlm	8	0	0.0
305	sub-V1006	mlm	8	0	0.0311
306	sub-V1007	mlm	8	0	0.0273
307	sub-V1008	mlm	8	0	0.0101
308	sub-V1009	mlm	8	0	0.0267
309	sub-V1010	mlm	8	0	0.0146
310	sub-V1011	mlm	8	0	0.023
311	sub-V1012	mlm	8	0	0.0089
312	sub-V1013	mlm	8	0	0.0142
313	sub-V1015	mlm	8	0	0.0156
314	sub-V1016	mlm	8	0	-0.0027
315	sub-V1019	mlm	8	0	0.0033
316	sub-V1020	mlm	8	0	0.0115
317	sub-V1022	mlm	8	0	0.0221
318	sub-V1024	mlm	8	0	-0.0135
319	sub-V1025	mlm	8	0	-0.0048
320	sub-V1026	mlm	8	0	0.014
321	sub-V1027	mlm	8	0	0.0292
322	sub-V1028	mlm	8	0	0.0157
323	sub-V1029	mlm	8	0	0.0192
324	sub-V1030	mlm	8	0	-0.0075
325	sub-V1031	mlm	8	0	0.0118
326	sub-V1032	mlm	8	0	0.0085
327	sub-V1033	mlm	8	0	0.0401
328	sub-V1034	mlm	8	0	-0.0274
329	sub-V1035	mlm	8	0	0.014
330	sub-V1036	mlm	8	0	0.0095
331	sub-V1037	mlm	8	0	0.0092
332	sub-V1038	mlm	8	0	0.0086
333	sub-V1039	mlm	8	0	0.0255
334	sub-V1040	mlm	8	0	0.0062
335	sub-V1042	mlm	8	0	0.0114
336	sub-V1044	mlm	8	0	0.0128
337	sub-V1045	mlm	8	0	-0.0041
338	sub-V1046	mlm	8	0	-0.0013
339	sub-V1048	mlm	8	0	0.0003
340	sub-V1049	mlm	8	0	0.0151
341	sub-V1050	mlm	8	0	0.0165
342	sub-V1052	mlm	8	0	0.0198
343	sub-V1053	mlm	8	0	0.0132
344	sub-V1054	mlm	8	0	0.0086
345	sub-V1055	mlm	8	0	0.0044
346	sub-V1057	mlm	8	0	-0.0043
347	sub-V1058	mlm	8	0	-0.0038
348	sub-V1059	mlm	8	0	0.0195
349	sub-V1061	mlm	8	0	0.0151
350	sub-V1062	mlm	8	0	0.0023
351	sub-V1063	mlm	8	0	0.008
352	sub-V1064	mlm	8	0	0.0211
353	sub-V1065	mlm	8	0	0.0037
354	sub-V1066	mlm	8	0	0.0185
355	sub-V1068	mlm	8	0	0.0201
356	sub-V1069	mlm	8	0	0.0048
357	sub-V1070	mlm	8	0	0.0081
358	sub-V1071	mlm	8	0	0.0105
359	sub-V1072	mlm	8	0	0.0066
360	sub-V1073	mlm	8	0	0.0208
361	sub-V1074	mlm	8	0	0.0067
362	sub-V1075	mlm	8	0	0.0336
363	sub-V1076	mlm	8	0	0.0104
364	sub-V1077	mlm	8	0	0.0064
365	sub-V1078	mlm	8	0	0.0258
366	sub-V1079	mlm	8	0	0.0235
367	sub-V1080	mlm	8	0	0.0242
368	sub-V1081	mlm	8	0	0.0264
369	sub-V1083	mlm	8	0	-0.0015
370	sub-V1084	mlm	8	0	0.0157
371	sub-V1085	mlm	8	0	0.0012
372	sub-V1086	mlm	8	0	0.019
373	sub-V1087	mlm	8	0	0.0451
374	sub-V1088	mlm	8	0	0.0003
375	sub-V1089	mlm	8	0	0.0137
376	sub-V1090	mlm	8	0	0.0088
377	sub-V1092	mlm	8	0	0.0086
378	sub-V1093	mlm	8	0	0.0126
379	sub-V1094	mlm	8	0	0.0019
380	sub-V1095	mlm	8	0	0.0379
381	sub-V1097	mlm	8	0	0.0094
382	sub-V1098	mlm	8	0	0.0188
383	sub-V1099	mlm	8	0	0.0019
384	sub-V1100	mlm	8	0	0.0
385	sub-V1101	mlm	8	0	0.0239
386	sub-V1102	mlm	8	0	0.0203
387	sub-V1103	mlm	8	0	0.0263
388	sub-V1104	mlm	8	0	0.0217
389	sub-V1105	mlm	8	0	0.0155
390	sub-V1106	mlm	8	0	0.0226
391	sub-V1107	mlm	8	0	0.0068
392	sub-V1108	mlm	8	0	0.0096
393	sub-V1110	mlm	8	0	0.0517
394	sub-V1111	mlm	8	0	0.0097
395	sub-V1113	mlm	8	0	0.0157
396	sub-V1114	mlm	8	0	-0.0004
397	sub-V1115	mlm	8	0	0.004
398	sub-V1116	mlm	8	0	0.0157
399	sub-V1117	mlm	8	0	0.027
400	sub-V1001	clm	12	0	0.0031
401	sub-V1002	clm	12	0	0.0254
402	sub-V1003	clm	12	0	0.0275
403	sub-V1004	clm	12	0	0.0478
404	sub-V1005	clm	12	0	-0.0008
405	sub-V1006	clm	12	0	0.0361
406	sub-V1007	clm	12	0	0.03
407	sub-V1008	clm	12	0	0.0107
408	sub-V1009	clm	12	0	0.0208
409	sub-V1010	clm	12	0	0.0236
410	sub-V1011	clm	12	0	0.0236
411	sub-V1012	clm	12	0	0.0106
412	sub-V1013	clm	12	0	0.0056
413	sub-V1015	clm	12	0	0.022
414	sub-V1016	clm	12	0	0.0
415	sub-V1019	clm	12	0	0.0099
416	sub-V1020	clm	12	0	0.0131
417	sub-V1022	clm	12	0	0.0224
418	sub-V1024	clm	12	0	-0.0055
419	sub-V1025	clm	12	0	-0.0051
420	sub-V1026	clm	12	0	0.0103
421	sub-V1027	clm	12	0	0.0286
422	sub-V1028	clm	12	0	0.0167
423	sub-V1029	clm	12	0	0.0205
424	sub-V1030	clm	12	0	-0.0079
425	sub-V1031	clm	12	0	0.0125
426	sub-V1032	clm	12	0	0.007
427	sub-V1033	clm	12	0	0.033
428	sub-V1034	clm	12	0	-0.0139
429	sub-V1035	clm	12	0	0.0243
430	sub-V1036	clm	12	0	0.0078
431	sub-V1037	clm	12	0	0.0115
432	sub-V1038	clm	12	0	0.0117
433	sub-V1039	clm	12	0	0.0243
434	sub-V1040	clm	12	0	0.0113
435	sub-V1042	clm	12	0	0.0221
436	sub-V1044	clm	12	0	0.0155
437	sub-V1045	clm	12	0	0.0059
438	sub-V1046	clm	12	0	0.0125
439	sub-V1048	clm	12	0	0.006
440	sub-V1049	clm	12	0	0.0011
441	sub-V1050	clm	12	0	0.0242
442	sub-V1052	clm	12	0	0.0198
443	sub-V1053	clm	12	0	0.0114
444	sub-V1054	clm	12	0	0.0089
445	sub-V1055	clm	12	0	0.01
446	sub-V1057	clm	12	0	-0.0064
447	sub-V1058	clm	12	0	0.0016
448	sub-V1059	clm	12	0	0.0192
449	sub-V1061	clm	12	0	0.0183
450	sub-V1062	clm	12	0	0.0029
451	sub-V1063	clm	12	0	0.0055
452	sub-V1064	clm	12	0	0.024
453	sub-V1065	clm	12	0	0.009
454	sub-V1066	clm	12	0	0.0111
455	sub-V1068	clm	12	0	0.0202
456	sub-V1069	clm	12	0	0.007
457	sub-V1070	clm	12	0	0.0197
458	sub-V1071	clm	12	0	0.015
459	sub-V1072	clm	12	0	0.0135
460	sub-V1073	clm	12	0	0.0299
461	sub-V1074	clm	12	0	0.0099
462	sub-V1075	clm	12	0	0.0395
463	sub-V1076	clm	12	0	0.015
464	sub-V1077	clm	12	0	0.0114
465	sub-V1078	clm	12	0	0.0263
466	sub-V1079	clm	12	0	0.0048
467	sub-V1080	clm	12	0	0.0397
468	sub-V1081	clm	12	0	0.0164
469	sub-V1083	clm	12	0	0.0025
470	sub-V1084	clm	12	0	0.0193
471	sub-V1085	clm	12	0	0.0047
472	sub-V1086	clm	12	0	0.0143
473	sub-V1087	clm	12	0	0.0266
474	sub-V1088	clm	12	0	-0.0006
475	sub-V1089	clm	12	0	0.0079
476	sub-V1090	clm	12	0	0.0157
477	sub-V1092	clm	12	0	0.0115
478	sub-V1093	clm	12	0	0.0137
479	sub-V1094	clm	12	0	-0.0031
480	sub-V1095	clm	12	0	0.0379
481	sub-V1097	clm	12	0	0.0168
482	sub-V1098	clm	12	0	0.0313
483	sub-V1099	clm	12	0	-0.001
484	sub-V1100	clm	12	0	0.0009
485	sub-V1101	clm	12	0	0.0317
486	sub-V1102	clm	12	0	0.0154
487	sub-V1103	clm	12	0	0.0229
488	sub-V1104	clm	12	0	0.0249
489	sub-V1105	clm	12	0	0.0167
490	sub-V1106	clm	12	0	0.0318
491	sub-V1107	clm	12	0	0.0079
492	sub-V1108	clm	12	0	0.0086
493	sub-V1110	clm	12	0	0.0542
494	sub-V1111	clm	12	0	0.0183
495	sub-V1113	clm	12	0	0.0163
496	sub-V1114	clm	12	0	0.0055
497	sub-V1115	clm	12	0	-0.0009
498	sub-V1116	clm	12	0	0.0138
499	sub-V1117	clm	12	0	0.0406
500	sub-V1001	mlm	12	0	0.0053
501	sub-V1002	mlm	12	0	0.0221
502	sub-V1003	mlm	12	0	0.0238
503	sub-V1004	mlm	12	0	0.0364
504	sub-V1005	mlm	12	0	0.0021
505	sub-V1006	mlm	12	0	0.0445
506	sub-V1007	mlm	12	0	0.0321
507	sub-V1008	mlm	12	0	0.0095
508	sub-V1009	mlm	12	0	0.0261
509	sub-V1010	mlm	12	0	0.014
510	sub-V1011	mlm	12	0	0.021
511	sub-V1012	mlm	12	0	0.006
512	sub-V1013	mlm	12	0	0.0049
513	sub-V1015	mlm	12	0	0.0203
514	sub-V1016	mlm	12	0	-0.0004
515	sub-V1019	mlm	12	0	0.0059
516	sub-V1020	mlm	12	0	0.014
517	sub-V1022	mlm	12	0	0.0256
518	sub-V1024	mlm	12	0	-0.0036
519	sub-V1025	mlm	12	0	-0.0054
520	sub-V1026	mlm	12	0	0.0107
521	sub-V1027	mlm	12	0	0.0263
522	sub-V1028	mlm	12	0	0.0162
523	sub-V1029	mlm	12	0	0.0214
524	sub-V1030	mlm	12	0	-0.0081
525	sub-V1031	mlm	12	0	0.0066
526	sub-V1032	mlm	12	0	0.0119
527	sub-V1033	mlm	12	0	0.0431
528	sub-V1034	mlm	12	0	-0.0167
529	sub-V1035	mlm	12	0	0.0212
530	sub-V1036	mlm	12	0	0.0131
531	sub-V1037	mlm	12	0	0.0093
532	sub-V1038	mlm	12	0	0.0118
533	sub-V1039	mlm	12	0	0.0267
534	sub-V1040	mlm	12	0	0.0083
535	sub-V1042	mlm	12	0	0.0194
536	sub-V1044	mlm	12	0	0.0148
537	sub-V1045	mlm	12	0	-0.0027
538	sub-V1046	mlm	12	0	0.0037
539	sub-V1048	mlm	12	0	0.0002
540	sub-V1049	mlm	12	0	0.0084
541	sub-V1050	mlm	12	0	0.011
542	sub-V1052	mlm	12	0	0.0211
543	sub-V1053	mlm	12	0	0.0151
544	sub-V1054	mlm	12	0	0.0138
545	sub-V1055	mlm	12	0	0.0112
546	sub-V1057	mlm	12	0	-0.0029
547	sub-V1058	mlm	12	0	-0.001
548	sub-V1059	mlm	12	0	0.0142
549	sub-V1061	mlm	12	0	0.0169
550	sub-V1062	mlm	12	0	0.0065
551	sub-V1063	mlm	12	0	0.0079
552	sub-V1064	mlm	12	0	0.0238
553	sub-V1065	mlm	12	0	0.0143
554	sub-V1066	mlm	12	0	0.0144
555	sub-V1068	mlm	12	0	0.024
556	sub-V1069	mlm	12	0	0.0024
557	sub-V1070	mlm	12	0	0.0236
558	sub-V1071	mlm	12	0	0.0103
559	sub-V1072	mlm	12	0	0.0009
560	sub-V1073	mlm	12	0	0.0262
561	sub-V1074	mlm	12	0	0.0086
562	sub-V1075	mlm	12	0	0.0333
563	sub-V1076	mlm	12	0	0.0171
564	sub-V1077	mlm	12	0	0.0058
565	sub-V1078	mlm	12	0	0.0278
566	sub-V1079	mlm	12	0	0.0186
567	sub-V1080	mlm	12	0	0.0364
568	sub-V1081	mlm	12	0	0.0225
569	sub-V1083	mlm	12	0	0.0023
570	sub-V1084	mlm	12	0	0.0187
571	sub-V1085	mlm	12	0	0.0067
572	sub-V1086	mlm	12	0	0.0192
573	sub-V1087	mlm	12	0	0.0264
574	sub-V1088	mlm	12	0	-0.0041
575	sub-V1089	mlm	12	0	0.0111
576	sub-V1090	mlm	12	0	0.0093
577	sub-V1092	mlm	12	0	0.0032
578	sub-V1093	mlm	12	0	0.0176
579	sub-V1094	mlm	12	0	0.0025
580	sub-V1095	mlm	12	0	0.0349
581	sub-V1097	mlm	12	0	0.0134
582	sub-V1098	mlm	12	0	0.0262
583	sub-V1099	mlm	12	0	-0.0023
584	sub-V1100	mlm	12	0	0.0003
585	sub-V1101	mlm	12	0	0.0328
586	sub-V1102	mlm	12	0	0.0129
587	sub-V1103	mlm	12	0	0.0271
588	sub-V1104	mlm	12	0	0.0209
589	sub-V1105	mlm	12	0	0.0158
590	sub-V1106	mlm	12	0	0.0287
591	sub-V1107	mlm	12	0	0.0072
592	sub-V1108	mlm	12	0	0.0111
593	sub-V1110	mlm	12	0	0.058
594	sub-V1111	mlm	12	0	0.0095
595	sub-V1113	mlm	12	0	0.0115
596	sub-V1114	mlm	12	0	0.0032
597	sub-V1115	mlm	12	0	0.0011
598	sub-V1116	mlm	12	0	0.0147
599	sub-V1117	mlm	12	0	0.0364
600	sub-V1001	clm	4	1	0.0203
601	sub-V1002	clm	4	1	0.0544
602	sub-V1003	clm	4	1	0.0585
603	sub-V1004	clm	4	1	0.0629
604	sub-V1005	clm	4	1	0.0261
605	sub-V1006	clm	4	1	0.0547
606	sub-V1007	clm	4	1	0.0495
607	sub-V1008	clm	4	1	0.0621
608	sub-V1009	clm	4	1	0.0515
609	sub-V1010	clm	4	1	0.0434
610	sub-V1011	clm	4	1	0.058
611	sub-V1012	clm	4	1	0.0512
612	sub-V1013	clm	4	1	0.0347
613	sub-V1015	clm	4	1	0.0344
614	sub-V1016	clm	4	1	0.027
615	sub-V1019	clm	4	1	0.0213
616	sub-V1020	clm	4	1	0.0489
617	sub-V1022	clm	4	1	0.0475
618	sub-V1024	clm	4	1	0.0122
619	sub-V1025	clm	4	1	0.0085
620	sub-V1026	clm	4	1	0.0401
621	sub-V1027	clm	4	1	0.0601
622	sub-V1028	clm	4	1	0.0355
623	sub-V1029	clm	4	1	0.0217
624	sub-V1030	clm	4	1	0.0284
625	sub-V1031	clm	4	1	0.0449
626	sub-V1032	clm	4	1	0.0361
627	sub-V1033	clm	4	1	0.0644
628	sub-V1034	clm	4	1	0.0096
629	sub-V1035	clm	4	1	0.0415
630	sub-V1036	clm	4	1	0.0284
631	sub-V1037	clm	4	1	0.0334
632	sub-V1038	clm	4	1	0.0457
633	sub-V1039	clm	4	1	0.0713
634	sub-V1040	clm	4	1	0.025
635	sub-V1042	clm	4	1	0.0517
636	sub-V1044	clm	4	1	0.0434
637	sub-V1045	clm	4	1	0.0313
638	sub-V1046	clm	4	1	0.0718
639	sub-V1048	clm	4	1	0.0274
640	sub-V1049	clm	4	1	0.0604
641	sub-V1050	clm	4	1	0.0494
642	sub-V1052	clm	4	1	0.0237
643	sub-V1053	clm	4	1	0.0235
644	sub-V1054	clm	4	1	0.0131
645	sub-V1055	clm	4	1	0.0433
646	sub-V1057	clm	4	1	0.0213
647	sub-V1058	clm	4	1	0.0186
648	sub-V1059	clm	4	1	0.0491
649	sub-V1061	clm	4	1	0.0358
650	sub-V1062	clm	4	1	0.0382
651	sub-V1063	clm	4	1	0.0348
652	sub-V1064	clm	4	1	0.0367
653	sub-V1065	clm	4	1	0.0304
654	sub-V1066	clm	4	1	0.067
655	sub-V1068	clm	4	1	0.0418
656	sub-V1069	clm	4	1	0.0399
657	sub-V1070	clm	4	1	0.0273
658	sub-V1071	clm	4	1	0.0447
659	sub-V1072	clm	4	1	0.0417
660	sub-V1073	clm	4	1	0.047
661	sub-V1074	clm	4	1	0.0367
662	sub-V1075	clm	4	1	0.0676
663	sub-V1076	clm	4	1	0.0383
664	sub-V1077	clm	4	1	0.0334
665	sub-V1078	clm	4	1	0.0386
666	sub-V1079	clm	4	1	0.0489
667	sub-V1080	clm	4	1	0.0621
668	sub-V1081	clm	4	1	0.0485
669	sub-V1083	clm	4	1	0.0253
670	sub-V1084	clm	4	1	0.0278
671	sub-V1085	clm	4	1	0.0417
672	sub-V1086	clm	4	1	0.0281
673	sub-V1087	clm	4	1	0.0764
674	sub-V1088	clm	4	1	0.0341
675	sub-V1089	clm	4	1	0.0239
676	sub-V1090	clm	4	1	0.0234
677	sub-V1092	clm	4	1	0.0278
678	sub-V1093	clm	4	1	0.0395
679	sub-V1094	clm	4	1	0.0514
680	sub-V1095	clm	4	1	0.0544
681	sub-V1097	clm	4	1	0.0249
682	sub-V1098	clm	4	1	0.051
683	sub-V1099	clm	4	1	0.0458
684	sub-V1100	clm	4	1	0.0111
685	sub-V1101	clm	4	1	0.0763
686	sub-V1102	clm	4	1	0.032
687	sub-V1103	clm	4	1	0.0342
688	sub-V1104	clm	4	1	0.0459
689	sub-V1105	clm	4	1	0.0486
690	sub-V1106	clm	4	1	0.0563
691	sub-V1107	clm	4	1	0.0276
692	sub-V1108	clm	4	1	0.0322
693	sub-V1110	clm	4	1	0.0581
694	sub-V1111	clm	4	1	0.0316
695	sub-V1113	clm	4	1	0.0392
696	sub-V1114	clm	4	1	0.0107
697	sub-V1115	clm	4	1	0.0153
698	sub-V1116	clm	4	1	0.0237
699	sub-V1117	clm	4	1	0.0503
700	sub-V1001	mlm	4	1	0.0199
701	sub-V1002	mlm	4	1	0.0453
702	sub-V1003	mlm	4	1	0.0575
703	sub-V1004	mlm	4	1	0.0495
704	sub-V1005	mlm	4	1	0.0472
705	sub-V1006	mlm	4	1	0.0253
706	sub-V1007	mlm	4	1	0.0362
707	sub-V1008	mlm	4	1	0.0423
708	sub-V1009	mlm	4	1	0.0263
709	sub-V1010	mlm	4	1	0.0278
710	sub-V1011	mlm	4	1	0.0336
711	sub-V1012	mlm	4	1	0.0434
712	sub-V1013	mlm	4	1	0.0182
713	sub-V1015	mlm	4	1	0.0333
714	sub-V1016	mlm	4	1	0.0276
715	sub-V1019	mlm	4	1	0.0099
716	sub-V1020	mlm	4	1	0.0333
717	sub-V1022	mlm	4	1	0.0328
718	sub-V1024	mlm	4	1	0.02
719	sub-V1025	mlm	4	1	0.0026
720	sub-V1026	mlm	4	1	0.0249
721	sub-V1027	mlm	4	1	0.0305
722	sub-V1028	mlm	4	1	0.0142
723	sub-V1029	mlm	4	1	0.0184
724	sub-V1030	mlm	4	1	0.0218
725	sub-V1031	mlm	4	1	0.0448
726	sub-V1032	mlm	4	1	0.0303
727	sub-V1033	mlm	4	1	0.0444
728	sub-V1034	mlm	4	1	-0.0041
729	sub-V1035	mlm	4	1	0.0231
730	sub-V1036	mlm	4	1	0.0244
731	sub-V1037	mlm	4	1	0.0185
732	sub-V1038	mlm	4	1	0.0381
733	sub-V1039	mlm	4	1	0.0552
734	sub-V1040	mlm	4	1	0.0112
735	sub-V1042	mlm	4	1	0.045
736	sub-V1044	mlm	4	1	0.0307
737	sub-V1045	mlm	4	1	0.0179
738	sub-V1046	mlm	4	1	0.0608
739	sub-V1048	mlm	4	1	0.0201
740	sub-V1049	mlm	4	1	0.0322
741	sub-V1050	mlm	4	1	0.024
742	sub-V1052	mlm	4	1	0.0097
743	sub-V1053	mlm	4	1	0.0118
744	sub-V1054	mlm	4	1	-0.0186
745	sub-V1055	mlm	4	1	0.062
746	sub-V1057	mlm	4	1	0.0284
747	sub-V1058	mlm	4	1	0.0103
748	sub-V1059	mlm	4	1	0.033
749	sub-V1061	mlm	4	1	0.019
750	sub-V1062	mlm	4	1	0.0278
751	sub-V1063	mlm	4	1	0.0306
752	sub-V1064	mlm	4	1	0.0168
753	sub-V1065	mlm	4	1	0.0171
754	sub-V1066	mlm	4	1	0.0548
755	sub-V1068	mlm	4	1	0.0303
756	sub-V1069	mlm	4	1	0.0256
757	sub-V1070	mlm	4	1	0.0168
758	sub-V1071	mlm	4	1	0.0426
759	sub-V1072	mlm	4	1	0.0244
760	sub-V1073	mlm	4	1	0.0293
761	sub-V1074	mlm	4	1	0.0312
762	sub-V1075	mlm	4	1	0.0483
763	sub-V1076	mlm	4	1	0.0266
764	sub-V1077	mlm	4	1	0.0161
765	sub-V1078	mlm	4	1	0.0266
766	sub-V1079	mlm	4	1	0.0494
767	sub-V1080	mlm	4	1	0.0473
768	sub-V1081	mlm	4	1	0.0357
769	sub-V1083	mlm	4	1	0.0204
770	sub-V1084	mlm	4	1	0.0288
771	sub-V1085	mlm	4	1	0.0339
772	sub-V1086	mlm	4	1	0.0115
773	sub-V1087	mlm	4	1	0.0665
774	sub-V1088	mlm	4	1	0.0243
775	sub-V1089	mlm	4	1	0.0118
776	sub-V1090	mlm	4	1	0.0186
777	sub-V1092	mlm	4	1	0.0176
778	sub-V1093	mlm	4	1	0.0396
779	sub-V1094	mlm	4	1	0.0248
780	sub-V1095	mlm	4	1	0.0098
781	sub-V1097	mlm	4	1	0.0146
782	sub-V1098	mlm	4	1	0.0247
783	sub-V1099	mlm	4	1	0.0324
784	sub-V1100	mlm	4	1	0.0164
785	sub-V1101	mlm	4	1	0.0467
786	sub-V1102	mlm	4	1	0.0362
787	sub-V1103	mlm	4	1	0.0212
788	sub-V1104	mlm	4	1	0.0263
789	sub-V1105	mlm	4	1	0.0213
790	sub-V1106	mlm	4	1	0.028
791	sub-V1107	mlm	4	1	0.0196
792	sub-V1108	mlm	4	1	0.0245
793	sub-V1110	mlm	4	1	0.0279
794	sub-V1111	mlm	4	1	0.009
795	sub-V1113	mlm	4	1	0.0326
796	sub-V1114	mlm	4	1	0.0075
797	sub-V1115	mlm	4	1	0.0137
798	sub-V1116	mlm	4	1	0.0029
799	sub-V1117	mlm	4	1	0.0334
800	sub-V1001	clm	8	1	0.0124
801	sub-V1002	clm	8	1	0.0387
802	sub-V1003	clm	8	1	0.0418
803	sub-V1004	clm	8	1	0.0436
804	sub-V1005	clm	8	1	0.011
805	sub-V1006	clm	8	1	0.0357
806	sub-V1007	clm	8	1	0.0275
807	sub-V1008	clm	8	1	0.0338
808	sub-V1009	clm	8	1	0.03
809	sub-V1010	clm	8	1	0.0229
810	sub-V1011	clm	8	1	0.0375
811	sub-V1012	clm	8	1	0.0276
812	sub-V1013	clm	8	1	0.0228
813	sub-V1015	clm	8	1	0.021
814	sub-V1016	clm	8	1	0.0079
815	sub-V1019	clm	8	1	0.0122
816	sub-V1020	clm	8	1	0.0251
817	sub-V1022	clm	8	1	0.0277
818	sub-V1024	clm	8	1	-0.0196
819	sub-V1025	clm	8	1	-0.0023
820	sub-V1026	clm	8	1	0.0282
821	sub-V1027	clm	8	1	0.0437
822	sub-V1028	clm	8	1	0.0188
823	sub-V1029	clm	8	1	0.0163
824	sub-V1030	clm	8	1	0.0024
825	sub-V1031	clm	8	1	0.0224
826	sub-V1032	clm	8	1	0.018
827	sub-V1033	clm	8	1	0.0457
828	sub-V1034	clm	8	1	-0.0082
829	sub-V1035	clm	8	1	0.0273
830	sub-V1036	clm	8	1	0.008
831	sub-V1037	clm	8	1	0.0209
832	sub-V1038	clm	8	1	0.0237
833	sub-V1039	clm	8	1	0.0369
834	sub-V1040	clm	8	1	0.012
835	sub-V1042	clm	8	1	0.0309
836	sub-V1044	clm	8	1	0.0255
837	sub-V1045	clm	8	1	0.0081
838	sub-V1046	clm	8	1	0.0375
839	sub-V1048	clm	8	1	0.0122
840	sub-V1049	clm	8	1	0.038
841	sub-V1050	clm	8	1	0.0281
842	sub-V1052	clm	8	1	0.0221
843	sub-V1053	clm	8	1	0.0133
844	sub-V1054	clm	8	1	-0.0017
845	sub-V1055	clm	8	1	0.0333
846	sub-V1057	clm	8	1	0.009
847	sub-V1058	clm	8	1	0.0065
848	sub-V1059	clm	8	1	0.0295
849	sub-V1061	clm	8	1	0.0223
850	sub-V1062	clm	8	1	0.0135
851	sub-V1063	clm	8	1	0.0187
852	sub-V1064	clm	8	1	0.0234
853	sub-V1065	clm	8	1	0.0191
854	sub-V1066	clm	8	1	0.0322
855	sub-V1068	clm	8	1	0.0313
856	sub-V1069	clm	8	1	0.0243
857	sub-V1070	clm	8	1	0.018
858	sub-V1071	clm	8	1	0.0235
859	sub-V1072	clm	8	1	0.0208
860	sub-V1073	clm	8	1	0.0357
861	sub-V1074	clm	8	1	0.0239
862	sub-V1075	clm	8	1	0.0439
863	sub-V1076	clm	8	1	0.0258
864	sub-V1077	clm	8	1	0.0195
865	sub-V1078	clm	8	1	0.019
866	sub-V1079	clm	8	1	0.0215
867	sub-V1080	clm	8	1	0.0414
868	sub-V1081	clm	8	1	0.0306
869	sub-V1083	clm	8	1	0.0063
870	sub-V1084	clm	8	1	0.0166
871	sub-V1085	clm	8	1	0.024
872	sub-V1086	clm	8	1	0.0114
873	sub-V1087	clm	8	1	0.0457
874	sub-V1088	clm	8	1	0.0084
875	sub-V1089	clm	8	1	0.0152
876	sub-V1090	clm	8	1	0.0082
877	sub-V1092	clm	8	1	0.0118
878	sub-V1093	clm	8	1	0.0251
879	sub-V1094	clm	8	1	0.0159
880	sub-V1095	clm	8	1	0.0423
881	sub-V1097	clm	8	1	0.0143
882	sub-V1098	clm	8	1	0.0288
883	sub-V1099	clm	8	1	0.0161
884	sub-V1100	clm	8	1	0.0042
885	sub-V1101	clm	8	1	0.0444
886	sub-V1102	clm	8	1	0.0227
887	sub-V1103	clm	8	1	0.0283
888	sub-V1104	clm	8	1	0.0277
889	sub-V1105	clm	8	1	0.0257
890	sub-V1106	clm	8	1	0.038
891	sub-V1107	clm	8	1	0.0196
892	sub-V1108	clm	8	1	0.0179
893	sub-V1110	clm	8	1	0.0367
894	sub-V1111	clm	8	1	0.023
895	sub-V1113	clm	8	1	0.019
896	sub-V1114	clm	8	1	0.0074
897	sub-V1115	clm	8	1	0.0036
898	sub-V1116	clm	8	1	0.0168
899	sub-V1117	clm	8	1	0.0363
900	sub-V1001	mlm	8	1	0.0233
901	sub-V1002	mlm	8	1	0.0531
902	sub-V1003	mlm	8	1	0.0602
903	sub-V1004	mlm	8	1	0.0575
904	sub-V1005	mlm	8	1	0.0433
905	sub-V1006	mlm	8	1	0.0308
906	sub-V1007	mlm	8	1	0.0436
907	sub-V1008	mlm	8	1	0.0466
908	sub-V1009	mlm	8	1	0.0435
909	sub-V1010	mlm	8	1	0.0412
910	sub-V1011	mlm	8	1	0.0439
911	sub-V1012	mlm	8	1	0.0504
912	sub-V1013	mlm	8	1	0.0235
913	sub-V1015	mlm	8	1	0.0327
914	sub-V1016	mlm	8	1	0.0309
915	sub-V1019	mlm	8	1	0.0146
916	sub-V1020	mlm	8	1	0.0485
917	sub-V1022	mlm	8	1	0.0386
918	sub-V1024	mlm	8	1	0.0052
919	sub-V1025	mlm	8	1	0.0049
920	sub-V1026	mlm	8	1	0.0334
921	sub-V1027	mlm	8	1	0.0401
922	sub-V1028	mlm	8	1	0.0331
923	sub-V1029	mlm	8	1	0.0157
924	sub-V1030	mlm	8	1	0.0331
925	sub-V1031	mlm	8	1	0.0462
926	sub-V1032	mlm	8	1	0.0415
927	sub-V1033	mlm	8	1	0.0478
928	sub-V1034	mlm	8	1	0.0099
929	sub-V1035	mlm	8	1	0.0297
930	sub-V1036	mlm	8	1	0.0322
931	sub-V1037	mlm	8	1	0.0227
932	sub-V1038	mlm	8	1	0.0425
933	sub-V1039	mlm	8	1	0.0554
934	sub-V1040	mlm	8	1	0.018
935	sub-V1042	mlm	8	1	0.0492
936	sub-V1044	mlm	8	1	0.0366
937	sub-V1045	mlm	8	1	0.028
938	sub-V1046	mlm	8	1	0.0683
939	sub-V1048	mlm	8	1	0.0283
940	sub-V1049	mlm	8	1	0.042
941	sub-V1050	mlm	8	1	0.0442
942	sub-V1052	mlm	8	1	0.0199
943	sub-V1053	mlm	8	1	0.0158
944	sub-V1054	mlm	8	1	-0.008
945	sub-V1055	mlm	8	1	0.06
946	sub-V1057	mlm	8	1	0.0281
947	sub-V1058	mlm	8	1	0.0125
948	sub-V1059	mlm	8	1	0.0468
949	sub-V1061	mlm	8	1	0.0258
950	sub-V1062	mlm	8	1	0.0345
951	sub-V1063	mlm	8	1	0.037
952	sub-V1064	mlm	8	1	0.0232
953	sub-V1065	mlm	8	1	0.0279
954	sub-V1066	mlm	8	1	0.0631
955	sub-V1068	mlm	8	1	0.0354
956	sub-V1069	mlm	8	1	0.0299
957	sub-V1070	mlm	8	1	0.0176
958	sub-V1071	mlm	8	1	0.0465
959	sub-V1072	mlm	8	1	0.0337
960	sub-V1073	mlm	8	1	0.0334
961	sub-V1074	mlm	8	1	0.0385
962	sub-V1075	mlm	8	1	0.0516
963	sub-V1076	mlm	8	1	0.0279
964	sub-V1077	mlm	8	1	0.0233
965	sub-V1078	mlm	8	1	0.0335
966	sub-V1079	mlm	8	1	0.0574
967	sub-V1080	mlm	8	1	0.0501
968	sub-V1081	mlm	8	1	0.04
969	sub-V1083	mlm	8	1	0.0255
970	sub-V1084	mlm	8	1	0.0315
971	sub-V1085	mlm	8	1	0.0418
972	sub-V1086	mlm	8	1	0.0236
973	sub-V1087	mlm	8	1	0.0778
974	sub-V1088	mlm	8	1	0.0342
975	sub-V1089	mlm	8	1	0.0194
976	sub-V1090	mlm	8	1	0.0246
977	sub-V1092	mlm	8	1	0.025
978	sub-V1093	mlm	8	1	0.0419
979	sub-V1094	mlm	8	1	0.0419
980	sub-V1095	mlm	8	1	0.0404
981	sub-V1097	mlm	8	1	0.0173
982	sub-V1098	mlm	8	1	0.0355
983	sub-V1099	mlm	8	1	0.0389
984	sub-V1100	mlm	8	1	0.012
985	sub-V1101	mlm	8	1	0.0563
986	sub-V1102	mlm	8	1	0.0377
987	sub-V1103	mlm	8	1	0.0274
988	sub-V1104	mlm	8	1	0.0385
989	sub-V1105	mlm	8	1	0.0291
990	sub-V1106	mlm	8	1	0.0374
991	sub-V1107	mlm	8	1	0.0258
992	sub-V1108	mlm	8	1	0.0337
993	sub-V1110	mlm	8	1	0.0464
994	sub-V1111	mlm	8	1	0.0145
995	sub-V1113	mlm	8	1	0.0404
996	sub-V1114	mlm	8	1	0.0118
997	sub-V1115	mlm	8	1	0.0174
998	sub-V1116	mlm	8	1	0.0126
999	sub-V1117	mlm	8	1	0.0373
1000	sub-V1001	clm	12	1	0.0075
1001	sub-V1002	clm	12	1	0.028
1002	sub-V1003	clm	12	1	0.031
1003	sub-V1004	clm	12	1	0.0431
1004	sub-V1005	clm	12	1	0.0054
1005	sub-V1006	clm	12	1	0.0271
1006	sub-V1007	clm	12	1	0.0253
1007	sub-V1008	clm	12	1	0.0217
1008	sub-V1009	clm	12	1	0.0308
1009	sub-V1010	clm	12	1	0.0137
1010	sub-V1011	clm	12	1	0.0307
1011	sub-V1012	clm	12	1	0.022
1012	sub-V1013	clm	12	1	0.0087
1013	sub-V1015	clm	12	1	0.0219
1014	sub-V1016	clm	12	1	-0.003
1015	sub-V1019	clm	12	1	0.0108
1016	sub-V1020	clm	12	1	0.0206
1017	sub-V1022	clm	12	1	0.0274
1018	sub-V1024	clm	12	1	-0.013
1019	sub-V1025	clm	12	1	-0.0071
1020	sub-V1026	clm	12	1	0.0182
1021	sub-V1027	clm	12	1	0.0343
1022	sub-V1028	clm	12	1	0.0168
1023	sub-V1029	clm	12	1	0.0174
1024	sub-V1030	clm	12	1	0.0004
1025	sub-V1031	clm	12	1	0.0201
1026	sub-V1032	clm	12	1	0.0125
1027	sub-V1033	clm	12	1	0.0358
1028	sub-V1034	clm	12	1	-0.0146
1029	sub-V1035	clm	12	1	0.0259
1030	sub-V1036	clm	12	1	0.0146
1031	sub-V1037	clm	12	1	0.0174
1032	sub-V1038	clm	12	1	0.0178
1033	sub-V1039	clm	12	1	0.0292
1034	sub-V1040	clm	12	1	0.0122
1035	sub-V1042	clm	12	1	0.0244
1036	sub-V1044	clm	12	1	0.0208
1037	sub-V1045	clm	12	1	0.0074
1038	sub-V1046	clm	12	1	0.0242
1039	sub-V1048	clm	12	1	0.0054
1040	sub-V1049	clm	12	1	0.0169
1041	sub-V1050	clm	12	1	0.0198
1042	sub-V1052	clm	12	1	0.0204
1043	sub-V1053	clm	12	1	0.0145
1044	sub-V1054	clm	12	1	-0.0026
1045	sub-V1055	clm	12	1	0.019
1046	sub-V1057	clm	12	1	-0.0035
1047	sub-V1058	clm	12	1	0.0007
1048	sub-V1059	clm	12	1	0.0245
1049	sub-V1061	clm	12	1	0.023
1050	sub-V1062	clm	12	1	0.0056
1051	sub-V1063	clm	12	1	0.0107
1052	sub-V1064	clm	12	1	0.0238
1053	sub-V1065	clm	12	1	0.0138
1054	sub-V1066	clm	12	1	0.0194
1055	sub-V1068	clm	12	1	0.0282
1056	sub-V1069	clm	12	1	0.0148
1057	sub-V1070	clm	12	1	0.0208
1058	sub-V1071	clm	12	1	0.0154
1059	sub-V1072	clm	12	1	0.0086
1060	sub-V1073	clm	12	1	0.032
1061	sub-V1074	clm	12	1	0.0164
1062	sub-V1075	clm	12	1	0.042
1063	sub-V1076	clm	12	1	0.0199
1064	sub-V1077	clm	12	1	0.0208
1065	sub-V1078	clm	12	1	0.0243
1066	sub-V1079	clm	12	1	0.0128
1067	sub-V1080	clm	12	1	0.0357
1068	sub-V1081	clm	12	1	0.0251
1069	sub-V1083	clm	12	1	0.0043
1070	sub-V1084	clm	12	1	0.0165
1071	sub-V1085	clm	12	1	0.0141
1072	sub-V1086	clm	12	1	0.0115
1073	sub-V1087	clm	12	1	0.0326
1074	sub-V1088	clm	12	1	-0.0006
1075	sub-V1089	clm	12	1	0.0125
1076	sub-V1090	clm	12	1	0.0114
1077	sub-V1092	clm	12	1	0.0082
1078	sub-V1093	clm	12	1	0.0203
1079	sub-V1094	clm	12	1	0.0077
1080	sub-V1095	clm	12	1	0.039
1081	sub-V1097	clm	12	1	0.0156
1082	sub-V1098	clm	12	1	0.0294
1083	sub-V1099	clm	12	1	0.01
1084	sub-V1100	clm	12	1	0.0061
1085	sub-V1101	clm	12	1	0.036
1086	sub-V1102	clm	12	1	0.0148
1087	sub-V1103	clm	12	1	0.0269
1088	sub-V1104	clm	12	1	0.0277
1089	sub-V1105	clm	12	1	0.0226
1090	sub-V1106	clm	12	1	0.0346
1091	sub-V1107	clm	12	1	0.0139
1092	sub-V1108	clm	12	1	0.0107
1093	sub-V1110	clm	12	1	0.0372
1094	sub-V1111	clm	12	1	0.0213
1095	sub-V1113	clm	12	1	0.0159
1096	sub-V1114	clm	12	1	0.002
1097	sub-V1115	clm	12	1	0.0004
1098	sub-V1116	clm	12	1	0.0115
1099	sub-V1117	clm	12	1	0.0355
1100	sub-V1001	mlm	12	1	0.018
1101	sub-V1002	mlm	12	1	0.0419
1102	sub-V1003	mlm	12	1	0.054
1103	sub-V1004	mlm	12	1	0.044
1104	sub-V1005	mlm	12	1	0.0451
1105	sub-V1006	mlm	12	1	0.0218
1106	sub-V1007	mlm	12	1	0.029
1107	sub-V1008	mlm	12	1	0.0367
1108	sub-V1009	mlm	12	1	0.0273
1109	sub-V1010	mlm	12	1	0.0267
1110	sub-V1011	mlm	12	1	0.0318
1111	sub-V1012	mlm	12	1	0.032
1112	sub-V1013	mlm	12	1	0.0116
1113	sub-V1015	mlm	12	1	0.0303
1114	sub-V1016	mlm	12	1	0.0231
1115	sub-V1019	mlm	12	1	0.0056
1116	sub-V1020	mlm	12	1	0.0286
1117	sub-V1022	mlm	12	1	0.0361
1118	sub-V1024	mlm	12	1	0.0107
1119	sub-V1025	mlm	12	1	0.0027
1120	sub-V1026	mlm	12	1	0.0232
1121	sub-V1027	mlm	12	1	0.0302
1122	sub-V1028	mlm	12	1	0.0091
1123	sub-V1029	mlm	12	1	0.0163
1124	sub-V1030	mlm	12	1	0.0181
1125	sub-V1031	mlm	12	1	0.0381
1126	sub-V1032	mlm	12	1	0.0265
1127	sub-V1033	mlm	12	1	0.0408
1128	sub-V1034	mlm	12	1	-0.0036
1129	sub-V1035	mlm	12	1	0.0213
1130	sub-V1036	mlm	12	1	0.0169
1131	sub-V1037	mlm	12	1	0.0181
1132	sub-V1038	mlm	12	1	0.0345
1133	sub-V1039	mlm	12	1	0.051
1134	sub-V1040	mlm	12	1	0.0088
1135	sub-V1042	mlm	12	1	0.0424
1136	sub-V1044	mlm	12	1	0.0247
1137	sub-V1045	mlm	12	1	0.0142
1138	sub-V1046	mlm	12	1	0.0552
1139	sub-V1048	mlm	12	1	0.0141
1140	sub-V1049	mlm	12	1	0.025
1141	sub-V1050	mlm	12	1	0.0182
1142	sub-V1052	mlm	12	1	0.0129
1143	sub-V1053	mlm	12	1	0.0085
1144	sub-V1054	mlm	12	1	-0.0114
1145	sub-V1055	mlm	12	1	0.0599
1146	sub-V1057	mlm	12	1	0.0261
1147	sub-V1058	mlm	12	1	0.0067
1148	sub-V1059	mlm	12	1	0.031
1149	sub-V1061	mlm	12	1	0.0185
1150	sub-V1062	mlm	12	1	0.0225
1151	sub-V1063	mlm	12	1	0.0302
1152	sub-V1064	mlm	12	1	0.0162
1153	sub-V1065	mlm	12	1	0.019
1154	sub-V1066	mlm	12	1	0.0527
1155	sub-V1068	mlm	12	1	0.0294
1156	sub-V1069	mlm	12	1	0.0191
1157	sub-V1070	mlm	12	1	0.0232
1158	sub-V1071	mlm	12	1	0.0322
1159	sub-V1072	mlm	12	1	0.0173
1160	sub-V1073	mlm	12	1	0.031
1161	sub-V1074	mlm	12	1	0.0314
1162	sub-V1075	mlm	12	1	0.0432
1163	sub-V1076	mlm	12	1	0.0284
1164	sub-V1077	mlm	12	1	0.0128
1165	sub-V1078	mlm	12	1	0.0292
1166	sub-V1079	mlm	12	1	0.042
1167	sub-V1080	mlm	12	1	0.0441
1168	sub-V1081	mlm	12	1	0.0375
1169	sub-V1083	mlm	12	1	0.0162
1170	sub-V1084	mlm	12	1	0.0256
1171	sub-V1085	mlm	12	1	0.0324
1172	sub-V1086	mlm	12	1	0.0125
1173	sub-V1087	mlm	12	1	0.0546
1174	sub-V1088	mlm	12	1	0.0162
1175	sub-V1089	mlm	12	1	0.0089
1176	sub-V1090	mlm	12	1	0.0172
1177	sub-V1092	mlm	12	1	0.0116
1178	sub-V1093	mlm	12	1	0.0366
1179	sub-V1094	mlm	12	1	0.0113
1180	sub-V1095	mlm	12	1	0.0048
1181	sub-V1097	mlm	12	1	0.0172
1182	sub-V1098	mlm	12	1	0.0272
1183	sub-V1099	mlm	12	1	0.0299
1184	sub-V1100	mlm	12	1	0.0164
1185	sub-V1101	mlm	12	1	0.0452
1186	sub-V1102	mlm	12	1	0.0306
1187	sub-V1103	mlm	12	1	0.022
1188	sub-V1104	mlm	12	1	0.0279
1189	sub-V1105	mlm	12	1	0.0254
1190	sub-V1106	mlm	12	1	0.033
1191	sub-V1107	mlm	12	1	0.0177
1192	sub-V1108	mlm	12	1	0.0212
1193	sub-V1110	mlm	12	1	0.0337
1194	sub-V1111	mlm	12	1	0.0071
1195	sub-V1113	mlm	12	1	0.0247
1196	sub-V1114	mlm	12	1	0.0086
1197	sub-V1115	mlm	12	1	0.0105
1198	sub-V1116	mlm	12	1	0.0041
1199	sub-V1117	mlm	12	1	0.0323
1200	sub-V1001	clm	4	2	0.0305
1201	sub-V1002	clm	4	2	0.0603
1202	sub-V1003	clm	4	2	0.0679
1203	sub-V1004	clm	4	2	0.0728
1204	sub-V1005	clm	4	2	0.0415
1205	sub-V1006	clm	4	2	0.0566
1206	sub-V1007	clm	4	2	0.0644
1207	sub-V1008	clm	4	2	0.0771
1208	sub-V1009	clm	4	2	0.0637
1209	sub-V1010	clm	4	2	0.056
1210	sub-V1011	clm	4	2	0.0675
1211	sub-V1012	clm	4	2	0.06
1212	sub-V1013	clm	4	2	0.0448
1213	sub-V1015	clm	4	2	0.0372
1214	sub-V1016	clm	4	2	0.0392
1215	sub-V1019	clm	4	2	0.0259
1216	sub-V1020	clm	4	2	0.061
1217	sub-V1022	clm	4	2	0.0557
1218	sub-V1024	clm	4	2	0.0316
1219	sub-V1025	clm	4	2	0.0135
1220	sub-V1026	clm	4	2	0.0488
1221	sub-V1027	clm	4	2	0.0689
1222	sub-V1028	clm	4	2	0.0472
1223	sub-V1029	clm	4	2	0.0324
1224	sub-V1030	clm	4	2	0.0358
1225	sub-V1031	clm	4	2	0.054
1226	sub-V1032	clm	4	2	0.0412
1227	sub-V1033	clm	4	2	0.0672
1228	sub-V1034	clm	4	2	0.0168
1229	sub-V1035	clm	4	2	0.0502
1230	sub-V1036	clm	4	2	0.0391
1231	sub-V1037	clm	4	2	0.0397
1232	sub-V1038	clm	4	2	0.0563
1233	sub-V1039	clm	4	2	0.0848
1234	sub-V1040	clm	4	2	0.0344
1235	sub-V1042	clm	4	2	0.0621
1236	sub-V1044	clm	4	2	0.0553
1237	sub-V1045	clm	4	2	0.043
1238	sub-V1046	clm	4	2	0.0851
1239	sub-V1048	clm	4	2	0.0416
1240	sub-V1049	clm	4	2	0.0764
1241	sub-V1050	clm	4	2	0.0584
1242	sub-V1052	clm	4	2	0.0271
1243	sub-V1053	clm	4	2	0.0329
1244	sub-V1054	clm	4	2	0.0214
1245	sub-V1055	clm	4	2	0.0477
1246	sub-V1057	clm	4	2	0.0235
1247	sub-V1058	clm	4	2	0.0286
1248	sub-V1059	clm	4	2	0.0732
1249	sub-V1061	clm	4	2	0.0391
1250	sub-V1062	clm	4	2	0.0459
1251	sub-V1063	clm	4	2	0.0443
1252	sub-V1064	clm	4	2	0.0463
1253	sub-V1065	clm	4	2	0.0372
1254	sub-V1066	clm	4	2	0.0782
1255	sub-V1068	clm	4	2	0.0525
1256	sub-V1069	clm	4	2	0.0501
1257	sub-V1070	clm	4	2	0.0464
1258	sub-V1071	clm	4	2	0.0585
1259	sub-V1072	clm	4	2	0.0632
1260	sub-V1073	clm	4	2	0.0502
1261	sub-V1074	clm	4	2	0.0406
1262	sub-V1075	clm	4	2	0.0819
1263	sub-V1076	clm	4	2	0.0477
1264	sub-V1077	clm	4	2	0.0434
1265	sub-V1078	clm	4	2	0.0465
1266	sub-V1079	clm	4	2	0.0572
1267	sub-V1080	clm	4	2	0.0745
1268	sub-V1081	clm	4	2	0.0556
1269	sub-V1083	clm	4	2	0.0414
1270	sub-V1084	clm	4	2	0.0319
1271	sub-V1085	clm	4	2	0.0537
1272	sub-V1086	clm	4	2	0.032
1273	sub-V1087	clm	4	2	0.0801
1274	sub-V1088	clm	4	2	0.0478
1275	sub-V1089	clm	4	2	0.0328
1276	sub-V1090	clm	4	2	0.0301
1277	sub-V1092	clm	4	2	0.0358
1278	sub-V1093	clm	4	2	0.0457
1279	sub-V1094	clm	4	2	0.0599
1280	sub-V1095	clm	4	2	0.0731
1281	sub-V1097	clm	4	2	0.031
1282	sub-V1098	clm	4	2	0.0615
1283	sub-V1099	clm	4	2	0.0578
1284	sub-V1100	clm	4	2	0.0155
1285	sub-V1101	clm	4	2	0.0918
1286	sub-V1102	clm	4	2	0.0427
1287	sub-V1103	clm	4	2	0.0392
1288	sub-V1104	clm	4	2	0.0519
1289	sub-V1105	clm	4	2	0.0576
1290	sub-V1106	clm	4	2	0.0708
1291	sub-V1107	clm	4	2	0.0331
1292	sub-V1108	clm	4	2	0.0422
1293	sub-V1110	clm	4	2	0.0622
1294	sub-V1111	clm	4	2	0.0446
1295	sub-V1113	clm	4	2	0.048
1296	sub-V1114	clm	4	2	0.0087
1297	sub-V1115	clm	4	2	0.0256
1298	sub-V1116	clm	4	2	0.0334
1299	sub-V1117	clm	4	2	0.0608
1300	sub-V1001	mlm	4	2	0.0284
1301	sub-V1002	mlm	4	2	0.0496
1302	sub-V1003	mlm	4	2	0.0636
1303	sub-V1004	mlm	4	2	0.0527
1304	sub-V1005	mlm	4	2	0.0471
1305	sub-V1006	mlm	4	2	0.03
1306	sub-V1007	mlm	4	2	0.0395
1307	sub-V1008	mlm	4	2	0.0568
1308	sub-V1009	mlm	4	2	0.0368
1309	sub-V1010	mlm	4	2	0.0411
1310	sub-V1011	mlm	4	2	0.0417
1311	sub-V1012	mlm	4	2	0.0457
1312	sub-V1013	mlm	4	2	0.0254
1313	sub-V1015	mlm	4	2	0.0383
1314	sub-V1016	mlm	4	2	0.0331
1315	sub-V1019	mlm	4	2	0.0131
1316	sub-V1020	mlm	4	2	0.0421
1317	sub-V1022	mlm	4	2	0.0374
1318	sub-V1024	mlm	4	2	0.0326
1319	sub-V1025	mlm	4	2	0.0059
1320	sub-V1026	mlm	4	2	0.0283
1321	sub-V1027	mlm	4	2	0.0405
1322	sub-V1028	mlm	4	2	0.0241
1323	sub-V1029	mlm	4	2	0.021
1324	sub-V1030	mlm	4	2	0.0274
1325	sub-V1031	mlm	4	2	0.0514
1326	sub-V1032	mlm	4	2	0.0364
1327	sub-V1033	mlm	4	2	0.0459
1328	sub-V1034	mlm	4	2	-0.0029
1329	sub-V1035	mlm	4	2	0.0328
1330	sub-V1036	mlm	4	2	0.0236
1331	sub-V1037	mlm	4	2	0.0225
1332	sub-V1038	mlm	4	2	0.0425
1333	sub-V1039	mlm	4	2	0.0688
1334	sub-V1040	mlm	4	2	0.0186
1335	sub-V1042	mlm	4	2	0.0522
1336	sub-V1044	mlm	4	2	0.0382
1337	sub-V1045	mlm	4	2	0.026
1338	sub-V1046	mlm	4	2	0.0707
1339	sub-V1048	mlm	4	2	0.0231
1340	sub-V1049	mlm	4	2	0.0427
1341	sub-V1050	mlm	4	2	0.0334
1342	sub-V1052	mlm	4	2	0.0156
1343	sub-V1053	mlm	4	2	0.0157
1344	sub-V1054	mlm	4	2	-0.0191
1345	sub-V1055	mlm	4	2	0.0679
1346	sub-V1057	mlm	4	2	0.0294
1347	sub-V1058	mlm	4	2	0.0138
1348	sub-V1059	mlm	4	2	0.0489
1349	sub-V1061	mlm	4	2	0.0292
1350	sub-V1062	mlm	4	2	0.0311
1351	sub-V1063	mlm	4	2	0.0363
1352	sub-V1064	mlm	4	2	0.0236
1353	sub-V1065	mlm	4	2	0.0223
1354	sub-V1066	mlm	4	2	0.0633
1355	sub-V1068	mlm	4	2	0.0374
1356	sub-V1069	mlm	4	2	0.031
1357	sub-V1070	mlm	4	2	0.0237
1358	sub-V1071	mlm	4	2	0.0525
1359	sub-V1072	mlm	4	2	0.0389
1360	sub-V1073	mlm	4	2	0.0362
1361	sub-V1074	mlm	4	2	0.0352
1362	sub-V1075	mlm	4	2	0.0617
1363	sub-V1076	mlm	4	2	0.0344
1364	sub-V1077	mlm	4	2	0.0227
1365	sub-V1078	mlm	4	2	0.0295
1366	sub-V1079	mlm	4	2	0.0534
1367	sub-V1080	mlm	4	2	0.0531
1368	sub-V1081	mlm	4	2	0.0467
1369	sub-V1083	mlm	4	2	0.0279
1370	sub-V1084	mlm	4	2	0.0307
1371	sub-V1085	mlm	4	2	0.0421
1372	sub-V1086	mlm	4	2	0.0172
1373	sub-V1087	mlm	4	2	0.0689
1374	sub-V1088	mlm	4	2	0.0322
1375	sub-V1089	mlm	4	2	0.0174
1376	sub-V1090	mlm	4	2	0.0195
1377	sub-V1092	mlm	4	2	0.0229
1378	sub-V1093	mlm	4	2	0.0413
1379	sub-V1094	mlm	4	2	0.0331
1380	sub-V1095	mlm	4	2	0.0317
1381	sub-V1097	mlm	4	2	0.0187
1382	sub-V1098	mlm	4	2	0.033
1383	sub-V1099	mlm	4	2	0.037
1384	sub-V1100	mlm	4	2	0.0164
1385	sub-V1101	mlm	4	2	0.0657
1386	sub-V1102	mlm	4	2	0.04
1387	sub-V1103	mlm	4	2	0.0276
1388	sub-V1104	mlm	4	2	0.0328
1389	sub-V1105	mlm	4	2	0.0343
1390	sub-V1106	mlm	4	2	0.0451
1391	sub-V1107	mlm	4	2	0.0263
1392	sub-V1108	mlm	4	2	0.0289
1393	sub-V1110	mlm	4	2	0.0365
1394	sub-V1111	mlm	4	2	0.0173
1395	sub-V1113	mlm	4	2	0.0324
1396	sub-V1114	mlm	4	2	0.008
1397	sub-V1115	mlm	4	2	0.0175
1398	sub-V1116	mlm	4	2	0.0069
1399	sub-V1117	mlm	4	2	0.0356
1400	sub-V1001	clm	8	2	0.019
1401	sub-V1002	clm	8	2	0.0471
1402	sub-V1003	clm	8	2	0.0525
1403	sub-V1004	clm	8	2	0.0537
1404	sub-V1005	clm	8	2	0.0192
1405	sub-V1006	clm	8	2	0.0402
1406	sub-V1007	clm	8	2	0.038
1407	sub-V1008	clm	8	2	0.0492
1408	sub-V1009	clm	8	2	0.0371
1409	sub-V1010	clm	8	2	0.0263
1410	sub-V1011	clm	8	2	0.0462
1411	sub-V1012	clm	8	2	0.0386
1412	sub-V1013	clm	8	2	0.0265
1413	sub-V1015	clm	8	2	0.0262
1414	sub-V1016	clm	8	2	0.0183
1415	sub-V1019	clm	8	2	0.0157
1416	sub-V1020	clm	8	2	0.0337
1417	sub-V1022	clm	8	2	0.0377
1418	sub-V1024	clm	8	2	-0.0131
1419	sub-V1025	clm	8	2	0.0017
1420	sub-V1026	clm	8	2	0.0342
1421	sub-V1027	clm	8	2	0.0509
1422	sub-V1028	clm	8	2	0.0251
1423	sub-V1029	clm	8	2	0.0191
1424	sub-V1030	clm	8	2	0.0144
1425	sub-V1031	clm	8	2	0.0316
1426	sub-V1032	clm	8	2	0.0237
1427	sub-V1033	clm	8	2	0.0517
1428	sub-V1034	clm	8	2	0.003
1429	sub-V1035	clm	8	2	0.0325
1430	sub-V1036	clm	8	2	0.0118
1431	sub-V1037	clm	8	2	0.025
1432	sub-V1038	clm	8	2	0.0343
1433	sub-V1039	clm	8	2	0.0486
1434	sub-V1040	clm	8	2	0.0185
1435	sub-V1042	clm	8	2	0.0417
1436	sub-V1044	clm	8	2	0.0341
1437	sub-V1045	clm	8	2	0.0184
1438	sub-V1046	clm	8	2	0.0522
1439	sub-V1048	clm	8	2	0.0209
1440	sub-V1049	clm	8	2	0.0489
1441	sub-V1050	clm	8	2	0.0381
1442	sub-V1052	clm	8	2	0.0232
1443	sub-V1053	clm	8	2	0.0218
1444	sub-V1054	clm	8	2	0.004
1445	sub-V1055	clm	8	2	0.0362
1446	sub-V1057	clm	8	2	0.0118
1447	sub-V1058	clm	8	2	0.0132
1448	sub-V1059	clm	8	2	0.0414
1449	sub-V1061	clm	8	2	0.0265
1450	sub-V1062	clm	8	2	0.0205
1451	sub-V1063	clm	8	2	0.0262
1452	sub-V1064	clm	8	2	0.0313
1453	sub-V1065	clm	8	2	0.0265
1454	sub-V1066	clm	8	2	0.0437
1455	sub-V1068	clm	8	2	0.0379
1456	sub-V1069	clm	8	2	0.0315
1457	sub-V1070	clm	8	2	0.0226
1458	sub-V1071	clm	8	2	0.035
1459	sub-V1072	clm	8	2	0.0333
1460	sub-V1073	clm	8	2	0.0384
1461	sub-V1074	clm	8	2	0.0312
1462	sub-V1075	clm	8	2	0.0506
1463	sub-V1076	clm	8	2	0.0314
1464	sub-V1077	clm	8	2	0.0254
1465	sub-V1078	clm	8	2	0.0275
1466	sub-V1079	clm	8	2	0.0281
1467	sub-V1080	clm	8	2	0.0523
1468	sub-V1081	clm	8	2	0.037
1469	sub-V1083	clm	8	2	0.0143
1470	sub-V1084	clm	8	2	0.0217
1471	sub-V1085	clm	8	2	0.0375
1472	sub-V1086	clm	8	2	0.0188
1473	sub-V1087	clm	8	2	0.0521
1474	sub-V1088	clm	8	2	0.0177
1475	sub-V1089	clm	8	2	0.018
1476	sub-V1090	clm	8	2	0.0115
1477	sub-V1092	clm	8	2	0.0201
1478	sub-V1093	clm	8	2	0.0284
1479	sub-V1094	clm	8	2	0.0308
1480	sub-V1095	clm	8	2	0.0528
1481	sub-V1097	clm	8	2	0.018
1482	sub-V1098	clm	8	2	0.0389
1483	sub-V1099	clm	8	2	0.0236
1484	sub-V1100	clm	8	2	0.0065
1485	sub-V1101	clm	8	2	0.0587
1486	sub-V1102	clm	8	2	0.0257
1487	sub-V1103	clm	8	2	0.0322
1488	sub-V1104	clm	8	2	0.0355
1489	sub-V1105	clm	8	2	0.036
1490	sub-V1106	clm	8	2	0.0472
1491	sub-V1107	clm	8	2	0.0257
1492	sub-V1108	clm	8	2	0.0256
1493	sub-V1110	clm	8	2	0.0442
1494	sub-V1111	clm	8	2	0.0305
1495	sub-V1113	clm	8	2	0.0269
1496	sub-V1114	clm	8	2	0.008
1497	sub-V1115	clm	8	2	0.01
1498	sub-V1116	clm	8	2	0.0216
1499	sub-V1117	clm	8	2	0.042
1500	sub-V1001	mlm	8	2	0.0255
1501	sub-V1002	mlm	8	2	0.0538
1502	sub-V1003	mlm	8	2	0.0595
1503	sub-V1004	mlm	8	2	0.0595
1504	sub-V1005	mlm	8	2	0.0441
1505	sub-V1006	mlm	8	2	0.0294
1506	sub-V1007	mlm	8	2	0.0444
1507	sub-V1008	mlm	8	2	0.0491
1508	sub-V1009	mlm	8	2	0.0462
1509	sub-V1010	mlm	8	2	0.0418
1510	sub-V1011	mlm	8	2	0.0465
1511	sub-V1012	mlm	8	2	0.0544
1512	sub-V1013	mlm	8	2	0.0284
1513	sub-V1015	mlm	8	2	0.0326
1514	sub-V1016	mlm	8	2	0.0322
1515	sub-V1019	mlm	8	2	0.0152
1516	sub-V1020	mlm	8	2	0.0484
1517	sub-V1022	mlm	8	2	0.0392
1518	sub-V1024	mlm	8	2	0.0043
1519	sub-V1025	mlm	8	2	0.0068
1520	sub-V1026	mlm	8	2	0.0346
1521	sub-V1027	mlm	8	2	0.0413
1522	sub-V1028	mlm	8	2	0.0351
1523	sub-V1029	mlm	8	2	0.0145
1524	sub-V1030	mlm	8	2	0.0352
1525	sub-V1031	mlm	8	2	0.0467
1526	sub-V1032	mlm	8	2	0.044
1527	sub-V1033	mlm	8	2	0.0487
1528	sub-V1034	mlm	8	2	0.0134
1529	sub-V1035	mlm	8	2	0.0316
1530	sub-V1036	mlm	8	2	0.0325
1531	sub-V1037	mlm	8	2	0.0241
1532	sub-V1038	mlm	8	2	0.0426
1533	sub-V1039	mlm	8	2	0.0566
1534	sub-V1040	mlm	8	2	0.0181
1535	sub-V1042	mlm	8	2	0.0483
1536	sub-V1044	mlm	8	2	0.0374
1537	sub-V1045	mlm	8	2	0.0306
1538	sub-V1046	mlm	8	2	0.0711
1539	sub-V1048	mlm	8	2	0.0302
1540	sub-V1049	mlm	8	2	0.0451
1541	sub-V1050	mlm	8	2	0.0431
1542	sub-V1052	mlm	8	2	0.0209
1543	sub-V1053	mlm	8	2	0.0169
1544	sub-V1054	mlm	8	2	-0.0112
1545	sub-V1055	mlm	8	2	0.0602
1546	sub-V1057	mlm	8	2	0.0318
1547	sub-V1058	mlm	8	2	0.0134
1548	sub-V1059	mlm	8	2	0.0524
1549	sub-V1061	mlm	8	2	0.0263
1550	sub-V1062	mlm	8	2	0.0342
1551	sub-V1063	mlm	8	2	0.0373
1552	sub-V1064	mlm	8	2	0.0245
1553	sub-V1065	mlm	8	2	0.0308
1554	sub-V1066	mlm	8	2	0.0656
1555	sub-V1068	mlm	8	2	0.0358
1556	sub-V1069	mlm	8	2	0.0318
1557	sub-V1070	mlm	8	2	0.0179
1558	sub-V1071	mlm	8	2	0.0486
1559	sub-V1072	mlm	8	2	0.0376
1560	sub-V1073	mlm	8	2	0.0329
1561	sub-V1074	mlm	8	2	0.0395
1562	sub-V1075	mlm	8	2	0.0509
1563	sub-V1076	mlm	8	2	0.0288
1564	sub-V1077	mlm	8	2	0.0246
1565	sub-V1078	mlm	8	2	0.0317
1566	sub-V1079	mlm	8	2	0.0574
1567	sub-V1080	mlm	8	2	0.051
1568	sub-V1081	mlm	8	2	0.0402
1569	sub-V1083	mlm	8	2	0.0271
1570	sub-V1084	mlm	8	2	0.0311
1571	sub-V1085	mlm	8	2	0.0448
1572	sub-V1086	mlm	8	2	0.0221
1573	sub-V1087	mlm	8	2	0.077
1574	sub-V1088	mlm	8	2	0.0331
1575	sub-V1089	mlm	8	2	0.0202
1576	sub-V1090	mlm	8	2	0.0237
1577	sub-V1092	mlm	8	2	0.0238
1578	sub-V1093	mlm	8	2	0.0423
1579	sub-V1094	mlm	8	2	0.0441
1580	sub-V1095	mlm	8	2	0.0396
1581	sub-V1097	mlm	8	2	0.0175
1582	sub-V1098	mlm	8	2	0.0372
1583	sub-V1099	mlm	8	2	0.0375
1584	sub-V1100	mlm	8	2	0.0136
1585	sub-V1101	mlm	8	2	0.0585
1586	sub-V1102	mlm	8	2	0.0384
1587	sub-V1103	mlm	8	2	0.0283
1588	sub-V1104	mlm	8	2	0.0388
1589	sub-V1105	mlm	8	2	0.0303
1590	sub-V1106	mlm	8	2	0.0403
1591	sub-V1107	mlm	8	2	0.0263
1592	sub-V1108	mlm	8	2	0.0342
1593	sub-V1110	mlm	8	2	0.0442
1594	sub-V1111	mlm	8	2	0.0165
1595	sub-V1113	mlm	8	2	0.0398
1596	sub-V1114	mlm	8	2	0.011
1597	sub-V1115	mlm	8	2	0.0176
1598	sub-V1116	mlm	8	2	0.0149
1599	sub-V1117	mlm	8	2	0.0388
1600	sub-V1001	clm	12	2	0.0102
1601	sub-V1002	clm	12	2	0.0339
1602	sub-V1003	clm	12	2	0.0366
1603	sub-V1004	clm	12	2	0.0494
1604	sub-V1005	clm	12	2	0.0108
1605	sub-V1006	clm	12	2	0.0238
1606	sub-V1007	clm	12	2	0.0252
1607	sub-V1008	clm	12	2	0.0294
1608	sub-V1009	clm	12	2	0.034
1609	sub-V1010	clm	12	2	0.012
1610	sub-V1011	clm	12	2	0.0352
1611	sub-V1012	clm	12	2	0.0267
1612	sub-V1013	clm	12	2	0.0105
1613	sub-V1015	clm	12	2	0.0228
1614	sub-V1016	clm	12	2	0.0011
1615	sub-V1019	clm	12	2	0.0094
1616	sub-V1020	clm	12	2	0.0225
1617	sub-V1022	clm	12	2	0.0325
1618	sub-V1024	clm	12	2	-0.0165
1619	sub-V1025	clm	12	2	-0.0038
1620	sub-V1026	clm	12	2	0.0221
1621	sub-V1027	clm	12	2	0.0383
1622	sub-V1028	clm	12	2	0.0145
1623	sub-V1029	clm	12	2	0.0155
1624	sub-V1030	clm	12	2	0.0005
1625	sub-V1031	clm	12	2	0.0227
1626	sub-V1032	clm	12	2	0.0165
1627	sub-V1033	clm	12	2	0.04
1628	sub-V1034	clm	12	2	-0.0092
1629	sub-V1035	clm	12	2	0.0288
1630	sub-V1036	clm	12	2	0.0144
1631	sub-V1037	clm	12	2	0.0173
1632	sub-V1038	clm	12	2	0.0205
1633	sub-V1039	clm	12	2	0.0355
1634	sub-V1040	clm	12	2	0.0125
1635	sub-V1042	clm	12	2	0.0257
1636	sub-V1044	clm	12	2	0.0262
1637	sub-V1045	clm	12	2	0.0092
1638	sub-V1046	clm	12	2	0.0312
1639	sub-V1048	clm	12	2	0.0056
1640	sub-V1049	clm	12	2	0.0263
1641	sub-V1050	clm	12	2	0.0239
1642	sub-V1052	clm	12	2	0.0179
1643	sub-V1053	clm	12	2	0.0141
1644	sub-V1054	clm	12	2	-0.0072
1645	sub-V1055	clm	12	2	0.0271
1646	sub-V1057	clm	12	2	-0.001
1647	sub-V1058	clm	12	2	0.0023
1648	sub-V1059	clm	12	2	0.0248
1649	sub-V1061	clm	12	2	0.0249
1650	sub-V1062	clm	12	2	0.0108
1651	sub-V1063	clm	12	2	0.0123
1652	sub-V1064	clm	12	2	0.0253
1653	sub-V1065	clm	12	2	0.0168
1654	sub-V1066	clm	12	2	0.0238
1655	sub-V1068	clm	12	2	0.03
1656	sub-V1069	clm	12	2	0.0203
1657	sub-V1070	clm	12	2	0.0238
1658	sub-V1071	clm	12	2	0.017
1659	sub-V1072	clm	12	2	0.0114
1660	sub-V1073	clm	12	2	0.0339
1661	sub-V1074	clm	12	2	0.0222
1662	sub-V1075	clm	12	2	0.0408
1663	sub-V1076	clm	12	2	0.0211
1664	sub-V1077	clm	12	2	0.0234
1665	sub-V1078	clm	12	2	0.0237
1666	sub-V1079	clm	12	2	0.0145
1667	sub-V1080	clm	12	2	0.0407
1668	sub-V1081	clm	12	2	0.0277
1669	sub-V1083	clm	12	2	0.0063
1670	sub-V1084	clm	12	2	0.019
1671	sub-V1085	clm	12	2	0.0193
1672	sub-V1086	clm	12	2	0.0128
1673	sub-V1087	clm	12	2	0.0376
1674	sub-V1088	clm	12	2	0.0036
1675	sub-V1089	clm	12	2	0.015
1676	sub-V1090	clm	12	2	0.0062
1677	sub-V1092	clm	12	2	0.0104
1678	sub-V1093	clm	12	2	0.024
1679	sub-V1094	clm	12	2	0.0143
1680	sub-V1095	clm	12	2	0.0438
1681	sub-V1097	clm	12	2	0.0169
1682	sub-V1098	clm	12	2	0.0309
1683	sub-V1099	clm	12	2	0.0194
1684	sub-V1100	clm	12	2	0.0072
1685	sub-V1101	clm	12	2	0.041
1686	sub-V1102	clm	12	2	0.0189
1687	sub-V1103	clm	12	2	0.0285
1688	sub-V1104	clm	12	2	0.0331
1689	sub-V1105	clm	12	2	0.0306
1690	sub-V1106	clm	12	2	0.0358
1691	sub-V1107	clm	12	2	0.0154
1692	sub-V1108	clm	12	2	0.0141
1693	sub-V1110	clm	12	2	0.0386
1694	sub-V1111	clm	12	2	0.0255
1695	sub-V1113	clm	12	2	0.0175
1696	sub-V1114	clm	12	2	0.0036
1697	sub-V1115	clm	12	2	0.0031
1698	sub-V1116	clm	12	2	0.0124
1699	sub-V1117	clm	12	2	0.0348
1700	sub-V1001	mlm	12	2	0.0189
1701	sub-V1002	mlm	12	2	0.043
1702	sub-V1003	mlm	12	2	0.0547
1703	sub-V1004	mlm	12	2	0.0443
1704	sub-V1005	mlm	12	2	0.0475
1705	sub-V1006	mlm	12	2	0.0191
1706	sub-V1007	mlm	12	2	0.0279
1707	sub-V1008	mlm	12	2	0.039
1708	sub-V1009	mlm	12	2	0.0286
1709	sub-V1010	mlm	12	2	0.0274
1710	sub-V1011	mlm	12	2	0.0333
1711	sub-V1012	mlm	12	2	0.032
1712	sub-V1013	mlm	12	2	0.0107
1713	sub-V1015	mlm	12	2	0.0313
1714	sub-V1016	mlm	12	2	0.025
1715	sub-V1019	mlm	12	2	0.0058
1716	sub-V1020	mlm	12	2	0.0301
1717	sub-V1022	mlm	12	2	0.037
1718	sub-V1024	mlm	12	2	0.0133
1719	sub-V1025	mlm	12	2	0.0024
1720	sub-V1026	mlm	12	2	0.0243
1721	sub-V1027	mlm	12	2	0.0317
1722	sub-V1028	mlm	12	2	0.0082
1723	sub-V1029	mlm	12	2	0.0155
1724	sub-V1030	mlm	12	2	0.0184
1725	sub-V1031	mlm	12	2	0.0417
1726	sub-V1032	mlm	12	2	0.0294
1727	sub-V1033	mlm	12	2	0.0426
1728	sub-V1034	mlm	12	2	0.0018
1729	sub-V1035	mlm	12	2	0.0233
1730	sub-V1036	mlm	12	2	0.0175
1731	sub-V1037	mlm	12	2	0.0177
1732	sub-V1038	mlm	12	2	0.0379
1733	sub-V1039	mlm	12	2	0.0533
1734	sub-V1040	mlm	12	2	0.0094
1735	sub-V1042	mlm	12	2	0.0402
1736	sub-V1044	mlm	12	2	0.0241
1737	sub-V1045	mlm	12	2	0.0157
1738	sub-V1046	mlm	12	2	0.0564
1739	sub-V1048	mlm	12	2	0.0144
1740	sub-V1049	mlm	12	2	0.0274
1741	sub-V1050	mlm	12	2	0.0199
1742	sub-V1052	mlm	12	2	0.013
1743	sub-V1053	mlm	12	2	0.0097
1744	sub-V1054	mlm	12	2	-0.0138
1745	sub-V1055	mlm	12	2	0.0651
1746	sub-V1057	mlm	12	2	0.0256
1747	sub-V1058	mlm	12	2	0.0081
1748	sub-V1059	mlm	12	2	0.0334
1749	sub-V1061	mlm	12	2	0.0211
1750	sub-V1062	mlm	12	2	0.0233
1751	sub-V1063	mlm	12	2	0.0305
1752	sub-V1064	mlm	12	2	0.0158
1753	sub-V1065	mlm	12	2	0.02
1754	sub-V1066	mlm	12	2	0.052
1755	sub-V1068	mlm	12	2	0.0294
1756	sub-V1069	mlm	12	2	0.0214
1757	sub-V1070	mlm	12	2	0.0202
1758	sub-V1071	mlm	12	2	0.0356
1759	sub-V1072	mlm	12	2	0.0184
1760	sub-V1073	mlm	12	2	0.033
1761	sub-V1074	mlm	12	2	0.0315
1762	sub-V1075	mlm	12	2	0.043
1763	sub-V1076	mlm	12	2	0.0308
1764	sub-V1077	mlm	12	2	0.0158
1765	sub-V1078	mlm	12	2	0.029
1766	sub-V1079	mlm	12	2	0.0425
1767	sub-V1080	mlm	12	2	0.0438
1768	sub-V1081	mlm	12	2	0.0388
1769	sub-V1083	mlm	12	2	0.0175
1770	sub-V1084	mlm	12	2	0.0281
1771	sub-V1085	mlm	12	2	0.0332
1772	sub-V1086	mlm	12	2	0.0118
1773	sub-V1087	mlm	12	2	0.0534
1774	sub-V1088	mlm	12	2	0.0183
1775	sub-V1089	mlm	12	2	0.0096
1776	sub-V1090	mlm	12	2	0.0167
1777	sub-V1092	mlm	12	2	0.012
1778	sub-V1093	mlm	12	2	0.0367
1779	sub-V1094	mlm	12	2	0.014
1780	sub-V1095	mlm	12	2	0.0086
1781	sub-V1097	mlm	12	2	0.0163
1782	sub-V1098	mlm	12	2	0.0287
1783	sub-V1099	mlm	12	2	0.033
1784	sub-V1100	mlm	12	2	0.0169
1785	sub-V1101	mlm	12	2	0.0466
1786	sub-V1102	mlm	12	2	0.0317
1787	sub-V1103	mlm	12	2	0.0235
1788	sub-V1104	mlm	12	2	0.0294
1789	sub-V1105	mlm	12	2	0.0273
1790	sub-V1106	mlm	12	2	0.0322
1791	sub-V1107	mlm	12	2	0.0183
1792	sub-V1108	mlm	12	2	0.0216
1793	sub-V1110	mlm	12	2	0.0323
1794	sub-V1111	mlm	12	2	0.0098
1795	sub-V1113	mlm	12	2	0.0257
1796	sub-V1114	mlm	12	2	0.0075
1797	sub-V1115	mlm	12	2	0.0093
1798	sub-V1116	mlm	12	2	0.0042
1799	sub-V1117	mlm	12	2	0.0321
1800	sub-V1001	clm	4	3	0.039
1801	sub-V1002	clm	4	3	0.0609
1802	sub-V1003	clm	4	3	0.0687
1803	sub-V1004	clm	4	3	0.0716
1804	sub-V1005	clm	4	3	0.0417
1805	sub-V1006	clm	4	3	0.0556
1806	sub-V1007	clm	4	3	0.0661
1807	sub-V1008	clm	4	3	0.0785
1808	sub-V1009	clm	4	3	0.0642
1809	sub-V1010	clm	4	3	0.048
1810	sub-V1011	clm	4	3	0.0669
1811	sub-V1012	clm	4	3	0.054
1812	sub-V1013	clm	4	3	0.0387
1813	sub-V1015	clm	4	3	0.0391
1814	sub-V1016	clm	4	3	0.0372
1815	sub-V1019	clm	4	3	0.02
1816	sub-V1020	clm	4	3	0.0562
1817	sub-V1022	clm	4	3	0.054
1818	sub-V1024	clm	4	3	0.0312
1819	sub-V1025	clm	4	3	0.0096
1820	sub-V1026	clm	4	3	0.0458
1821	sub-V1027	clm	4	3	0.0675
1822	sub-V1028	clm	4	3	0.045
1823	sub-V1029	clm	4	3	0.0299
1824	sub-V1030	clm	4	3	0.0329
1825	sub-V1031	clm	4	3	0.0579
1826	sub-V1032	clm	4	3	0.0425
1827	sub-V1033	clm	4	3	0.0618
1828	sub-V1034	clm	4	3	0.0108
1829	sub-V1035	clm	4	3	0.0535
1830	sub-V1036	clm	4	3	0.0335
1831	sub-V1037	clm	4	3	0.0404
1832	sub-V1038	clm	4	3	0.0501
1833	sub-V1039	clm	4	3	0.0832
1834	sub-V1040	clm	4	3	0.0325
1835	sub-V1042	clm	4	3	0.0541
1836	sub-V1044	clm	4	3	0.0482
1837	sub-V1045	clm	4	3	0.0467
1838	sub-V1046	clm	4	3	0.0823
1839	sub-V1048	clm	4	3	0.0387
1840	sub-V1049	clm	4	3	0.0694
1841	sub-V1050	clm	4	3	0.0535
1842	sub-V1052	clm	4	3	0.0221
1843	sub-V1053	clm	4	3	0.0254
1844	sub-V1054	clm	4	3	0.0192
1845	sub-V1055	clm	4	3	0.0521
1846	sub-V1057	clm	4	3	0.0109
1847	sub-V1058	clm	4	3	0.0216
1848	sub-V1059	clm	4	3	0.067
1849	sub-V1061	clm	4	3	0.0386
1850	sub-V1062	clm	4	3	0.0399
1851	sub-V1063	clm	4	3	0.0462
1852	sub-V1064	clm	4	3	0.0423
1853	sub-V1065	clm	4	3	0.0384
1854	sub-V1066	clm	4	3	0.069
1855	sub-V1068	clm	4	3	0.0534
1856	sub-V1069	clm	4	3	0.0472
1857	sub-V1070	clm	4	3	0.0529
1858	sub-V1071	clm	4	3	0.0558
1859	sub-V1072	clm	4	3	0.0639
1860	sub-V1073	clm	4	3	0.0492
1861	sub-V1074	clm	4	3	0.0332
1862	sub-V1075	clm	4	3	0.0787
1863	sub-V1076	clm	4	3	0.0478
1864	sub-V1077	clm	4	3	0.0438
1865	sub-V1078	clm	4	3	0.0496
1866	sub-V1079	clm	4	3	0.0493
1867	sub-V1080	clm	4	3	0.0643
1868	sub-V1081	clm	4	3	0.0587
1869	sub-V1083	clm	4	3	0.0445
1870	sub-V1084	clm	4	3	0.0296
1871	sub-V1085	clm	4	3	0.0548
1872	sub-V1086	clm	4	3	0.0304
1873	sub-V1087	clm	4	3	0.0798
1874	sub-V1088	clm	4	3	0.0434
1875	sub-V1089	clm	4	3	0.031
1876	sub-V1090	clm	4	3	0.0227
1877	sub-V1092	clm	4	3	0.0327
1878	sub-V1093	clm	4	3	0.0409
1879	sub-V1094	clm	4	3	0.0545
1880	sub-V1095	clm	4	3	0.0772
1881	sub-V1097	clm	4	3	0.028
1882	sub-V1098	clm	4	3	0.0585
1883	sub-V1099	clm	4	3	0.0591
1884	sub-V1100	clm	4	3	0.012
1885	sub-V1101	clm	4	3	0.0877
1886	sub-V1102	clm	4	3	0.0388
1887	sub-V1103	clm	4	3	0.0434
1888	sub-V1104	clm	4	3	0.0527
1889	sub-V1105	clm	4	3	0.0592
1890	sub-V1106	clm	4	3	0.0682
1891	sub-V1107	clm	4	3	0.0333
1892	sub-V1108	clm	4	3	0.0396
1893	sub-V1110	clm	4	3	0.0516
1894	sub-V1111	clm	4	3	0.0468
1895	sub-V1113	clm	4	3	0.045
1896	sub-V1114	clm	4	3	0.0042
1897	sub-V1115	clm	4	3	0.0238
1898	sub-V1116	clm	4	3	0.0297
1899	sub-V1117	clm	4	3	0.0613
1900	sub-V1001	mlm	4	3	0.0352
1901	sub-V1002	mlm	4	3	0.0537
1902	sub-V1003	mlm	4	3	0.0651
1903	sub-V1004	mlm	4	3	0.0634
1904	sub-V1005	mlm	4	3	0.0495
1905	sub-V1006	mlm	4	3	0.0361
1906	sub-V1007	mlm	4	3	0.0463
1907	sub-V1008	mlm	4	3	0.0674
1908	sub-V1009	mlm	4	3	0.051
1909	sub-V1010	mlm	4	3	0.0444
1910	sub-V1011	mlm	4	3	0.0491
1911	sub-V1012	mlm	4	3	0.0528
1912	sub-V1013	mlm	4	3	0.0295
1913	sub-V1015	mlm	4	3	0.0418
1914	sub-V1016	mlm	4	3	0.0327
1915	sub-V1019	mlm	4	3	0.0184
1916	sub-V1020	mlm	4	3	0.0529
1917	sub-V1022	mlm	4	3	0.0487
1918	sub-V1024	mlm	4	3	0.0495
1919	sub-V1025	mlm	4	3	0.0045
1920	sub-V1026	mlm	4	3	0.0327
1921	sub-V1027	mlm	4	3	0.0471
1922	sub-V1028	mlm	4	3	0.0295
1923	sub-V1029	mlm	4	3	0.0332
1924	sub-V1030	mlm	4	3	0.0277
1925	sub-V1031	mlm	4	3	0.0567
1926	sub-V1032	mlm	4	3	0.0406
1927	sub-V1033	mlm	4	3	0.056
1928	sub-V1034	mlm	4	3	0.0005
1929	sub-V1035	mlm	4	3	0.041
1930	sub-V1036	mlm	4	3	0.0234
1931	sub-V1037	mlm	4	3	0.0297
1932	sub-V1038	mlm	4	3	0.0514
1933	sub-V1039	mlm	4	3	0.0758
1934	sub-V1040	mlm	4	3	0.0277
1935	sub-V1042	mlm	4	3	0.0604
1936	sub-V1044	mlm	4	3	0.0435
1937	sub-V1045	mlm	4	3	0.0345
1938	sub-V1046	mlm	4	3	0.0727
1939	sub-V1048	mlm	4	3	0.0317
1940	sub-V1049	mlm	4	3	0.0494
1941	sub-V1050	mlm	4	3	0.0458
1942	sub-V1052	mlm	4	3	0.0188
1943	sub-V1053	mlm	4	3	0.0205
1944	sub-V1054	mlm	4	3	-0.0142
1945	sub-V1055	mlm	4	3	0.0673
1946	sub-V1057	mlm	4	3	0.0274
1947	sub-V1058	mlm	4	3	0.0154
1948	sub-V1059	mlm	4	3	0.0562
1949	sub-V1061	mlm	4	3	0.0326
1950	sub-V1062	mlm	4	3	0.0394
1951	sub-V1063	mlm	4	3	0.0393
1952	sub-V1064	mlm	4	3	0.0325
1953	sub-V1065	mlm	4	3	0.0257
1954	sub-V1066	mlm	4	3	0.0656
1955	sub-V1068	mlm	4	3	0.0441
1956	sub-V1069	mlm	4	3	0.0361
1957	sub-V1070	mlm	4	3	0.0385
1958	sub-V1071	mlm	4	3	0.0612
1959	sub-V1072	mlm	4	3	0.0462
1960	sub-V1073	mlm	4	3	0.0458
1961	sub-V1074	mlm	4	3	0.0408
1962	sub-V1075	mlm	4	3	0.0671
1963	sub-V1076	mlm	4	3	0.0401
1964	sub-V1077	mlm	4	3	0.031
1965	sub-V1078	mlm	4	3	0.0365
1966	sub-V1079	mlm	4	3	0.0556
1967	sub-V1080	mlm	4	3	0.0644
1968	sub-V1081	mlm	4	3	0.0554
1969	sub-V1083	mlm	4	3	0.0347
1970	sub-V1084	mlm	4	3	0.0366
1971	sub-V1085	mlm	4	3	0.046
1972	sub-V1086	mlm	4	3	0.0188
1973	sub-V1087	mlm	4	3	0.0688
1974	sub-V1088	mlm	4	3	0.0386
1975	sub-V1089	mlm	4	3	0.0232
1976	sub-V1090	mlm	4	3	0.0224
1977	sub-V1092	mlm	4	3	0.0263
1978	sub-V1093	mlm	4	3	0.039
1979	sub-V1094	mlm	4	3	0.046
1980	sub-V1095	mlm	4	3	0.0585
1981	sub-V1097	mlm	4	3	0.0211
1982	sub-V1098	mlm	4	3	0.04
1983	sub-V1099	mlm	4	3	0.043
1984	sub-V1100	mlm	4	3	0.0179
1985	sub-V1101	mlm	4	3	0.0769
1986	sub-V1102	mlm	4	3	0.042
1987	sub-V1103	mlm	4	3	0.0357
1988	sub-V1104	mlm	4	3	0.0382
1989	sub-V1105	mlm	4	3	0.0408
1990	sub-V1106	mlm	4	3	0.0525
1991	sub-V1107	mlm	4	3	0.0276
1992	sub-V1108	mlm	4	3	0.0301
1993	sub-V1110	mlm	4	3	0.0528
1994	sub-V1111	mlm	4	3	0.0292
1995	sub-V1113	mlm	4	3	0.0355
1996	sub-V1114	mlm	4	3	0.0075
1997	sub-V1115	mlm	4	3	0.0235
1998	sub-V1116	mlm	4	3	0.0168
[truncated: 3,401 more rows]
