# Supplementary material for: Brains and algorithms partially converge in natural language processing
Source: Commun Biol. 2022 Feb 16;5:134. doi: 10.1038/s42003-022-03036-1 (PMC8850612; doi:10.1038/s42003-022-03036-1)
Supplement: Supplementary file 8 — Supplementary Data 3 [file 42003_2022_3036_MOESM8_ESM.zip › fig_4e_training_fmri.csv]

	Task	#Layers	#Units	#Heads	Layer category	Iteration	Accuracy	Average brain score
0	clm	12	128	4	Word embedding	1	0.7944464615701421	0.0066926663456537685
1	clm	12	128	4	Word embedding	2	0.7944464615701421	0.006692666343727422
2	clm	12	128	4	Word embedding	3	0.7944464615701421	0.006692664541258242
3	clm	12	128	4	Word embedding	4	0.7944464615701421	0.006692666967749723
4	clm	12	128	4	Word embedding	5	0.7944464615701421	0.006692666903080018
5	clm	12	128	4	Word embedding	6	0.7944464615701421	0.006692667394988503
6	clm	12	128	4	Word embedding	7	0.7944464615701421	0.006692671249008698
7	clm	12	128	4	Word embedding	9	0.7944464615701421	0.006692678687172061
8	clm	12	128	4	Word embedding	10	0.7944464615701421	0.00669268009941894
9	clm	12	128	4	Word embedding	11	0.7944464615701421	0.006692681875693318
10	clm	12	128	4	Word embedding	13	0.7949883759368345	0.006692688611305253
11	clm	12	128	4	Word embedding	15	0.7949883759368345	0.006692695148960098
12	clm	12	128	4	Word embedding	18	0.7955302903035263	0.006692700388029386
13	clm	12	128	4	Word embedding	20	0.7955302903035263	0.006692704476235076
14	clm	12	128	4	Word embedding	23	0.7955302903035263	0.006692715704364913
15	clm	12	128	4	Word embedding	27	0.7955302903035263	0.006692726110298832
16	clm	12	128	4	Word embedding	31	0.7960722046702189	0.0066927412455043064
17	clm	12	128	4	Word embedding	36	0.7960722046702189	0.006692766591686129
18	clm	12	128	4	Word embedding	41	0.7960722046702189	0.006692790746552895
19	clm	12	128	4	Word embedding	47	0.7960722046702189	0.006692823846637621
20	clm	12	128	4	Word embedding	54	0.7960722046702189	0.006692863222903262
21	clm	12	128	4	Word embedding	62	0.7960722046702189	0.006692917309471456
22	clm	12	128	4	Word embedding	72	0.7960722046702189	0.006693003765181765
23	clm	12	128	4	Word embedding	82	0.7960722046702189	0.006693089435406166
24	clm	12	128	4	Word embedding	95	0.7960722046702189	0.006693214700809448
25	clm	12	128	4	Word embedding	109	0.7966141190369086	0.006693287348186072
26	clm	12	128	4	Word embedding	125	0.7966141190369086	0.006693511373717303
27	clm	12	128	4	Word embedding	143	0.7971560334036011	0.006693781950082325
28	clm	12	128	4	Word embedding	165	0.7976979477702929	0.006694220885458643
29	clm	12	128	4	Word embedding	189	0.7976979477702929	0.006694740098936134
30	clm	12	128	4	Word embedding	217	0.800407519603752	0.006695585513763777
31	clm	12	128	4	Word embedding	249	0.7976979477702929	0.006696761664306034
32	clm	12	128	4	Word embedding	286	0.8085362351041284	0.006698493192940326
33	clm	12	128	4	Word embedding	329	0.8719402160070657	0.006700973210315567
34	clm	12	128	4	Word embedding	378	1.2133462670228852	0.006704724893785099
35	clm	12	128	4	Word embedding	434	2.6380391370555594	0.006709720997544798
36	clm	12	128	4	Word embedding	498	5.341107998114128	0.006714723117153689
37	clm	12	128	4	Word embedding	572	7.105581176062554	0.0067246930020311724
38	clm	12	128	4	Word embedding	656	7.486546975846866	0.006738815206396325
39	clm	12	128	4	Word embedding	753	7.523397152781928	0.006759282518433614
40	clm	12	128	4	Word embedding	865	7.523397152781928	0.006787103099704802
41	clm	12	128	4	Word embedding	993	7.523397152781928	0.00682464661788132
42	clm	12	128	4	Word embedding	1140	7.523397152781928	0.00687386542756625
43	clm	12	128	4	Word embedding	1309	7.523397152781928	0.0069344864876690684
44	clm	12	128	4	Word embedding	1503	7.523397152781928	0.007015541771638331
45	clm	12	128	4	Word embedding	1725	8.665210723401508	0.007129820272973559
46	clm	12	128	4	Word embedding	1981	10.704976399629338	0.007295063855393131
47	clm	12	128	4	Word embedding	2274	11.998525992922616	0.007524902151784051
48	clm	12	128	4	Word embedding	2610	13.313752160883515	0.007837791378715818
49	clm	12	128	4	Word embedding	2997	13.897935848177276	0.00824792377187305
50	clm	12	128	4	Word embedding	3441	16.03795568224312	0.008725116510705878
51	clm	12	128	4	Word embedding	3950	16.710471411307548	0.009178063393561763
52	clm	12	128	4	Word embedding	4534	17.536348906145818	0.009571520632001817
53	clm	12	128	4	Word embedding	5206	19.397282841365442	0.009904985804372261
54	clm	12	128	4	Word embedding	5976	22.35830294096924	0.010205560841253607
55	clm	12	128	4	Word embedding	6861	23.898965485474022	0.010535689026161843
56	clm	12	128	4	Word embedding	7876	25.36755341920871	0.010940654638418972
57	clm	12	128	4	Word embedding	9042	26.84535389717713	0.011432351564728134
58	clm	12	128	4	Word embedding	10380	28.19038535530622	0.011909299853299162
59	clm	12	128	4	Word embedding	11917	29.513198324400822	0.012197911155568087
60	clm	12	128	4	Word embedding	13681	30.69999078745573	0.01235933137867827
61	clm	12	128	4	Word embedding	15706	31.733963399103683	0.012557149083623969
62	clm	12	128	4	Word embedding	18030	32.73054391944981	0.012738476213339078
63	clm	12	128	4	Word embedding	20699	33.6512564284591	0.013039109208697032
64	clm	12	128	4	Word embedding	23762	34.47334052273061	0.01326767802946771
65	clm	12	128	4	Word embedding	27280	35.15561071039562	0.01352962892867222
66	clm	12	128	4	Word embedding	31317	35.89586573529643	0.013586066002618304
67	clm	12	128	4	Word embedding	35952	36.55320786209359	0.013570978697128564
68	clm	12	128	4	Word embedding	41274	37.04472419268311	0.013654643537176027
69	clm	12	128	4	Word embedding	47382	37.52919563650549	0.013789456832348446
70	clm	12	128	4	Word embedding	54395	37.9182901517902	0.013848891669734107
71	clm	12	128	4	Word embedding	62446	38.27974703437358	0.013992681568604358
72	clm	12	128	4	Word embedding	71688	38.6254884003229	0.014187118716754146
73	clm	12	128	4	Word embedding	82299	38.886691125068424	0.014204185800281483
74	clm	12	128	4	Word embedding	94479	39.10508261484526	0.01425700198077423
75	clm	12	128	4	Word embedding	108463	39.31751304658838	0.014318055812357337
76	clm	12	128	4	Word embedding	124516	39.46816524052874	0.014371037139862274
77	clm	12	128	4	Word embedding	142945	39.64645506717033	0.014396912774547218
78	clm	12	128	4	Word embedding	164102	39.79277194617715	0.014386178575359398
79	clm	12	128	4	Word embedding	188390	39.960765399851454	0.014415937650999794
80	clm	12	128	4	Word embedding	216273	40.08161230362382	0.014491832582200772
81	clm	12	128	4	Word embedding	248282	40.18620177639522	0.014483433434615011
82	clm	12	128	4	Word embedding	285030	40.38454243460453	0.014451582840383058
83	clm	12	128	4	Word embedding	327215	40.46203618904146	0.014529675357514807
84	clm	12	128	4	Word embedding	375645	40.550368230812175	0.014491897141318362
85	clm	12	128	4	Word embedding	431243	40.65224813175019	0.014540871846650665
86	clm	12	128	4	Word embedding	495069	40.74599931718786	0.014496059142475919
87	clm	12	128	4	Word embedding	568342	40.84408581755907	0.014535300586228272
88	clm	12	128	4	Word embedding	652459	40.94081753201362	0.014540187640028115
89	clm	12	128	4	Word embedding	749027	41.006118213199905	0.014475351892712289
90	clm	12	128	4	Word embedding	859887	41.09011494003709	0.01444348325568991
91	clm	12	128	4	Word embedding	987154	41.13509383247264	0.014437458526699212
92	clm	12	128	4	Word embedding	1133258	41.153518920940215	0.014398348158142704
93	clm	12	128	4	Word embedding	1300987	41.22234204550988	0.01435741211150696
94	clm	12	128	4	Word embedding	1493539	41.31175791601401	0.01431148790003708
95	clm	12	128	4	Word embedding	1714591	41.33126683321506	0.01426822421098808
96	clm	12	128	4	Word embedding	1968359	41.418515046252296	0.014272083999392431
97	clm	12	128	4	Word embedding	2259687	41.474874140388266	0.014257382456903214
588	clm	12	128	4	Middle layers	1	0.7944464615701421	0.019462354403597677
589	clm	12	128	4	Middle layers	2	0.7944464615701421	0.019495305619008432
590	clm	12	128	4	Middle layers	3	0.7944464615701421	0.019456548374200973
591	clm	12	128	4	Middle layers	4	0.7944464615701421	0.019468301951444486
592	clm	12	128	4	Middle layers	5	0.7944464615701421	0.01952180626324579
593	clm	12	128	4	Middle layers	6	0.7944464615701421	0.01947298651129544
594	clm	12	128	4	Middle layers	7	0.7944464615701421	0.019483798341978137
595	clm	12	128	4	Middle layers	9	0.7944464615701421	0.01953891340053856
596	clm	12	128	4	Middle layers	10	0.7944464615701421	0.01950686804814087
597	clm	12	128	4	Middle layers	11	0.7944464615701421	0.01949269263826202
598	clm	12	128	4	Middle layers	13	0.7949883759368345	0.019455625390448133
599	clm	12	128	4	Middle layers	15	0.7949883759368345	0.01950079534340339
600	clm	12	128	4	Middle layers	18	0.7955302903035263	0.019473179513372664
601	clm	12	128	4	Middle layers	20	0.7955302903035263	0.019498452724478484
602	clm	12	128	4	Middle layers	23	0.7955302903035263	0.019482000034851184
603	clm	12	128	4	Middle layers	27	0.7955302903035263	0.019483149704876128
604	clm	12	128	4	Middle layers	31	0.7960722046702189	0.019517005490153103
605	clm	12	128	4	Middle layers	36	0.7960722046702189	0.01950444915497269
606	clm	12	128	4	Middle layers	41	0.7960722046702189	0.019456906376701145
607	clm	12	128	4	Middle layers	47	0.7960722046702189	0.019465350849048463
608	clm	12	128	4	Middle layers	54	0.7960722046702189	0.019516588644876112
609	clm	12	128	4	Middle layers	62	0.7960722046702189	0.019486326923875565
610	clm	12	128	4	Middle layers	72	0.7960722046702189	0.01947840512178313
611	clm	12	128	4	Middle layers	82	0.7960722046702189	0.019452409602467455
612	clm	12	128	4	Middle layers	95	0.7960722046702189	0.01950127437532445
613	clm	12	128	4	Middle layers	109	0.7966141190369086	0.01949053686281066
614	clm	12	128	4	Middle layers	125	0.7966141190369086	0.019486838134099568
615	clm	12	128	4	Middle layers	143	0.7971560334036011	0.019487164125518347
616	clm	12	128	4	Middle layers	165	0.7976979477702929	0.019477822094779055
617	clm	12	128	4	Middle layers	189	0.7976979477702929	0.01948913308756423
618	clm	12	128	4	Middle layers	217	0.800407519603752	0.019419036818408616
619	clm	12	128	4	Middle layers	249	0.7976979477702929	0.01942700641236329
620	clm	12	128	4	Middle layers	286	0.8085362351041284	0.01936521175156931
621	clm	12	128	4	Middle layers	329	0.8719402160070657	0.019395735802718403
622	clm	12	128	4	Middle layers	378	1.2133462670228852	0.019338752727289462
623	clm	12	128	4	Middle layers	434	2.6380391370555594	0.019313391458218303
624	clm	12	128	4	Middle layers	498	5.341107998114128	0.019226051181928216
625	clm	12	128	4	Middle layers	572	7.105581176062554	0.0191830786330184
626	clm	12	128	4	Middle layers	656	7.486546975846866	0.01904224446415656
627	clm	12	128	4	Middle layers	753	7.523397152781928	0.01891100624488949
628	clm	12	128	4	Middle layers	865	7.523397152781928	0.018718656239584738
629	clm	12	128	4	Middle layers	993	7.523397152781928	0.018580519598551948
630	clm	12	128	4	Middle layers	1140	7.523397152781928	0.018468707998001842
631	clm	12	128	4	Middle layers	1309	7.523397152781928	0.018321267863847784
632	clm	12	128	4	Middle layers	1503	7.523397152781928	0.0182365685618
633	clm	12	128	4	Middle layers	1725	8.665210723401508	0.0181240599535909
634	clm	12	128	4	Middle layers	1981	10.704976399629338	0.01767153874354822
635	clm	12	128	4	Middle layers	2274	11.998525992922616	0.017584103657865585
636	clm	12	128	4	Middle layers	2610	13.313752160883515	0.01797876876716503
637	clm	12	128	4	Middle layers	2997	13.897935848177276	0.018524777860097076
638	clm	12	128	4	Middle layers	3441	16.03795568224312	0.018252095232786
639	clm	12	128	4	Middle layers	3950	16.710471411307548	0.017016732342520064
640	clm	12	128	4	Middle layers	4534	17.536348906145818	0.014878187078113503
641	clm	12	128	4	Middle layers	5206	19.397282841365442	0.013292682054999972
642	clm	12	128	4	Middle layers	5976	22.35830294096924	0.01578277456615513
643	clm	12	128	4	Middle layers	6861	23.898965485474022	0.02015430781946756
644	clm	12	128	4	Middle layers	7876	25.36755341920871	0.02523605111732438
645	clm	12	128	4	Middle layers	9042	26.84535389717713	0.029644484052038064
646	clm	12	128	4	Middle layers	10380	28.19038535530622	0.03300956559839414
647	clm	12	128	4	Middle layers	11917	29.513198324400822	0.04026976805225584
648	clm	12	128	4	Middle layers	13681	30.69999078745573	0.04472714878146816
649	clm	12	128	4	Middle layers	15706	31.733963399103683	0.0466358823146137
650	clm	12	128	4	Middle layers	18030	32.73054391944981	0.04897195385123512
651	clm	12	128	4	Middle layers	20699	33.6512564284591	0.04949143786397047
652	clm	12	128	4	Middle layers	23762	34.47334052273061	0.049633541695763325
653	clm	12	128	4	Middle layers	27280	35.15561071039562	0.05018411329893966
654	clm	12	128	4	Middle layers	31317	35.89586573529643	0.04983466753454826
655	clm	12	128	4	Middle layers	35952	36.55320786209359	0.04925258201440432
656	clm	12	128	4	Middle layers	41274	37.04472419268311	0.049072199793234204
657	clm	12	128	4	Middle layers	47382	37.52919563650549	0.04916068485306379
658	clm	12	128	4	Middle layers	54395	37.9182901517902	0.048739107604378225
659	clm	12	128	4	Middle layers	62446	38.27974703437358	0.0489935599412919
660	clm	12	128	4	Middle layers	71688	38.6254884003229	0.04902631294506073
661	clm	12	128	4	Middle layers	82299	38.886691125068424	0.048682850312231934
662	clm	12	128	4	Middle layers	94479	39.10508261484526	0.047822292146373
663	clm	12	128	4	Middle layers	108463	39.31751304658838	0.04835562404646256
664	clm	12	128	4	Middle layers	124516	39.46816524052874	0.04801561845021665
665	clm	12	128	4	Middle layers	142945	39.64645506717033	0.04801179675729776
666	clm	12	128	4	Middle layers	164102	39.79277194617715	0.047639518790055124
667	clm	12	128	4	Middle layers	188390	39.960765399851454	0.047954232337187624
668	clm	12	128	4	Middle layers	216273	40.08161230362382	0.04753213373805688
669	clm	12	128	4	Middle layers	248282	40.18620177639522	0.047531829823040966
670	clm	12	128	4	Middle layers	285030	40.38454243460453	0.047508826154756365
671	clm	12	128	4	Middle layers	327215	40.46203618904146	0.04723355704342646
672	clm	12	128	4	Middle layers	375645	40.550368230812175	0.04686039794156484
673	clm	12	128	4	Middle layers	431243	40.65224813175019	0.04727482048158081
674	clm	12	128	4	Middle layers	495069	40.74599931718786	0.047431788146598944
675	clm	12	128	4	Middle layers	568342	40.84408581755907	0.04762821525446727
676	clm	12	128	4	Middle layers	652459	40.94081753201362	0.04699853653333172
677	clm	12	128	4	Middle layers	749027	41.006118213199905	0.047372279983027565
678	clm	12	128	4	Middle layers	859887	41.09011494003709	0.046790414914353186
679	clm	12	128	4	Middle layers	987154	41.13509383247264	0.04727883305338992
680	clm	12	128	4	Middle layers	1133258	41.153518920940215	0.047251949773196085
681	clm	12	128	4	Middle layers	1300987	41.22234204550988	0.04730433805835308
682	clm	12	128	4	Middle layers	1493539	41.31175791601401	0.04735389528551826
683	clm	12	128	4	Middle layers	1714591	41.33126683321506	0.04697684650546762
684	clm	12	128	4	Middle layers	1968359	41.418515046252296	0.047194637367639715
685	clm	12	128	4	Middle layers	2259687	41.474874140388266	0.04706666010991828
686	clm	12	128	4	Middle layers	1	0.7944464615701421	0.019531484136160383
687	clm	12	128	4	Middle layers	2	0.7944464615701421	0.019567267730913294
688	clm	12	128	4	Middle layers	3	0.7944464615701421	0.019505856193600055
689	clm	12	128	4	Middle layers	4	0.7944464615701421	0.01953637274369597
690	clm	12	128	4	Middle layers	5	0.7944464615701421	0.01959210533585344
691	clm	12	128	4	Middle layers	6	0.7944464615701421	0.019533635552004384
692	clm	12	128	4	Middle layers	7	0.7944464615701421	0.019551093587682134
693	clm	12	128	4	Middle layers	9	0.7944464615701421	0.019595691974587923
694	clm	12	128	4	Middle layers	10	0.7944464615701421	0.019579445920145655
695	clm	12	128	4	Middle layers	11	0.7944464615701421	0.019541699615173207
696	clm	12	128	4	Middle layers	13	0.7949883759368345	0.019512114563789894
697	clm	12	128	4	Middle layers	15	0.7949883759368345	0.019557812041782224
698	clm	12	128	4	Middle layers	18	0.7955302903035263	0.019558827062441952
699	clm	12	128	4	Middle layers	20	0.7955302903035263	0.019546125321485527
700	clm	12	128	4	Middle layers	23	0.7955302903035263	0.01953277027267733
701	clm	12	128	4	Middle layers	27	0.7955302903035263	0.01953980944236075
702	clm	12	128	4	Middle layers	31	0.7960722046702189	0.019569213015170343
703	clm	12	128	4	Middle layers	36	0.7960722046702189	0.01957148656295792
704	clm	12	128	4	Middle layers	41	0.7960722046702189	0.019524187298394488
705	clm	12	128	4	Middle layers	47	0.7960722046702189	0.019537168758101478
706	clm	12	128	4	Middle layers	54	0.7960722046702189	0.019583260642980837
707	clm	12	128	4	Middle layers	62	0.7960722046702189	0.019549219145989574
708	clm	12	128	4	Middle layers	72	0.7960722046702189	0.01953553775061873
709	clm	12	128	4	Middle layers	82	0.7960722046702189	0.019504416758728094
710	clm	12	128	4	Middle layers	95	0.7960722046702189	0.01957313432708545
711	clm	12	128	4	Middle layers	109	0.7966141190369086	0.019555216028182342
712	clm	12	128	4	Middle layers	125	0.7966141190369086	0.01956670970699821
713	clm	12	128	4	Middle layers	143	0.7971560334036011	0.019547552335626665
714	clm	12	128	4	Middle layers	165	0.7976979477702929	0.019539555099868076
715	clm	12	128	4	Middle layers	189	0.7976979477702929	0.019550280528261858
716	clm	12	128	4	Middle layers	217	0.800407519603752	0.019470751230940848
717	clm	12	128	4	Middle layers	249	0.7976979477702929	0.01947543334874335
718	clm	12	128	4	Middle layers	286	0.8085362351041284	0.01939973315149525
719	clm	12	128	4	Middle layers	329	0.8719402160070657	0.01943453939561305
720	clm	12	128	4	Middle layers	378	1.2133462670228852	0.019367561861189625
721	clm	12	128	4	Middle layers	434	2.6380391370555594	0.019326636118406966
722	clm	12	128	4	Middle layers	498	5.341107998114128	0.01922320828520393
723	clm	12	128	4	Middle layers	572	7.105581176062554	0.01913440302638425
724	clm	12	128	4	Middle layers	656	7.486546975846866	0.018982470033016584
725	clm	12	128	4	Middle layers	753	7.523397152781928	0.018841484846356782
726	clm	12	128	4	Middle layers	865	7.523397152781928	0.018615511151838644
727	clm	12	128	4	Middle layers	993	7.523397152781928	0.018468912016072658
728	clm	12	128	4	Middle layers	1140	7.523397152781928	0.01834611979395479
729	clm	12	128	4	Middle layers	1309	7.523397152781928	0.01820004019103655
730	clm	12	128	4	Middle layers	1503	7.523397152781928	0.01807901245057389
731	clm	12	128	4	Middle layers	1725	8.665210723401508	0.01787054051436219
732	clm	12	128	4	Middle layers	1981	10.704976399629338	0.01711009282385084
733	clm	12	128	4	Middle layers	2274	11.998525992922616	0.016750370543715486
734	clm	12	128	4	Middle layers	2610	13.313752160883515	0.016927868713827125
735	clm	12	128	4	Middle layers	2997	13.897935848177276	0.01766169772770168
736	clm	12	128	4	Middle layers	3441	16.03795568224312	0.017403752684124064
737	clm	12	128	4	Middle layers	3950	16.710471411307548	0.0158485045940337
738	clm	12	128	4	Middle layers	4534	17.536348906145818	0.013868384525688202
739	clm	12	128	4	Middle layers	5206	19.397282841365442	0.012382010525481692
740	clm	12	128	4	Middle layers	5976	22.35830294096924	0.017145775355174787
741	clm	12	128	4	Middle layers	6861	23.898965485474022	0.027695041258249398
742	clm	12	128	4	Middle layers	7876	25.36755341920871	0.03358501818487956
743	clm	12	128	4	Middle layers	9042	26.84535389717713	0.03822941666226606
744	clm	12	128	4	Middle layers	10380	28.19038535530622	0.04222747667967092
745	clm	12	128	4	Middle layers	11917	29.513198324400822	0.046811626437137994
746	clm	12	128	4	Middle layers	13681	30.69999078745573	0.04978563985050718
747	clm	12	128	4	Middle layers	15706	31.733963399103683	0.05048667742658715
748	clm	12	128	4	Middle layers	18030	32.73054391944981	0.05170042158080023
749	clm	12	128	4	Middle layers	20699	33.6512564284591	0.05252095142746401
750	clm	12	128	4	Middle layers	23762	34.47334052273061	0.052703838289274
751	clm	12	128	4	Middle layers	27280	35.15561071039562	0.052232782158639496
752	clm	12	128	4	Middle layers	31317	35.89586573529643	0.052656482553114746
753	clm	12	128	4	Middle layers	35952	36.55320786209359	0.05181554911796606
754	clm	12	128	4	Middle layers	41274	37.04472419268311	0.051224682774491104
755	clm	12	128	4	Middle layers	47382	37.52919563650549	0.050956319389845524
756	clm	12	128	4	Middle layers	54395	37.9182901517902	0.05073580518729877
757	clm	12	128	4	Middle layers	62446	38.27974703437358	0.050412225061740916
758	clm	12	128	4	Middle layers	71688	38.6254884003229	0.050627151491979036
759	clm	12	128	4	Middle layers	82299	38.886691125068424	0.049662309102912285
760	clm	12	128	4	Middle layers	94479	39.10508261484526	0.049524220165259314
761	clm	12	128	4	Middle layers	108463	39.31751304658838	0.04942085162565204
762	clm	12	128	4	Middle layers	124516	39.46816524052874	0.04915112154254562
763	clm	12	128	4	Middle layers	142945	39.64645506717033	0.04920447425869184
764	clm	12	128	4	Middle layers	164102	39.79277194617715	0.04871211609772629
765	clm	12	128	4	Middle layers	188390	39.960765399851454	0.048771367541261726
766	clm	12	128	4	Middle layers	216273	40.08161230362382	0.048285727491352064
767	clm	12	128	4	Middle layers	248282	40.18620177639522	0.04844979725018226
768	clm	12	128	4	Middle layers	285030	40.38454243460453	0.04828394928443818
769	clm	12	128	4	Middle layers	327215	40.46203618904146	0.048000864181061365
770	clm	12	128	4	Middle layers	375645	40.550368230812175	0.047755010024692686
771	clm	12	128	4	Middle layers	431243	40.65224813175019	0.04804719184665553
772	clm	12	128	4	Middle layers	495069	40.74599931718786	0.04794034826461344
773	clm	12	128	4	Middle layers	568342	40.84408581755907	0.04839769953100181
774	clm	12	128	4	Middle layers	652459	40.94081753201362	0.04791209821550416
775	clm	12	128	4	Middle layers	749027	41.006118213199905	0.04799110620222336
776	clm	12	128	4	Middle layers	859887	41.09011494003709	0.04763960661154479
777	clm	12	128	4	Middle layers	987154	41.13509383247264	0.047906866940134726
778	clm	12	128	4	Middle layers	1133258	41.153518920940215	0.04803292941609414
779	clm	12	128	4	Middle layers	1300987	41.22234204550988	0.04808552879949283
780	clm	12	128	4	Middle layers	1493539	41.31175791601401	0.048115409040843826
781	clm	12	128	4	Middle layers	1714591	41.33126683321506	0.04806383815047802
782	clm	12	128	4	Middle layers	1968359	41.418515046252296	0.04807719943565281
783	clm	12	128	4	Middle layers	2259687	41.474874140388266	0.04800307154169047
784	clm	12	128	4	Middle layers	1	0.7944464615701421	0.020270656167670834
785	clm	12	128	4	Middle layers	2	0.7944464615701421	0.02026822414667035
786	clm	12	128	4	Middle layers	3	0.7944464615701421	0.0202170641680648
787	clm	12	128	4	Middle layers	4	0.7944464615701421	0.020233896995790257
788	clm	12	128	4	Middle layers	5	0.7944464615701421	0.020295371009617202
789	clm	12	128	4	Middle layers	6	0.7944464615701421	0.020255804072571264
790	clm	12	128	4	Middle layers	7	0.7944464615701421	0.020274617972003507
791	clm	12	128	4	Middle layers	9	0.7944464615701421	0.02029993818568572
792	clm	12	128	4	Middle layers	10	0.7944464615701421	0.020303078603634988
793	clm	12	128	4	Middle layers	11	0.7944464615701421	0.020266514385313777
794	clm	12	128	4	Middle layers	13	0.7949883759368345	0.020214262947728816
795	clm	12	128	4	Middle layers	15	0.7949883759368345	0.02025504703525215
796	clm	12	128	4	Middle layers	18	0.7955302903035263	0.020271277464889232
797	clm	12	128	4	Middle layers	20	0.7955302903035263	0.02024058013021828
798	clm	12	128	4	Middle layers	23	0.7955302903035263	0.02023150715980873
799	clm	12	128	4	Middle layers	27	0.7955302903035263	0.020258755605855917
800	clm	12	128	4	Middle layers	31	0.7960722046702189	0.02025504332452694
801	clm	12	128	4	Middle layers	36	0.7960722046702189	0.02027559152488196
802	clm	12	128	4	Middle layers	41	0.7960722046702189	0.020244543234896738
803	clm	12	128	4	Middle layers	47	0.7960722046702189	0.020240278789691417
804	clm	12	128	4	Middle layers	54	0.7960722046702189	0.02030246408658785
805	clm	12	128	4	Middle layers	62	0.7960722046702189	0.020272963104950123
806	clm	12	128	4	Middle layers	72	0.7960722046702189	0.02022436754271668
807	clm	12	128	4	Middle layers	82	0.7960722046702189	0.020220499792337657
808	clm	12	128	4	Middle layers	95	0.7960722046702189	0.020271341674433584
809	clm	12	128	4	Middle layers	109	0.7966141190369086	0.020263454457361104
810	clm	12	128	4	Middle layers	125	0.7966141190369086	0.020250288764311786
811	clm	12	128	4	Middle layers	143	0.7971560334036011	0.020249147084960808
812	clm	12	128	4	Middle layers	165	0.7976979477702929	0.02024818911105585
813	clm	12	128	4	Middle layers	189	0.7976979477702929	0.020255928370853084
814	clm	12	128	4	Middle layers	217	0.800407519603752	0.020182292326810347
815	clm	12	128	4	Middle layers	249	0.7976979477702929	0.020179204081544846
816	clm	12	128	4	Middle layers	286	0.8085362351041284	0.020087567093084416
817	clm	12	128	4	Middle layers	329	0.8719402160070657	0.020122139024601523
818	clm	12	128	4	Middle layers	378	1.2133462670228852	0.020020874121367424
819	clm	12	128	4	Middle layers	434	2.6380391370555594	0.019950418422852098
820	clm	12	128	4	Middle layers	498	5.341107998114128	0.01980087952827184
821	clm	12	128	4	Middle layers	572	7.105581176062554	0.01962392349620973
822	clm	12	128	4	Middle layers	656	7.486546975846866	0.01939733390576149
823	clm	12	128	4	Middle layers	753	7.523397152781928	0.019197466177999566
824	clm	12	128	4	Middle layers	865	7.523397152781928	0.0189305120312711
825	clm	12	128	4	Middle layers	993	7.523397152781928	0.0187571439775258
826	clm	12	128	4	Middle layers	1140	7.523397152781928	0.0186296429399924
827	clm	12	128	4	Middle layers	1309	7.523397152781928	0.018459456081138238
828	clm	12	128	4	Middle layers	1503	7.523397152781928	0.01831371273956677
829	clm	12	128	4	Middle layers	1725	8.665210723401508	0.017954382825758456
830	clm	12	128	4	Middle layers	1981	10.704976399629338	0.01664576120035877
831	clm	12	128	4	Middle layers	2274	11.998525992922616	0.015742365691412616
832	clm	12	128	4	Middle layers	2610	13.313752160883515	0.01566232896770871
833	clm	12	128	4	Middle layers	2997	13.897935848177276	0.01689594079171775
834	clm	12	128	4	Middle layers	3441	16.03795568224312	0.01663041487393655
835	clm	12	128	4	Middle layers	3950	16.710471411307548	0.015316580908170589
836	clm	12	128	4	Middle layers	4534	17.536348906145818	0.01384857688373182
837	clm	12	128	4	Middle layers	5206	19.397282841365442	0.013136442886980635
838	clm	12	128	4	Middle layers	5976	22.35830294096924	0.02463778595617538
839	clm	12	128	4	Middle layers	6861	23.898965485474022	0.03844394542149368
840	clm	12	128	4	Middle layers	7876	25.36755341920871	0.042251158593597384
841	clm	12	128	4	Middle layers	9042	26.84535389717713	0.043764089575127015
842	clm	12	128	4	Middle layers	10380	28.19038535530622	0.04591558203504795
843	clm	12	128	4	Middle layers	11917	29.513198324400822	0.048597744925354416
844	clm	12	128	4	Middle layers	13681	30.69999078745573	0.05001726475007444
845	clm	12	128	4	Middle layers	15706	31.733963399103683	0.050397094215465434
846	clm	12	128	4	Middle layers	18030	32.73054391944981	0.05142830917025888
847	clm	12	128	4	Middle layers	20699	33.6512564284591	0.05177485030205911
848	clm	12	128	4	Middle layers	23762	34.47334052273061	0.051887239802627834
849	clm	12	128	4	Middle layers	27280	35.15561071039562	0.05123487558664246
850	clm	12	128	4	Middle layers	31317	35.89586573529643	0.05140876669611688
851	clm	12	128	4	Middle layers	35952	36.55320786209359	0.050566598603894765
852	clm	12	128	4	Middle layers	41274	37.04472419268311	0.04990486417247436
853	clm	12	128	4	Middle layers	47382	37.52919563650549	0.0496479791124885
854	clm	12	128	4	Middle layers	54395	37.9182901517902	0.04918968582842749
855	clm	12	128	4	Middle layers	62446	38.27974703437358	0.048921039130561034
856	clm	12	128	4	Middle layers	71688	38.6254884003229	0.04905239789825521
857	clm	12	128	4	Middle layers	82299	38.886691125068424	0.048276987822204076
858	clm	12	128	4	Middle layers	94479	39.10508261484526	0.04820669484576227
859	clm	12	128	4	Middle layers	108463	39.31751304658838	0.04789174744164886
860	clm	12	128	4	Middle layers	124516	39.46816524052874	0.047609716986574284
861	clm	12	128	4	Middle layers	142945	39.64645506717033	0.04814000696763042
862	clm	12	128	4	Middle layers	164102	39.79277194617715	0.04744451148817953
863	clm	12	128	4	Middle layers	188390	39.960765399851454	0.047753045957718745
864	clm	12	128	4	Middle layers	216273	40.08161230362382	0.04732175984488324
865	clm	12	128	4	Middle layers	248282	40.18620177639522	0.04752694537381442
866	clm	12	128	4	Middle layers	285030	40.38454243460453	0.04740677014714877
867	clm	12	128	4	Middle layers	327215	40.46203618904146	0.04694141530083106
868	clm	12	128	4	Middle layers	375645	40.550368230812175	0.04677807381051626
869	clm	12	128	4	Middle layers	431243	40.65224813175019	0.04706479066245819
870	clm	12	128	4	Middle layers	495069	40.74599931718786	0.046927647271498917
871	clm	12	128	4	Middle layers	568342	40.84408581755907	0.04739514586670897
872	clm	12	128	4	Middle layers	652459	40.94081753201362	0.04694482397579655
873	clm	12	128	4	Middle layers	749027	41.006118213199905	0.046737751183040334
874	clm	12	128	4	Middle layers	859887	41.09011494003709	0.04659728763751789
875	clm	12	128	4	Middle layers	987154	41.13509383247264	0.04683847180737684
876	clm	12	128	4	Middle layers	1133258	41.153518920940215	0.04675604372624148
877	clm	12	128	4	Middle layers	1300987	41.22234204550988	0.04698718037822189
878	clm	12	128	4	Middle layers	1493539	41.31175791601401	0.04687484189327921
879	clm	12	128	4	Middle layers	1714591	41.33126683321506	0.046918374573311245
880	clm	12	128	4	Middle layers	1968359	41.418515046252296	0.0469843584327779
881	clm	12	128	4	Middle layers	2259687	41.474874140388266	0.04697277136147274
882	clm	12	128	4	Middle layers	1	0.7944464615701421	0.020094660297920158
883	clm	12	128	4	Middle layers	2	0.7944464615701421	0.020121100631111007
884	clm	12	128	4	Middle layers	3	0.7944464615701421	0.02006286023491259
885	clm	12	128	4	Middle layers	4	0.7944464615701421	0.020079725965380876
886	clm	12	128	4	Middle layers	5	0.7944464615701421	0.020142901529000716
887	clm	12	128	4	Middle layers	6	0.7944464615701421	0.02009757068092162
888	clm	12	128	4	Middle layers	7	0.7944464615701421	0.02010229851896975
889	clm	12	128	4	Middle layers	9	0.7944464615701421	0.02015351405310728
890	clm	12	128	4	Middle layers	10	0.7944464615701421	0.020139258399893962
891	clm	12	128	4	Middle layers	11	0.7944464615701421	0.020109967952735133
892	clm	12	128	4	Middle layers	13	0.7949883759368345	0.020024986660064848
893	clm	12	128	4	Middle layers	15	0.7949883759368345	0.020071008508599938
894	clm	12	128	4	Middle layers	18	0.7955302903035263	0.02008905385167154
895	clm	12	128	4	Middle layers	20	0.7955302903035263	0.020044529289028355
896	clm	12	128	4	Middle layers	23	0.7955302903035263	0.020040481355638008
897	clm	12	128	4	Middle layers	27	0.7955302903035263	0.020086276281636013
898	clm	12	128	4	Middle layers	31	0.7960722046702189	0.020083031785456208
899	clm	12	128	4	Middle layers	36	0.7960722046702189	0.020119257518671205
900	clm	12	128	4	Middle layers	41	0.7960722046702189	0.020060860418082117
901	clm	12	128	4	Middle layers	47	0.7960722046702189	0.020097472196428913
902	clm	12	128	4	Middle layers	54	0.7960722046702189	0.02012194941479608
903	clm	12	128	4	Middle layers	62	0.7960722046702189	0.02010956200824199
904	clm	12	128	4	Middle layers	72	0.7960722046702189	0.020047411653524524
905	clm	12	128	4	Middle layers	82	0.7960722046702189	0.020084882624874383
906	clm	12	128	4	Middle layers	95	0.7960722046702189	0.02011503815644547
907	clm	12	128	4	Middle layers	109	0.7966141190369086	0.02009317603956843
908	clm	12	128	4	Middle layers	125	0.7966141190369086	0.020070587638725032
909	clm	12	128	4	Middle layers	143	0.7971560334036011	0.020048707449027474
910	clm	12	128	4	Middle layers	165	0.7976979477702929	0.020064489141237783
911	clm	12	128	4	Middle layers	189	0.7976979477702929	0.02004854721413865
912	clm	12	128	4	Middle layers	217	0.800407519603752	0.019982965983752772
913	clm	12	128	4	Middle layers	249	0.7976979477702929	0.019985381827359632
914	clm	12	128	4	Middle layers	286	0.8085362351041284	0.019872563909129212
915	clm	12	128	4	Middle layers	329	0.8719402160070657	0.019903316774961446
916	clm	12	128	4	Middle layers	378	1.2133462670228852	0.019745752219352243
917	clm	12	128	4	Middle layers	434	2.6380391370555594	0.01965602202798515
918	clm	12	128	4	Middle layers	498	5.341107998114128	0.01942297847179384
919	clm	12	128	4	Middle layers	572	7.105581176062554	0.01927381257701423
920	clm	12	128	4	Middle layers	656	7.486546975846866	0.019009722015292132
921	clm	12	128	4	Middle layers	753	7.523397152781928	0.018783745259573804
922	clm	12	128	4	Middle layers	865	7.523397152781928	0.018550292129193135
923	clm	12	128	4	Middle layers	993	7.523397152781928	0.018393937402672103
924	clm	12	128	4	Middle layers	1140	7.523397152781928	0.018213402441108105
925	clm	12	128	4	Middle layers	1309	7.523397152781928	0.018057531022485265
926	clm	12	128	4	Middle layers	1503	7.523397152781928	0.017848936515864954
927	clm	12	128	4	Middle layers	1725	8.665210723401508	0.01713522335845758
928	clm	12	128	4	Middle layers	1981	10.704976399629338	0.01485140740996178
929	clm	12	128	4	Middle layers	2274	11.998525992922616	0.013372838521524526
930	clm	12	128	4	Middle layers	2610	13.313752160883515	0.013338161018552848
931	clm	12	128	4	Middle layers	2997	13.897935848177276	0.015278267297251617
932	clm	12	128	4	Middle layers	3441	16.03795568224312	0.015541036930605004
933	clm	12	128	4	Middle layers	3950	16.710471411307548	0.015346369781112243
934	clm	12	128	4	Middle layers	4534	17.536348906145818	0.014380837099555357
935	clm	12	128	4	Middle layers	5206	19.397282841365442	0.014824674337537189
936	clm	12	128	4	Middle layers	5976	22.35830294096924	0.033522189589946655
937	clm	12	128	4	Middle layers	6861	23.898965485474022	0.047399506523831916
938	clm	12	128	4	Middle layers	7876	25.36755341920871	0.05029543680374697
939	clm	12	128	4	Middle layers	9042	26.84535389717713	0.050608912091994834
940	clm	12	128	4	Middle layers	10380	28.19038535530622	0.05107530329352394
941	clm	12	128	4	Middle layers	11917	29.513198324400822	0.051305307687866064
942	clm	12	128	4	Middle layers	13681	30.69999078745573	0.0502938200256004
943	clm	12	128	4	Middle layers	15706	31.733963399103683	0.049121973696018444
944	clm	12	128	4	Middle layers	18030	32.73054391944981	0.04862686504591271
945	clm	12	128	4	Middle layers	20699	33.6512564284591	0.04787016759094076
946	clm	12	128	4	Middle layers	23762	34.47334052273061	0.04733738508546336
947	clm	12	128	4	Middle layers	27280	35.15561071039562	0.046582743667379904
948	clm	12	128	4	Middle layers	31317	35.89586573529643	0.046882424010293036
949	clm	12	128	4	Middle layers	35952	36.55320786209359	0.046298843481896314
950	clm	12	128	4	Middle layers	41274	37.04472419268311	0.04596761018745424
951	clm	12	128	4	Middle layers	47382	37.52919563650549	0.04621881870722941
952	clm	12	128	4	Middle layers	54395	37.9182901517902	0.04612844807279227
953	clm	12	128	4	Middle layers	62446	38.27974703437358	0.04633310863708799
954	clm	12	128	4	Middle layers	71688	38.6254884003229	0.0461203636689002
955	clm	12	128	4	Middle layers	82299	38.886691125068424	0.04563674424282418
956	clm	12	128	4	Middle layers	94479	39.10508261484526	0.04579717061225732
957	clm	12	128	4	Middle layers	108463	39.31751304658838	0.04554298698699147
958	clm	12	128	4	Middle layers	124516	39.46816524052874	0.045204284484920795
959	clm	12	128	4	Middle layers	142945	39.64645506717033	0.04565759733289365
960	clm	12	128	4	Middle layers	164102	39.79277194617715	0.0450561414472165
961	clm	12	128	4	Middle layers	188390	39.960765399851454	0.04525542522076698
962	clm	12	128	4	Middle layers	216273	40.08161230362382	0.04484919803209594
963	clm	12	128	4	Middle layers	248282	40.18620177639522	0.045055351187452616
964	clm	12	128	4	Middle layers	285030	40.38454243460453	0.04481434261791716
965	clm	12	128	4	Middle layers	327215	40.46203618904146	0.044605995643895835
966	clm	12	128	4	Middle layers	375645	40.550368230812175	0.04416533015440468
967	clm	12	128	4	Middle layers	431243	40.65224813175019	0.044620067619390066
968	clm	12	128	4	Middle layers	495069	40.74599931718786	0.04439944703199394
969	clm	12	128	4	Middle layers	568342	40.84408581755907	0.04493949174393639
970	clm	12	128	4	Middle layers	652459	40.94081753201362	0.04461295237612114
971	clm	12	128	4	Middle layers	749027	41.006118213199905	0.04428623420986537
972	clm	12	128	4	Middle layers	859887	41.09011494003709	0.044192425660790534
973	clm	12	128	4	Middle layers	987154	41.13509383247264	0.044521725151446916
974	clm	12	128	4	Middle layers	1133258	41.153518920940215	0.04428536891795441
975	clm	12	128	4	Middle layers	1300987	41.22234204550988	0.044525359009424725
976	clm	12	128	4	Middle layers	1493539	41.31175791601401	0.04446211115873174
977	clm	12	128	4	Middle layers	1714591	41.33126683321506	0.04463537125812673
978	clm	12	128	4	Middle layers	1968359	41.418515046252296	0.04476422331857463
979	clm	12	128	4	Middle layers	2259687	41.474874140388266	0.04476087643924332
980	clm	12	128	4	Middle layers	1	0.7944464615701421	0.019915440336226217
981	clm	12	128	4	Middle layers	2	0.7944464615701421	0.019945384556387835
982	clm	12	128	4	Middle layers	3	0.7944464615701421	0.019905901927615148
983	clm	12	128	4	Middle layers	4	0.7944464615701421	0.019930342617549703
984	clm	12	128	4	Middle layers	5	0.7944464615701421	0.01999791780321269
985	clm	12	128	4	Middle layers	6	0.7944464615701421	0.019925827842030886
986	clm	12	128	4	Middle layers	7	0.7944464615701421	0.019938135658684936
987	clm	12	128	4	Middle layers	9	0.7944464615701421	0.019985545942956203
988	clm	12	128	4	Middle layers	10	0.7944464615701421	0.019968103586450403
989	clm	12	128	4	Middle layers	11	0.7944464615701421	0.01991499535320848
990	clm	12	128	4	Middle layers	13	0.7949883759368345	0.019866397664094988
991	clm	12	128	4	Middle layers	15	0.7949883759368345	0.01991547259248469
992	clm	12	128	4	Middle layers	18	0.7955302903035263	0.01993557990660203
993	clm	12	128	4	Middle layers	20	0.7955302903035263	0.019883008059503274
994	clm	12	128	4	Middle layers	23	0.7955302903035263	0.019863657591560713
995	clm	12	128	4	Middle layers	27	0.7955302903035263	0.019948951849713455
996	clm	12	128	4	Middle layers	31	0.7960722046702189	0.019915644519482585
997	clm	12	128	4	Middle layers	36	0.7960722046702189	0.01995900883649271
998	clm	12	128	4	Middle layers	41	0.7960722046702189	0.01990039233768266
999	clm	12	128	4	Middle layers	47	0.7960722046702189	0.019929116190812692
1000	clm	12	128	4	Middle layers	54	0.7960722046702189	0.019949197574911454
1001	clm	12	128	4	Middle layers	62	0.7960722046702189	0.019944213581410613
1002	clm	12	128	4	Middle layers	72	0.7960722046702189	0.019886827381605687
1003	clm	12	128	4	Middle layers	82	0.7960722046702189	0.019937531935212624
1004	clm	12	128	4	Middle layers	95	0.7960722046702189	0.01994159743178892
1005	clm	12	128	4	Middle layers	109	0.7966141190369086	0.019954295365372937
1006	clm	12	128	4	Middle layers	125	0.7966141190369086	0.019904963645075185
1007	clm	12	128	4	Middle layers	143	0.7971560334036011	0.0199090781475528
1008	clm	12	128	4	Middle layers	165	0.7976979477702929	0.019914576304993912
1009	clm	12	128	4	Middle layers	189	0.7976979477702929	0.019912243538097136
1010	clm	12	128	4	Middle layers	217	0.800407519603752	0.019849539026055338
1011	clm	12	128	4	Middle layers	249	0.7976979477702929	0.019861985319328868
1012	clm	12	128	4	Middle layers	286	0.8085362351041284	0.01981504591161135
1013	clm	12	128	4	Middle layers	329	0.8719402160070657	0.019878746106330607
1014	clm	12	128	4	Middle layers	378	1.2133462670228852	0.01974752009225594
1015	clm	12	128	4	Middle layers	434	2.6380391370555594	0.019669617386294233
1016	clm	12	128	4	Middle layers	498	5.341107998114128	0.019474125826027835
1017	clm	12	128	4	Middle layers	572	7.105581176062554	0.01940782624005751
1018	clm	12	128	4	Middle layers	656	7.486546975846866	0.019246922402364884
1019	clm	12	128	4	Middle layers	753	7.523397152781928	0.019104770339349306
1020	clm	12	128	4	Middle layers	865	7.523397152781928	0.018905818115945362
1021	clm	12	128	4	Middle layers	993	7.523397152781928	0.01880769175049586
1022	clm	12	128	4	Middle layers	1140	7.523397152781928	0.01863467991476948
1023	clm	12	128	4	Middle layers	1309	7.523397152781928	0.018410082965596222
1024	clm	12	128	4	Middle layers	1503	7.523397152781928	0.01812468214693988
1025	clm	12	128	4	Middle layers	1725	8.665210723401508	0.01705764005132685
1026	clm	12	128	4	Middle layers	1981	10.704976399629338	0.013850651940304557
1027	clm	12	128	4	Middle layers	2274	11.998525992922616	0.012296279665581849
1028	clm	12	128	4	Middle layers	2610	13.313752160883515	0.012783632793127258
1029	clm	12	128	4	Middle layers	2997	13.897935848177276	0.015230898522025395
1030	clm	12	128	4	Middle layers	3441	16.03795568224312	0.016332775257188695
1031	clm	12	128	4	Middle layers	3950	16.710471411307548	0.01636835697623762
1032	clm	12	128	4	Middle layers	4534	17.536348906145818	0.015507027350960892
1033	clm	12	128	4	Middle layers	5206	19.397282841365442	0.01670597651790755
1034	clm	12	128	4	Middle layers	5976	22.35830294096924	0.03598068801032843
1035	clm	12	128	4	Middle layers	6861	23.898965485474022	0.04854668719341811
1036	clm	12	128	4	Middle layers	7876	25.36755341920871	0.050352590478443586
1037	clm	12	128	4	Middle layers	9042	26.84535389717713	0.049472142248730686
1038	clm	12	128	4	Middle layers	10380	28.19038535530622	0.048889710255905265
1039	clm	12	128	4	Middle layers	11917	29.513198324400822	0.04785405711934157
1040	clm	12	128	4	Middle layers	13681	30.69999078745573	0.04647421848696792
1041	clm	12	128	4	Middle layers	15706	31.733963399103683	0.04487970587786598
1042	clm	12	128	4	Middle layers	18030	32.73054391944981	0.044109290971007624
1043	clm	12	128	4	Middle layers	20699	33.6512564284591	0.04365505047507727
1044	clm	12	128	4	Middle layers	23762	34.47334052273061	0.04333409422648695
1045	clm	12	128	4	Middle layers	27280	35.15561071039562	0.04293831818784243
1046	clm	12	128	4	Middle layers	31317	35.89586573529643	0.04325569475960556
1047	clm	12	128	4	Middle layers	35952	36.55320786209359	0.04283003534125431
1048	clm	12	128	4	Middle layers	41274	37.04472419268311	0.042774336161986115
1049	clm	12	128	4	Middle layers	47382	37.52919563650549	0.04307579491847449
1050	clm	12	128	4	Middle layers	54395	37.9182901517902	0.04308321997445575
1051	clm	12	128	4	Middle layers	62446	38.27974703437358	0.04356103240158324
1052	clm	12	128	4	Middle layers	71688	38.6254884003229	0.04337902494655818
1053	clm	12	128	4	Middle layers	82299	38.886691125068424	0.043123197668827745
1054	clm	12	128	4	Middle layers	94479	39.10508261484526	0.04336568211570422
1055	clm	12	128	4	Middle layers	108463	39.31751304658838	0.043326925527157535
1056	clm	12	128	4	Middle layers	124516	39.46816524052874	0.042761565953716635
1057	clm	12	128	4	Middle layers	142945	39.64645506717033	0.04324244315171462
1058	clm	12	128	4	Middle layers	164102	39.79277194617715	0.042797950699171715
1059	clm	12	128	4	Middle layers	188390	39.960765399851454	0.0429135281554586
1060	clm	12	128	4	Middle layers	216273	40.08161230362382	0.04264609537080573
1061	clm	12	128	4	Middle layers	248282	40.18620177639522	0.04297766976170805
1062	clm	12	128	4	Middle layers	285030	40.38454243460453	0.042944454155336154
1063	clm	12	128	4	Middle layers	327215	40.46203618904146	0.04277671459773181
1064	clm	12	128	4	Middle layers	375645	40.550368230812175	0.04262552697929139
1065	clm	12	128	4	Middle layers	431243	40.65224813175019	0.043004030058494985
1066	clm	12	128	4	Middle layers	495069	40.74599931718786	0.042813576024854555
1067	clm	12	128	4	Middle layers	568342	40.84408581755907	0.043366248742130936
1068	clm	12	128	4	Middle layers	652459	40.94081753201362	0.04314390393277368
1069	clm	12	128	4	Middle layers	749027	41.006118213199905	0.04280905085427826
1070	clm	12	128	4	Middle layers	859887	41.09011494003709	0.04277094926678421
1071	clm	12	128	4	Middle layers	987154	41.13509383247264	0.04311421554668478
1072	clm	12	128	4	Middle layers	1133258	41.153518920940215	0.04290991038662764
1073	clm	12	128	4	Middle layers	1300987	41.22234204550988	0.043164215921484714
1074	clm	12	128	4	Middle layers	1493539	41.31175791601401	0.04318483940711917
1075	clm	12	128	4	Middle layers	1714591	41.33126683321506	0.04322269085234558
1076	clm	12	128	4	Middle layers	1968359	41.418515046252296	0.043437484749524094
1077	clm	12	128	4	Middle layers	2259687	41.474874140388266	0.04343846725754731
1274	clm	12	128	8	Word embedding	1	0.7911949753699912	0.007593084302800666
1275	clm	12	128	8	Word embedding	2	0.7911949753699912	0.007593083376092824
1276	clm	12	128	8	Word embedding	3	0.7911949753699912	0.007593086474083186
1277	clm	12	128	8	Word embedding	4	0.7911949753699912	0.007593082946227499
1278	clm	12	128	8	Word embedding	5	0.7911949753699912	0.007593080820159951
1279	clm	12	128	8	Word embedding	6	0.7911949753699912	0.007593081104447773
1280	clm	12	128	8	Word embedding	7	0.7911949753699912	0.007593078250405993
1281	clm	12	128	8	Word embedding	9	0.7911949753699912	0.007593075870710687
1282	clm	12	128	8	Word embedding	10	0.7911949753699912	0.007593074130822679
1283	clm	12	128	8	Word embedding	11	0.7911949753699912	0.0075930753883328
1284	clm	12	128	8	Word embedding	13	0.7911949753699912	0.007593074094689746
1285	clm	12	128	8	Word embedding	15	0.7911949753699912	0.007593072249741
1286	clm	12	128	8	Word embedding	18	0.7911949753699912	0.007593069312429837
1287	clm	12	128	8	Word embedding	20	0.7911949753699912	0.007593064824895096
1288	clm	12	128	8	Word embedding	23	0.7911949753699912	0.007593058161580276
1289	clm	12	128	8	Word embedding	27	0.7911949753699912	0.007593056631157879
1290	clm	12	128	8	Word embedding	31	0.7911949753699912	0.007593047774884941
1291	clm	12	128	8	Word embedding	36	0.7911949753699912	0.007593042312532344
1292	clm	12	128	8	Word embedding	41	0.7911949753699912	0.007593034444964317
1293	clm	12	128	8	Word embedding	47	0.7911949753699912	0.007593028749908925
1294	clm	12	128	8	Word embedding	54	0.7911949753699912	0.007593025314222941
1295	clm	12	128	8	Word embedding	62	0.7911949753699912	0.0075930124878626016
1296	clm	12	128	8	Word embedding	72	0.7917368897366831	0.007593008026878334
1297	clm	12	128	8	Word embedding	82	0.7949883759368345	0.007592997221245271
1298	clm	12	128	8	Word embedding	95	0.7949883759368345	0.007593007087398434
1299	clm	12	128	8	Word embedding	109	0.7960722046702189	0.0075930367972344495
1300	clm	12	128	8	Word embedding	125	0.7971560334036011	0.007593077361461623
1301	clm	12	128	8	Word embedding	143	0.7971560334036011	0.007593154002748444
1302	clm	12	128	8	Word embedding	165	0.7976979477702929	0.007593346575381382
1303	clm	12	128	8	Word embedding	189	0.7993236908703676	0.007593654889875836
1304	clm	12	128	8	Word embedding	217	0.8020332627038289	0.007594226031358409
1305	clm	12	128	8	Word embedding	249	0.8155811218711206	0.007595198513444129
1306	clm	12	128	8	Word embedding	286	0.8258774948382664	0.007596640293757444
1307	clm	12	128	8	Word embedding	329	0.8735659591071406	0.007599639648609101
1308	clm	12	128	8	Word embedding	378	1.1992564934889005	0.00760383580687354
1309	clm	12	128	8	Word embedding	434	3.0049151633058946	0.007610820512461309
1310	clm	12	128	8	Word embedding	498	6.003869268578183	0.007621032276168971
1311	clm	12	128	8	Word embedding	572	6.749001522779384	0.007634414214867007
1312	clm	12	128	8	Word embedding	656	6.9056147747533005	0.0076543561629259195
1313	clm	12	128	8	Word embedding	753	7.082820772661504	0.007680293229956066
1314	clm	12	128	8	Word embedding	865	7.320721179639198	0.007712039248361822
1315	clm	12	128	8	Word embedding	993	7.4491548845451305	0.007753097298771062
1316	clm	12	128	8	Word embedding	1140	7.5114750367147	0.007803655194383836
1317	clm	12	128	8	Word embedding	1309	7.523397152781928	0.007869300155305398
1318	clm	12	128	8	Word embedding	1503	7.524480981515313	0.007958870185565374
1319	clm	12	128	8	Word embedding	1725	7.594387934818541	0.00806854537448575
1320	clm	12	128	8	Word embedding	1981	8.984398285382929	0.008210781195917359
1321	clm	12	128	8	Word embedding	2274	11.243097365754243	0.008418425095493792
1322	clm	12	128	8	Word embedding	2610	11.848415713348986	0.008690806377790442
1323	clm	12	128	8	Word embedding	2997	13.585251258596136	0.009044288375232017
1324	clm	12	128	8	Word embedding	3441	15.431553505914977	0.009459233015673156
1325	clm	12	128	8	Word embedding	3950	16.498582893931125	0.009853048323655841
1326	clm	12	128	8	Word embedding	4534	17.302241899735005	0.01020875386329656
1327	clm	12	128	8	Word embedding	5206	18.92202394177668	0.01055855861586002
1328	clm	12	128	8	Word embedding	5976	22.011477746286545	0.010857413950058747
1329	clm	12	128	8	Word embedding	6861	23.77486709550157	0.011159570654378998
1330	clm	12	128	8	Word embedding	7876	25.197934222434164	0.011546501853548214
1331	clm	12	128	8	Word embedding	9042	26.66110301250196	0.012032132111123377
1332	clm	12	128	8	Word embedding	10380	28.116685001436053	0.012462199341937012
1333	clm	12	128	8	Word embedding	11917	29.415653738396195	0.012791216632741291
1334	clm	12	128	8	Word embedding	13681	30.601904287084523	0.013012325787550438
1335	clm	12	128	8	Word embedding	15706	31.74751125827102	0.013133863122321923
1336	clm	12	128	8	Word embedding	18030	32.76143303835125	0.013290860641010576
1337	clm	12	128	8	Word embedding	20699	33.63120559689153	0.013516366951590506
1338	clm	12	128	8	Word embedding	23762	34.467921379063675	0.013760935827734315
1339	clm	12	128	8	Word embedding	27280	35.23798169413262	0.014003642482405241
1340	clm	12	128	8	Word embedding	31317	35.94192845646524	0.014177133344197193
1341	clm	12	128	8	Word embedding	35952	36.54887254716005	0.014309558770929516
1342	clm	12	128	8	Word embedding	41274	37.117340717819815	0.014406990851413488
1343	clm	12	128	8	Word embedding	47382	37.593683446141796	0.014557990814689099
1344	clm	12	128	8	Word embedding	54395	37.98115221832641	0.014623848719110455
1345	clm	12	128	8	Word embedding	62446	38.34531867274335	0.014795867402689598
1346	clm	12	128	8	Word embedding	71688	38.6151920273559	0.014840253148834841
1347	clm	12	128	8	Word embedding	82299	38.92841853130361	0.014873018858796655
1348	clm	12	128	8	Word embedding	94479	39.09857964244485	0.014984050025121905
1349	clm	12	128	8	Word embedding	108463	39.29746221502082	0.015062112441632447
1350	clm	12	128	8	Word embedding	124516	39.46870715489547	0.015064078126371887
1351	clm	12	128	8	Word embedding	142945	39.68330524410524	0.015153321120732309
1352	clm	12	128	8	Word embedding	164102	39.841544239179285	0.015208639366576937
1353	clm	12	128	8	Word embedding	188390	40.0024928060867	0.015248765417019052
1354	clm	12	128	8	Word embedding	216273	40.12713311042583	0.015198936145702037
1355	clm	12	128	8	Word embedding	248282	40.288623591699974	0.015295380991167389
1356	clm	12	128	8	Word embedding	285030	40.34823417203607	0.015291300525908045
1357	clm	12	128	8	Word embedding	327215	40.50267976654325	0.015279565501359504
1358	clm	12	128	8	Word embedding	375645	40.55524546011245	0.015287088148540715
1359	clm	12	128	8	Word embedding	431243	40.67284087768442	0.015334630858573227
1360	clm	12	128	8	Word embedding	495069	40.793145867090075	0.015313756844914692
1361	clm	12	128	8	Word embedding	568342	40.88310365196093	0.015321615166528933
1362	clm	12	128	8	Word embedding	652459	40.956804005831046	0.015345880986417941
1363	clm	12	128	8	Word embedding	749027	40.97197760809832	0.015366259359010686
1364	clm	12	128	8	Word embedding	859887	41.05651624930224	0.015370007670683005
1365	clm	12	128	8	Word embedding	987154	41.143222547972975	0.015399548613022522
1366	clm	12	128	8	Word embedding	1133258	41.14809977727325	0.015372491772747616
1367	clm	12	128	8	Word embedding	1300987	41.246186277644455	0.015377781178641567
1368	clm	12	128	8	Word embedding	1493539	41.29766814248021	0.015302775216573437
1369	clm	12	128	8	Word embedding	1714591	41.356194894082826	0.015246534575275169
1370	clm	12	128	8	Word embedding	1968359	41.3773295543838	0.015155423088900255
1856	clm	12	128	8	Middle layers	1	0.7911949753699912	0.019253101866561595
1857	clm	12	128	8	Middle layers	2	0.7911949753699912	0.019244467866868065
1858	clm	12	128	8	Middle layers	3	0.7911949753699912	0.019220151857370096
1859	clm	12	128	8	Middle layers	4	0.7911949753699912	0.019237223938631177
1860	clm	12	128	8	Middle layers	5	0.7911949753699912	0.019267216779357804
1861	clm	12	128	8	Middle layers	6	0.7911949753699912	0.019220346657634134
1862	clm	12	128	8	Middle layers	7	0.7911949753699912	0.01922164072675309
1863	clm	12	128	8	Middle layers	9	0.7911949753699912	0.019249114519108036
1864	clm	12	128	8	Middle layers	10	0.7911949753699912	0.01922853264101676
1865	clm	12	128	8	Middle layers	11	0.7911949753699912	0.019270877602281033
1866	clm	12	128	8	Middle layers	13	0.7911949753699912	0.01923289690806153
1867	clm	12	128	8	Middle layers	15	0.7911949753699912	0.019209914971887912
1868	clm	12	128	8	Middle layers	18	0.7911949753699912	0.019212309499691257
1869	clm	12	128	8	Middle layers	20	0.7911949753699912	0.019258611584623088
1870	clm	12	128	8	Middle layers	23	0.7911949753699912	0.019231946857376937
1871	clm	12	128	8	Middle layers	27	0.7911949753699912	0.019216735213784374
1872	clm	12	128	8	Middle layers	31	0.7911949753699912	0.01922864756297911
1873	clm	12	128	8	Middle layers	36	0.7911949753699912	0.019214945090522642
1874	clm	12	128	8	Middle layers	41	0.7911949753699912	0.019236900440336904
1875	clm	12	128	8	Middle layers	47	0.7911949753699912	0.01923263833494943
1876	clm	12	128	8	Middle layers	54	0.7911949753699912	0.019177223042701225
1877	clm	12	128	8	Middle layers	62	0.7911949753699912	0.019222172650909183
1878	clm	12	128	8	Middle layers	72	0.7917368897366831	0.019219122394894653
1879	clm	12	128	8	Middle layers	82	0.7949883759368345	0.019230914798493398
1880	clm	12	128	8	Middle layers	95	0.7949883759368345	0.01922872957017625
1881	clm	12	128	8	Middle layers	109	0.7960722046702189	0.01916003112049269
1882	clm	12	128	8	Middle layers	125	0.7971560334036011	0.019228158693870945
1883	clm	12	128	8	Middle layers	143	0.7971560334036011	0.01922510608505127
1884	clm	12	128	8	Middle layers	165	0.7976979477702929	0.019201003097231096
1885	clm	12	128	8	Middle layers	189	0.7993236908703676	0.01923006222941027
1886	clm	12	128	8	Middle layers	217	0.8020332627038289	0.019224944291641555
1887	clm	12	128	8	Middle layers	249	0.8155811218711206	0.019228752655361725
1888	clm	12	128	8	Middle layers	286	0.8258774948382664	0.01919596698966108
1889	clm	12	128	8	Middle layers	329	0.8735659591071406	0.01919494991644555
1890	clm	12	128	8	Middle layers	378	1.1992564934889005	0.019243546766433608
1891	clm	12	128	8	Middle layers	434	3.0049151633058946	0.01920478904236973
1892	clm	12	128	8	Middle layers	498	6.003869268578183	0.019240902643853492
1893	clm	12	128	8	Middle layers	572	6.749001522779384	0.01930413336167624
1894	clm	12	128	8	Middle layers	656	6.9056147747533005	0.019264059346683945
1895	clm	12	128	8	Middle layers	753	7.082820772661504	0.0192909632343964
1896	clm	12	128	8	Middle layers	865	7.320721179639198	0.019337726998305188
1897	clm	12	128	8	Middle layers	993	7.4491548845451305	0.01935641500931161
1898	clm	12	128	8	Middle layers	1140	7.5114750367147	0.019421447632394354
1899	clm	12	128	8	Middle layers	1309	7.523397152781928	0.019432985646713762
1900	clm	12	128	8	Middle layers	1503	7.524480981515313	0.019416808682024597
1901	clm	12	128	8	Middle layers	1725	7.594387934818541	0.019445733356167075
1902	clm	12	128	8	Middle layers	1981	8.984398285382929	0.019376106969096047
1903	clm	12	128	8	Middle layers	2274	11.243097365754243	0.019099830091481137
1904	clm	12	128	8	Middle layers	2610	11.848415713348986	0.01922996668266509
1905	clm	12	128	8	Middle layers	2997	13.585251258596136	0.01969151455581972
1906	clm	12	128	8	Middle layers	3441	15.431553505914977	0.01882486895733024
1907	clm	12	128	8	Middle layers	3950	16.498582893931125	0.015625074926058736
1908	clm	12	128	8	Middle layers	4534	17.302241899735005	0.013189868971386444
1909	clm	12	128	8	Middle layers	5206	18.92202394177668	0.011564872767975395
1910	clm	12	128	8	Middle layers	5976	22.011477746286545	0.012316819572534866
1911	clm	12	128	8	Middle layers	6861	23.77486709550157	0.014127067435057039
1912	clm	12	128	8	Middle layers	7876	25.197934222434164	0.016304685660046406
1913	clm	12	128	8	Middle layers	9042	26.66110301250196	0.022315736192189833
1914	clm	12	128	8	Middle layers	10380	28.116685001436053	0.028457366518153084
1915	clm	12	128	8	Middle layers	11917	29.415653738396195	0.03319526456910536
1916	clm	12	128	8	Middle layers	13681	30.601904287084523	0.03792800383210029
1917	clm	12	128	8	Middle layers	15706	31.74751125827102	0.03902892947330556
1918	clm	12	128	8	Middle layers	18030	32.76143303835125	0.041424286683437346
1919	clm	12	128	8	Middle layers	20699	33.63120559689153	0.04169894480717623
1920	clm	12	128	8	Middle layers	23762	34.467921379063675	0.04324985456893743
1921	clm	12	128	8	Middle layers	27280	35.23798169413262	0.043660579923334775
1922	clm	12	128	8	Middle layers	31317	35.94192845646524	0.04558416611465535
1923	clm	12	128	8	Middle layers	35952	36.54887254716005	0.04576509329540848
1924	clm	12	128	8	Middle layers	41274	37.117340717819815	0.04506382899063528
1925	clm	12	128	8	Middle layers	47382	37.593683446141796	0.046010444181788325
1926	clm	12	128	8	Middle layers	54395	37.98115221832641	0.045892049972745354
1927	clm	12	128	8	Middle layers	62446	38.34531867274335	0.0465863483145124
1928	clm	12	128	8	Middle layers	71688	38.6151920273559	0.04678811696298998
1929	clm	12	128	8	Middle layers	82299	38.92841853130361	0.04662104469360095
1930	clm	12	128	8	Middle layers	94479	39.09857964244485	0.04613734496582679
1931	clm	12	128	8	Middle layers	108463	39.29746221502082	0.046602721474437836
1932	clm	12	128	8	Middle layers	124516	39.46870715489547	0.047094241103426616
1933	clm	12	128	8	Middle layers	142945	39.68330524410524	0.046695571204777145
1934	clm	12	128	8	Middle layers	164102	39.841544239179285	0.047613131818107696
1935	clm	12	128	8	Middle layers	188390	40.0024928060867	0.0464726540455966
1936	clm	12	128	8	Middle layers	216273	40.12713311042583	0.04725067635401485
1937	clm	12	128	8	Middle layers	248282	40.288623591699974	0.04733846374183142
1938	clm	12	128	8	Middle layers	285030	40.34823417203607	0.04683107234061481
1939	clm	12	128	8	Middle layers	327215	40.50267976654325	0.04765494085657051
1940	clm	12	128	8	Middle layers	375645	40.55524546011245	0.04627052531670326
1941	clm	12	128	8	Middle layers	431243	40.67284087768442	0.04722071786057424
1942	clm	12	128	8	Middle layers	495069	40.793145867090075	0.04707931064815742
1943	clm	12	128	8	Middle layers	568342	40.88310365196093	0.047161172729352
1944	clm	12	128	8	Middle layers	652459	40.956804005831046	0.04687971089342947
1945	clm	12	128	8	Middle layers	749027	40.97197760809832	0.046954849849417085
1946	clm	12	128	8	Middle layers	859887	41.05651624930224	0.04703167563745913
1947	clm	12	128	8	Middle layers	987154	41.143222547972975	0.04729187256891446
1948	clm	12	128	8	Middle layers	1133258	41.14809977727325	0.046959264498119636
1949	clm	12	128	8	Middle layers	1300987	41.246186277644455	0.04672655883314261
1950	clm	12	128	8	Middle layers	1493539	41.29766814248021	0.04679263282019806
1951	clm	12	128	8	Middle layers	1714591	41.356194894082826	0.0469557201045363
1952	clm	12	128	8	Middle layers	1968359	41.3773295543838	0.0468996672120153
1953	clm	12	128	8	Middle layers	1	0.7911949753699912	0.019302707307005916
1954	clm	12	128	8	Middle layers	2	0.7911949753699912	0.0192775217206085
1955	clm	12	128	8	Middle layers	3	0.7911949753699912	0.019271484112189746
1956	clm	12	128	8	Middle layers	4	0.7911949753699912	0.01929523955998025
1957	clm	12	128	8	Middle layers	5	0.7911949753699912	0.01933742347570881
1958	clm	12	128	8	Middle layers	6	0.7911949753699912	0.019276700790736706
1959	clm	12	128	8	Middle layers	7	0.7911949753699912	0.019265186403812175
1960	clm	12	128	8	Middle layers	9	0.7911949753699912	0.01928814432345269
1961	clm	12	128	8	Middle layers	10	0.7911949753699912	0.01928256737939963
1962	clm	12	128	8	Middle layers	11	0.7911949753699912	0.019333299786985378
1963	clm	12	128	8	Middle layers	13	0.7911949753699912	0.019275987892258997
1964	clm	12	128	8	Middle layers	15	0.7911949753699912	0.01925212757696823
1965	clm	12	128	8	Middle layers	18	0.7911949753699912	0.019266900915526342
1966	clm	12	128	8	Middle layers	20	0.7911949753699912	0.019305369238934403
1967	clm	12	128	8	Middle layers	23	0.7911949753699912	0.01927621493960818
1968	clm	12	128	8	Middle layers	27	0.7911949753699912	0.019259045475546684
1969	clm	12	128	8	Middle layers	31	0.7911949753699912	0.01928457836784495
1970	clm	12	128	8	Middle layers	36	0.7911949753699912	0.019251199751950037
1971	clm	12	128	8	Middle layers	41	0.7911949753699912	0.019284826626930266
1972	clm	12	128	8	Middle layers	47	0.7911949753699912	0.01928494838389447
1973	clm	12	128	8	Middle layers	54	0.7911949753699912	0.019218339327672192
1974	clm	12	128	8	Middle layers	62	0.7911949753699912	0.019254400024004928
1975	clm	12	128	8	Middle layers	72	0.7917368897366831	0.019277620608619768
1976	clm	12	128	8	Middle layers	82	0.7949883759368345	0.019262152394102786
1977	clm	12	128	8	Middle layers	95	0.7949883759368345	0.019262894413918444
1978	clm	12	128	8	Middle layers	109	0.7960722046702189	0.01921947003650957
1979	clm	12	128	8	Middle layers	125	0.7971560334036011	0.019256135003310658
1980	clm	12	128	8	Middle layers	143	0.7971560334036011	0.019248957503571786
1981	clm	12	128	8	Middle layers	165	0.7976979477702929	0.019214507322966982
1982	clm	12	128	8	Middle layers	189	0.7993236908703676	0.01926255183060492
1983	clm	12	128	8	Middle layers	217	0.8020332627038289	0.019241470184059847
1984	clm	12	128	8	Middle layers	249	0.8155811218711206	0.019251475181281896
1985	clm	12	128	8	Middle layers	286	0.8258774948382664	0.019184665301370023
1986	clm	12	128	8	Middle layers	329	0.8735659591071406	0.01917963237153243
1987	clm	12	128	8	Middle layers	378	1.1992564934889005	0.01922227548015065
1988	clm	12	128	8	Middle layers	434	3.0049151633058946	0.019168767882981216
1989	clm	12	128	8	Middle layers	498	6.003869268578183	0.019154233770134428
1990	clm	12	128	8	Middle layers	572	6.749001522779384	0.01921226516525237
1991	clm	12	128	8	Middle layers	656	6.9056147747533005	0.019111526231734025
1992	clm	12	128	8	Middle layers	753	7.082820772661504	0.019094387609458224
1993	clm	12	128	8	Middle layers	865	7.320721179639198	0.019098350692686908
1994	clm	12	128	8	Middle layers	993	7.4491548845451305	0.01909366666821679
1995	clm	12	128	8	Middle layers	1140	7.5114750367147	0.019116764483367236
1996	clm	12	128	8	Middle layers	1309	7.523397152781928	0.019092239738416488
1997	clm	12	128	8	Middle layers	1503	7.524480981515313	0.01904855683440732
1998	clm	12	128	8	Middle layers	1725	7.594387934818541	0.019034810746735468
1999	clm	12	128	8	Middle layers	1981	8.984398285382929	0.01887436186658207
2000	clm	12	128	8	Middle layers	2274	11.243097365754243	0.018344482066013447
2001	clm	12	128	8	Middle layers	2610	11.848415713348986	0.018348717764562684
2002	clm	12	128	8	Middle layers	2997	13.585251258596136	0.01881346925899116
2003	clm	12	128	8	Middle layers	3441	15.431553505914977	0.017503635001406316
2004	clm	12	128	8	Middle layers	3950	16.498582893931125	0.013922662430982457
2005	clm	12	128	8	Middle layers	4534	17.302241899735005	0.0117322450952153
2006	clm	12	128	8	Middle layers	5206	18.92202394177668	0.010821760730761605
2007	clm	12	128	8	Middle layers	5976	22.011477746286545	0.015951902130968584
2008	clm	12	128	8	Middle layers	6861	23.77486709550157	0.025496498518448308
2009	clm	12	128	8	Middle layers	7876	25.197934222434164	0.03245175570758994
2010	clm	12	128	8	Middle layers	9042	26.66110301250196	0.039846730616462864
2011	clm	12	128	8	Middle layers	10380	28.116685001436053	0.044544836147402185
2012	clm	12	128	8	Middle layers	11917	29.415653738396195	0.047770784662629184
2013	clm	12	128	8	Middle layers	13681	30.601904287084523	0.050713404218980775
2014	clm	12	128	8	Middle layers	15706	31.74751125827102	0.05092733815595549
2015	clm	12	128	8	Middle layers	18030	32.76143303835125	0.051922426186717115
2016	clm	12	128	8	Middle layers	20699	33.63120559689153	0.051769283938724736
2017	clm	12	128	8	Middle layers	23762	34.467921379063675	0.0518869072305426
2018	clm	12	128	8	Middle layers	27280	35.23798169413262	0.05292538532992763
2019	clm	12	128	8	Middle layers	31317	35.94192845646524	0.05196579404697992
2020	clm	12	128	8	Middle layers	35952	36.54887254716005	0.05191415281106116
2021	clm	12	128	8	Middle layers	41274	37.117340717819815	0.05067909087900477
2022	clm	12	128	8	Middle layers	47382	37.593683446141796	0.050418010082980406
2023	clm	12	128	8	Middle layers	54395	37.98115221832641	0.050386505624896015
2024	clm	12	128	8	Middle layers	62446	38.34531867274335	0.05064279644795042
2025	clm	12	128	8	Middle layers	71688	38.6151920273559	0.050103473116424775
2026	clm	12	128	8	Middle layers	82299	38.92841853130361	0.04982751973166131
2027	clm	12	128	8	Middle layers	94479	39.09857964244485	0.049188109823226946
2028	clm	12	128	8	Middle layers	108463	39.29746221502082	0.04995627281267431
2029	clm	12	128	8	Middle layers	124516	39.46870715489547	0.049528051030605764
2030	clm	12	128	8	Middle layers	142945	39.68330524410524	0.04950897229353998
2031	clm	12	128	8	Middle layers	164102	39.841544239179285	0.04960669451290006
2032	clm	12	128	8	Middle layers	188390	40.0024928060867	0.04878868062359575
2033	clm	12	128	8	Middle layers	216273	40.12713311042583	0.04890365036462449
2034	clm	12	128	8	Middle layers	248282	40.288623591699974	0.04929507660530619
2035	clm	12	128	8	Middle layers	285030	40.34823417203607	0.04906722096990502
2036	clm	12	128	8	Middle layers	327215	40.50267976654325	0.049243999170278274
2037	clm	12	128	8	Middle layers	375645	40.55524546011245	0.048341922505718865
2038	clm	12	128	8	Middle layers	431243	40.67284087768442	0.048905310878577704
2039	clm	12	128	8	Middle layers	495069	40.793145867090075	0.04880676173314863
2040	clm	12	128	8	Middle layers	568342	40.88310365196093	0.048579655959283964
2041	clm	12	128	8	Middle layers	652459	40.956804005831046	0.048618412896568514
2042	clm	12	128	8	Middle layers	749027	40.97197760809832	0.04857303620533753
2043	clm	12	128	8	Middle layers	859887	41.05651624930224	0.0486444505748171
2044	clm	12	128	8	Middle layers	987154	41.143222547972975	0.04868467464489888
2045	clm	12	128	8	Middle layers	1133258	41.14809977727325	0.048533969039867265
2046	clm	12	128	8	Middle layers	1300987	41.246186277644455	0.04805970507770331
2047	clm	12	128	8	Middle layers	1493539	41.29766814248021	0.04838335594710339
2048	clm	12	128	8	Middle layers	1714591	41.356194894082826	0.04844686122694093
2049	clm	12	128	8	Middle layers	1968359	41.3773295543838	0.048365035866011465
2050	clm	12	128	8	Middle layers	1	0.7911949753699912	0.019233036208138578
2051	clm	12	128	8	Middle layers	2	0.7911949753699912	0.0191792224525804
2052	clm	12	128	8	Middle layers	3	0.7911949753699912	0.019226386472240765
2053	clm	12	128	8	Middle layers	4	0.7911949753699912	0.019257620667197738
2054	clm	12	128	8	Middle layers	5	0.7911949753699912	0.0192600038331682
2055	clm	12	128	8	Middle layers	6	0.7911949753699912	0.01920964633668355
2056	clm	12	128	8	Middle layers	7	0.7911949753699912	0.019193073810112107
2057	clm	12	128	8	Middle layers	9	0.7911949753699912	0.01922537163371256
2058	clm	12	128	8	Middle layers	10	0.7911949753699912	0.019251692379716443
2059	clm	12	128	8	Middle layers	11	0.7911949753699912	0.019273581059482497
2060	clm	12	128	8	Middle layers	13	0.7911949753699912	0.019212503702896958
2061	clm	12	128	8	Middle layers	15	0.7911949753699912	0.019201883886930168
2062	clm	12	128	8	Middle layers	18	0.7911949753699912	0.019208221371839408
2063	clm	12	128	8	Middle layers	20	0.7911949753699912	0.019240594691897824
2064	clm	12	128	8	Middle layers	23	0.7911949753699912	0.019214708959571464
2065	clm	12	128	8	Middle layers	27	0.7911949753699912	0.01920700999015972
2066	clm	12	128	8	Middle layers	31	0.7911949753699912	0.019208295379624797
2067	clm	12	128	8	Middle layers	36	0.7911949753699912	0.01916722876537685
2068	clm	12	128	8	Middle layers	41	0.7911949753699912	0.019227796198609638
2069	clm	12	128	8	Middle layers	47	0.7911949753699912	0.019215276977012963
2070	clm	12	128	8	Middle layers	54	0.7911949753699912	0.019172218654178407
2071	clm	12	128	8	Middle layers	62	0.7911949753699912	0.01918095200118461
2072	clm	12	128	8	Middle layers	72	0.7917368897366831	0.01923350168806124
2073	clm	12	128	8	Middle layers	82	0.7949883759368345	0.019219884225796943
2074	clm	12	128	8	Middle layers	95	0.7949883759368345	0.01920132419866006
2075	clm	12	128	8	Middle layers	109	0.7960722046702189	0.01914396229024516
2076	clm	12	128	8	Middle layers	125	0.7971560334036011	0.019198221489924946
2077	clm	12	128	8	Middle layers	143	0.7971560334036011	0.019215770462352698
2078	clm	12	128	8	Middle layers	165	0.7976979477702929	0.019135042302325985
2079	clm	12	128	8	Middle layers	189	0.7993236908703676	0.01918845094523802
2080	clm	12	128	8	Middle layers	217	0.8020332627038289	0.019158813331598145
2081	clm	12	128	8	Middle layers	249	0.8155811218711206	0.019171473639339826
2082	clm	12	128	8	Middle layers	286	0.8258774948382664	0.019104671510339975
2083	clm	12	128	8	Middle layers	329	0.8735659591071406	0.01910279045865076
2084	clm	12	128	8	Middle layers	378	1.1992564934889005	0.019129745054690613
2085	clm	12	128	8	Middle layers	434	3.0049151633058946	0.019061690021531408
2086	clm	12	128	8	Middle layers	498	6.003869268578183	0.019052475806664276
2087	clm	12	128	8	Middle layers	572	6.749001522779384	0.019146353700686007
2088	clm	12	128	8	Middle layers	656	6.9056147747533005	0.01908326131766109
2089	clm	12	128	8	Middle layers	753	7.082820772661504	0.019121028324172503
2090	clm	12	128	8	Middle layers	865	7.320721179639198	0.019168572607407716
2091	clm	12	128	8	Middle layers	993	7.4491548845451305	0.019156594071075162
2092	clm	12	128	8	Middle layers	1140	7.5114750367147	0.019225466223723554
2093	clm	12	128	8	Middle layers	1309	7.523397152781928	0.019267817802362627
2094	clm	12	128	8	Middle layers	1503	7.524480981515313	0.019224742097320655
2095	clm	12	128	8	Middle layers	1725	7.594387934818541	0.0191915765217768
2096	clm	12	128	8	Middle layers	1981	8.984398285382929	0.019012530112326127
2097	clm	12	128	8	Middle layers	2274	11.243097365754243	0.018396252434623398
2098	clm	12	128	8	Middle layers	2610	11.848415713348986	0.018342575677273647
2099	clm	12	128	8	Middle layers	2997	13.585251258596136	0.018644867351969577
2100	clm	12	128	8	Middle layers	3441	15.431553505914977	0.016978587975858314
2101	clm	12	128	8	Middle layers	3950	16.498582893931125	0.013410900591691553
2102	clm	12	128	8	Middle layers	4534	17.302241899735005	0.011709773477072326
2103	clm	12	128	8	Middle layers	5206	18.92202394177668	0.012170734138913628
2104	clm	12	128	8	Middle layers	5976	22.011477746286545	0.024934064881742626
2105	clm	12	128	8	Middle layers	6861	23.77486709550157	0.03748463798938709
2106	clm	12	128	8	Middle layers	7876	25.197934222434164	0.04361194403428163
2107	clm	12	128	8	Middle layers	9042	26.66110301250196	0.04791395550096997
2108	clm	12	128	8	Middle layers	10380	28.116685001436053	0.04926131609419159
2109	clm	12	128	8	Middle layers	11917	29.415653738396195	0.05069074153990789
2110	clm	12	128	8	Middle layers	13681	30.601904287084523	0.051991367860812786
2111	clm	12	128	8	Middle layers	15706	31.74751125827102	0.05189901342787783
2112	clm	12	128	8	Middle layers	18030	32.76143303835125	0.052345746125241746
2113	clm	12	128	8	Middle layers	20699	33.63120559689153	0.052066370508197464
2114	clm	12	128	8	Middle layers	23762	34.467921379063675	0.05247293399401822
2115	clm	12	128	8	Middle layers	27280	35.23798169413262	0.052324182903625525
2116	clm	12	128	8	Middle layers	31317	35.94192845646524	0.05162663418907512
2117	clm	12	128	8	Middle layers	35952	36.54887254716005	0.05144264085137348
2118	clm	12	128	8	Middle layers	41274	37.117340717819815	0.050528216537410964
2119	clm	12	128	8	Middle layers	47382	37.593683446141796	0.0508244181706204
2120	clm	12	128	8	Middle layers	54395	37.98115221832641	0.050884552496127486
2121	clm	12	128	8	Middle layers	62446	38.34531867274335	0.05060089954124538
2122	clm	12	128	8	Middle layers	71688	38.6151920273559	0.05052912431289059
2123	clm	12	128	8	Middle layers	82299	38.92841853130361	0.05006325526876811
2124	clm	12	128	8	Middle layers	94479	39.09857964244485	0.049563424912778264
2125	clm	12	128	8	Middle layers	108463	39.29746221502082	0.049838669578660635
2126	clm	12	128	8	Middle layers	124516	39.46870715489547	0.04966203994788855
2127	clm	12	128	8	Middle layers	142945	39.68330524410524	0.04898082654868543
2128	clm	12	128	8	Middle layers	164102	39.841544239179285	0.04926336610186052
2129	clm	12	128	8	Middle layers	188390	40.0024928060867	0.04856237399369527
2130	clm	12	128	8	Middle layers	216273	40.12713311042583	0.048500678920584815
2131	clm	12	128	8	Middle layers	248282	40.288623591699974	0.04869764885641136
2132	clm	12	128	8	Middle layers	285030	40.34823417203607	0.04829098299395701
2133	clm	12	128	8	Middle layers	327215	40.50267976654325	0.048576749199030704
2134	clm	12	128	8	Middle layers	375645	40.55524546011245	0.047977233121760304
2135	clm	12	128	8	Middle layers	431243	40.67284087768442	0.04823017736079488
2136	clm	12	128	8	Middle layers	495069	40.793145867090075	0.04791324804206711
2137	clm	12	128	8	Middle layers	568342	40.88310365196093	0.047791772069341654
2138	clm	12	128	8	Middle layers	652459	40.956804005831046	0.04791437358573957
2139	clm	12	128	8	Middle layers	749027	40.97197760809832	0.047826549017644666
2140	clm	12	128	8	Middle layers	859887	41.05651624930224	0.04786299963846429
2141	clm	12	128	8	Middle layers	987154	41.143222547972975	0.047803986325057245
2142	clm	12	128	8	Middle layers	1133258	41.14809977727325	0.04755079159499972
2143	clm	12	128	8	Middle layers	1300987	41.246186277644455	0.04732174400386743
2144	clm	12	128	8	Middle layers	1493539	41.29766814248021	0.047690888025486954
2145	clm	12	128	8	Middle layers	1714591	41.356194894082826	0.04777027802290207
2146	clm	12	128	8	Middle layers	1968359	41.3773295543838	0.047559933206964236
2147	clm	12	128	8	Middle layers	1	0.7911949753699912	0.018144348051216622
2148	clm	12	128	8	Middle layers	2	0.7911949753699912	0.018098379240793928
2149	clm	12	128	8	Middle layers	3	0.7911949753699912	0.018185922039801655
2150	clm	12	128	8	Middle layers	4	0.7911949753699912	0.018185222341845084
2151	clm	12	128	8	Middle layers	5	0.7911949753699912	0.018188548606062026
2152	clm	12	128	8	Middle layers	6	0.7911949753699912	0.018114590080222922
2153	clm	12	128	8	Middle layers	7	0.7911949753699912	0.018117310686470756
2154	clm	12	128	8	Middle layers	9	0.7911949753699912	0.018139615623842205
2155	clm	12	128	8	Middle layers	10	0.7911949753699912	0.018164642256636034
2156	clm	12	128	8	Middle layers	11	0.7911949753699912	0.01822069970246136
2157	clm	12	128	8	Middle layers	13	0.7911949753699912	0.01811956052411522
2158	clm	12	128	8	Middle layers	15	0.7911949753699912	0.018145599767296128
2159	clm	12	128	8	Middle layers	18	0.7911949753699912	0.01814758584082473
2160	clm	12	128	8	Middle layers	20	0.7911949753699912	0.01819638483351439
2161	clm	12	128	8	Middle layers	23	0.7911949753699912	0.018184853933459012
2162	clm	12	128	8	Middle layers	27	0.7911949753699912	0.018146495249552183
2163	clm	12	128	8	Middle layers	31	0.7911949753699912	0.01813401694691963
2164	clm	12	128	8	Middle layers	36	0.7911949753699912	0.018072246464444087
2165	clm	12	128	8	Middle layers	41	0.7911949753699912	0.018130352405087452
2166	clm	12	128	8	Middle layers	47	0.7911949753699912	0.01816060780175942
2167	clm	12	128	8	Middle layers	54	0.7911949753699912	0.018121222013955388
2168	clm	12	128	8	Middle layers	62	0.7911949753699912	0.01809885741035108
2169	clm	12	128	8	Middle layers	72	0.7917368897366831	0.018151841540998293
2170	clm	12	128	8	Middle layers	82	0.7949883759368345	0.018100203825937168
2171	clm	12	128	8	Middle layers	95	0.7949883759368345	0.018073467052603456
2172	clm	12	128	8	Middle layers	109	0.7960722046702189	0.018031054530537865
2173	clm	12	128	8	Middle layers	125	0.7971560334036011	0.018102894828313263
2174	clm	12	128	8	Middle layers	143	0.7971560334036011	0.018122178533850574
2175	clm	12	128	8	Middle layers	165	0.7976979477702929	0.018022230470893602
2176	clm	12	128	8	Middle layers	189	0.7993236908703676	0.01803270470650594
2177	clm	12	128	8	Middle layers	217	0.8020332627038289	0.018042122693655353
2178	clm	12	128	8	Middle layers	249	0.8155811218711206	0.01805204121646765
2179	clm	12	128	8	Middle layers	286	0.8258774948382664	0.017957952405444403
2180	clm	12	128	8	Middle layers	329	0.8735659591071406	0.017955443319271104
2181	clm	12	128	8	Middle layers	378	1.1992564934889005	0.017965201627695746
2182	clm	12	128	8	Middle layers	434	3.0049151633058946	0.017893320407512906
2183	clm	12	128	8	Middle layers	498	6.003869268578183	0.0178671413241514
2184	clm	12	128	8	Middle layers	572	6.749001522779384	0.017984896350034106
2185	clm	12	128	8	Middle layers	656	6.9056147747533005	0.01789371353679615
2186	clm	12	128	8	Middle layers	753	7.082820772661504	0.017967847571304724
2187	clm	12	128	8	Middle layers	865	7.320721179639198	0.018028044642095013
2188	clm	12	128	8	Middle layers	993	7.4491548845451305	0.01803622440191793
2189	clm	12	128	8	Middle layers	1140	7.5114750367147	0.01813191440782836
2190	clm	12	128	8	Middle layers	1309	7.523397152781928	0.01815749801392375
2191	clm	12	128	8	Middle layers	1503	7.524480981515313	0.01807929326401669
2192	clm	12	128	8	Middle layers	1725	7.594387934818541	0.018002144234257743
2193	clm	12	128	8	Middle layers	1981	8.984398285382929	0.01767914962163322
2194	clm	12	128	8	Middle layers	2274	11.243097365754243	0.01642052395505381
2195	clm	12	128	8	Middle layers	2610	11.848415713348986	0.016193189974543956
2196	clm	12	128	8	Middle layers	2997	13.585251258596136	0.016753891019643904
2197	clm	12	128	8	Middle layers	3441	15.431553505914977	0.015441586951620505
2198	clm	12	128	8	Middle layers	3950	16.498582893931125	0.012442499339378662
2199	clm	12	128	8	Middle layers	4534	17.302241899735005	0.01133186285005109
2200	clm	12	128	8	Middle layers	5206	18.92202394177668	0.013052597808974222
2201	clm	12	128	8	Middle layers	5976	22.011477746286545	0.032360328017780354
2202	clm	12	128	8	Middle layers	6861	23.77486709550157	0.042865410555709554
2203	clm	12	128	8	Middle layers	7876	25.197934222434164	0.04711922077628569
2204	clm	12	128	8	Middle layers	9042	26.66110301250196	0.04892809782901348
2205	clm	12	128	8	Middle layers	10380	28.116685001436053	0.04809254962308733
2206	clm	12	128	8	Middle layers	11917	29.415653738396195	0.04862015650392113
2207	clm	12	128	8	Middle layers	13681	30.601904287084523	0.04899792440004362
2208	clm	12	128	8	Middle layers	15706	31.74751125827102	0.04829042344407566
2209	clm	12	128	8	Middle layers	18030	32.76143303835125	0.04779583193716221
2210	clm	12	128	8	Middle layers	20699	33.63120559689153	0.047397185602494674
2211	clm	12	128	8	Middle layers	23762	34.467921379063675	0.04744497893302097
2212	clm	12	128	8	Middle layers	27280	35.23798169413262	0.04773953435387186
2213	clm	12	128	8	Middle layers	31317	35.94192845646524	0.04707053577163
2214	clm	12	128	8	Middle layers	35952	36.54887254716005	0.0468304383456047
2215	clm	12	128	8	Middle layers	41274	37.117340717819815	0.04564398672570512
2216	clm	12	128	8	Middle layers	47382	37.593683446141796	0.04591712073534508
2217	clm	12	128	8	Middle layers	54395	37.98115221832641	0.046076714829160634
2218	clm	12	128	8	Middle layers	62446	38.34531867274335	0.04579334005022554
2219	clm	12	128	8	Middle layers	71688	38.6151920273559	0.04596269002458071
2220	clm	12	128	8	Middle layers	82299	38.92841853130361	0.045200594375785164
2221	clm	12	128	8	Middle layers	94479	39.09857964244485	0.04488409960443722
2222	clm	12	128	8	Middle layers	108463	39.29746221502082	0.04556202254655004
2223	clm	12	128	8	Middle layers	124516	39.46870715489547	0.04576444113833291
2224	clm	12	128	8	Middle layers	142945	39.68330524410524	0.04525785653756558
2225	clm	12	128	8	Middle layers	164102	39.841544239179285	0.046028506400029014
2226	clm	12	128	8	Middle layers	188390	40.0024928060867	0.04541043836948236
2227	clm	12	128	8	Middle layers	216273	40.12713311042583	0.04557719748328535
2228	clm	12	128	8	Middle layers	248282	40.288623591699974	0.04585128758490332
2229	clm	12	128	8	Middle layers	285030	40.34823417203607	0.0455861660635132
2230	clm	12	128	8	Middle layers	327215	40.50267976654325	0.045928764328597334
2231	clm	12	128	8	Middle layers	375645	40.55524546011245	0.045610064509112924
2232	clm	12	128	8	Middle layers	431243	40.67284087768442	0.04583096143038372
2233	clm	12	128	8	Middle layers	495069	40.793145867090075	0.045596051742196754
2234	clm	12	128	8	Middle layers	568342	40.88310365196093	0.04578522624290307
2235	clm	12	128	8	Middle layers	652459	40.956804005831046	0.04574254508340913
2236	clm	12	128	8	Middle layers	749027	40.97197760809832	0.0456372053092359
2237	clm	12	128	8	Middle layers	859887	41.05651624930224	0.04576504571673369
2238	clm	12	128	8	Middle layers	987154	41.143222547972975	0.045789835494903966
2239	clm	12	128	8	Middle layers	1133258	41.14809977727325	0.04565856511229112
2240	clm	12	128	8	Middle layers	1300987	41.246186277644455	0.04528352127096652
2241	clm	12	128	8	Middle layers	1493539	41.29766814248021	0.045623748054887475
2242	clm	12	128	8	Middle layers	1714591	41.356194894082826	0.045806802679036196
2243	clm	12	128	8	Middle layers	1968359	41.3773295543838	0.045511227238002945
2244	clm	12	128	8	Middle layers	1	0.7911949753699912	0.01849382250012229
2245	clm	12	128	8	Middle layers	2	0.7911949753699912	0.018415200375232962
2246	clm	12	128	8	Middle layers	3	0.7911949753699912	0.018500919839322807
2247	clm	12	128	8	Middle layers	4	0.7911949753699912	0.018488258711954742
2248	clm	12	128	8	Middle layers	5	0.7911949753699912	0.018494780475599642
2249	clm	12	128	8	Middle layers	6	0.7911949753699912	0.018415452046446096
2250	clm	12	128	8	Middle layers	7	0.7911949753699912	0.01845538763353316
2251	clm	12	128	8	Middle layers	9	0.7911949753699912	0.01843182354274623
2252	clm	12	128	8	Middle layers	10	0.7911949753699912	0.01849503039875773
2253	clm	12	128	8	Middle layers	11	0.7911949753699912	0.018561543673778647
2254	clm	12	128	8	Middle layers	13	0.7911949753699912	0.018465459308686826
2255	clm	12	128	8	Middle layers	15	0.7911949753699912	0.018452350166803425
2256	clm	12	128	8	Middle layers	18	0.7911949753699912	0.018462448486731984
2257	clm	12	128	8	Middle layers	20	0.7911949753699912	0.01848738686093973
2258	clm	12	128	8	Middle layers	23	0.7911949753699912	0.018495061615353317
2259	clm	12	128	8	Middle layers	27	0.7911949753699912	0.018458868676123806
2260	clm	12	128	8	Middle layers	31	0.7911949753699912	0.018475822288685294
2261	clm	12	128	8	Middle layers	36	0.7911949753699912	0.01840185809162457
2262	clm	12	128	8	Middle layers	41	0.7911949753699912	0.0184461454821712
2263	clm	12	128	8	Middle layers	47	0.7911949753699912	0.018443410901936318
2264	clm	12	128	8	Middle layers	54	0.7911949753699912	0.01842605063104065
2265	clm	12	128	8	Middle layers	62	0.7911949753699912	0.01842350468159192
2266	clm	12	128	8	Middle layers	72	0.7917368897366831	0.018477145050468328
2267	clm	12	128	8	Middle layers	82	0.7949883759368345	0.018461856620946702
2268	clm	12	128	8	Middle layers	95	0.7949883759368345	0.0184149297588844
2269	clm	12	128	8	Middle layers	109	0.7960722046702189	0.01837331761308782
2270	clm	12	128	8	Middle layers	125	0.7971560334036011	0.018425493037915658
2271	clm	12	128	8	Middle layers	143	0.7971560334036011	0.018447887947273135
2272	clm	12	128	8	Middle layers	165	0.7976979477702929	0.018364325840027663
2273	clm	12	128	8	Middle layers	189	0.7993236908703676	0.018366245065013893
2274	clm	12	128	8	Middle layers	217	0.8020332627038289	0.018381874713475417
2275	clm	12	128	8	Middle layers	249	0.8155811218711206	0.018351813009719383
2276	clm	12	128	8	Middle layers	286	0.8258774948382664	0.01830494892172897
2277	clm	12	128	8	Middle layers	329	0.8735659591071406	0.01826132134647467
2278	clm	12	128	8	Middle layers	378	1.1992564934889005	0.01826248584250871
2279	clm	12	128	8	Middle layers	434	3.0049151633058946	0.01822006855977617
2280	clm	12	128	8	Middle layers	498	6.003869268578183	0.018176524979529506
2281	clm	12	128	8	Middle layers	572	6.749001522779384	0.01835466465741022
2282	clm	12	128	8	Middle layers	656	6.9056147747533005	0.018268578379577117
2283	clm	12	128	8	Middle layers	753	7.082820772661504	0.018381728611613416
2284	clm	12	128	8	Middle layers	865	7.320721179639198	0.018467490075738585
2285	clm	12	128	8	Middle layers	993	7.4491548845451305	0.01852838348756856
2286	clm	12	128	8	Middle layers	1140	7.5114750367147	0.018554338033057435
2287	clm	12	128	8	Middle layers	1309	7.523397152781928	0.0186482942782346
2288	clm	12	128	8	Middle layers	1503	7.524480981515313	0.018560388928999326
2289	clm	12	128	8	Middle layers	1725	7.594387934818541	0.018464079469519737
2290	clm	12	128	8	Middle layers	1981	8.984398285382929	0.017904986613794586
2291	clm	12	128	8	Middle layers	2274	11.243097365754243	0.015493885498438657
2292	clm	12	128	8	Middle layers	2610	11.848415713348986	0.015130782303682817
2293	clm	12	128	8	Middle layers	2997	13.585251258596136	0.015613310472032104
2294	clm	12	128	8	Middle layers	3441	15.431553505914977	0.014700132448595653
2295	clm	12	128	8	Middle layers	3950	16.498582893931125	0.012271525351396828
2296	clm	12	128	8	Middle layers	4534	17.302241899735005	0.011766219199415544
2297	clm	12	128	8	Middle layers	5206	18.92202394177668	0.014669139611663606
2298	clm	12	128	8	Middle layers	5976	22.011477746286545	0.036863568084666655
2299	clm	12	128	8	Middle layers	6861	23.77486709550157	0.04566253768398184
2300	clm	12	128	8	Middle layers	7876	25.197934222434164	0.0487094027798159
2301	clm	12	128	8	Middle layers	9042	26.66110301250196	0.04936707236809565
2302	clm	12	128	8	Middle layers	10380	28.116685001436053	0.046925386750804904
2303	clm	12	128	8	Middle layers	11917	29.415653738396195	0.04601298993755859
2304	clm	12	128	8	Middle layers	13681	30.601904287084523	0.04525712700113856
2305	clm	12	128	8	Middle layers	15706	31.74751125827102	0.043665953725159135
2306	clm	12	128	8	Middle layers	18030	32.76143303835125	0.04244999428269788
2307	clm	12	128	8	Middle layers	20699	33.63120559689153	0.04188822458076661
2308	clm	12	128	8	Middle layers	23762	34.467921379063675	0.04199408602814651
2309	clm	12	128	8	Middle layers	27280	35.23798169413262	0.0425723234815678
2310	clm	12	128	8	Middle layers	31317	35.94192845646524	0.04184624828459605
2311	clm	12	128	8	Middle layers	35952	36.54887254716005	0.0422904329424833
2312	clm	12	128	8	Middle layers	41274	37.117340717819815	0.04161195475506841
2313	clm	12	128	8	Middle layers	47382	37.593683446141796	0.041959754606461494
2314	clm	12	128	8	Middle layers	54395	37.98115221832641	0.04211945259758476
2315	clm	12	128	8	Middle layers	62446	38.34531867274335	0.041790047003989736
2316	clm	12	128	8	Middle layers	71688	38.6151920273559	0.04233957097996668
2317	clm	12	128	8	Middle layers	82299	38.92841853130361	0.04140631962637598
2318	clm	12	128	8	Middle layers	94479	39.09857964244485	0.041289178668634685
2319	clm	12	128	8	Middle layers	108463	39.29746221502082	0.04183181595597106
2320	clm	12	128	8	Middle layers	124516	39.46870715489547	0.04219002686015389
2321	clm	12	128	8	Middle layers	142945	39.68330524410524	0.04166068203231843
2322	clm	12	128	8	Middle layers	164102	39.841544239179285	0.04274510864442548
2323	clm	12	128	8	Middle layers	188390	40.0024928060867	0.042061390409452136
2324	clm	12	128	8	Middle layers	216273	40.12713311042583	0.04233679340902647
2325	clm	12	128	8	Middle layers	248282	40.288623591699974	0.04279552546465062
2326	clm	12	128	8	Middle layers	285030	40.34823417203607	0.04250579353250426
2327	clm	12	128	8	Middle layers	327215	40.50267976654325	0.04293076092666524
2328	clm	12	128	8	Middle layers	375645	40.55524546011245	0.04279267770873205
2329	clm	12	128	8	Middle layers	431243	40.67284087768442	0.04320978496911409
2330	clm	12	128	8	Middle layers	495069	40.793145867090075	0.04292154488957232
2331	clm	12	128	8	Middle layers	568342	40.88310365196093	0.04340826416106421
2332	clm	12	128	8	Middle layers	652459	40.956804005831046	0.043265247026425264
2333	clm	12	128	8	Middle layers	749027	40.97197760809832	0.04316007032772533
2334	clm	12	128	8	Middle layers	859887	41.05651624930224	0.04341590840995815
2335	clm	12	128	8	Middle layers	987154	41.143222547972975	0.043379041901273924
2336	clm	12	128	8	Middle layers	1133258	41.14809977727325	0.04344662918965828
2337	clm	12	128	8	Middle layers	1300987	41.246186277644455	0.04291922475976872
2338	clm	12	128	8	Middle layers	1493539	41.29766814248021	0.043510372438474595
2339	clm	12	128	8	Middle layers	1714591	41.356194894082826	0.043798205429634016
2340	clm	12	128	8	Middle layers	1968359	41.3773295543838	0.043503007468267976
2535	clm	4	128	4	Word embedding	1	0.7955302903035263	0.008480653644289704
2536	clm	4	128	4	Word embedding	2	0.7955302903035263	0.008480653132080396
2537	clm	4	128	4	Word embedding	3	0.7955302903035263	0.008480654074347399
2538	clm	4	128	4	Word embedding	4	0.7955302903035263	0.008480651289282534
2539	clm	4	128	4	Word embedding	5	0.7955302903035263	0.00848065194423396
2540	clm	4	128	4	Word embedding	6	0.7955302903035263	0.00848065050037878
2541	clm	4	128	4	Word embedding	7	0.7955302903035263	0.00848065026452026
2542	clm	4	128	4	Word embedding	9	0.7955302903035263	0.008480650601610776
2543	clm	4	128	4	Word embedding	10	0.7955302903035263	0.008480650823808372
2544	clm	4	128	4	Word embedding	11	0.7955302903035263	0.008480652839334236
2545	clm	4	128	4	Word embedding	13	0.7955302903035263	0.00848065167832203
2546	clm	4	128	4	Word embedding	15	0.7955302903035263	0.008480651520633539
2547	clm	4	128	4	Word embedding	18	0.7955302903035263	0.008480652422395011
2548	clm	4	128	4	Word embedding	20	0.7955302903035263	0.008480649888080286
2549	clm	4	128	4	Word embedding	23	0.7955302903035263	0.008480656004559356
2550	clm	4	128	4	Word embedding	27	0.7955302903035263	0.00848065554273872
2551	clm	4	128	4	Word embedding	31	0.7955302903035263	0.008480651741332428
2552	clm	4	128	4	Word embedding	36	0.7955302903035263	0.008480655007120159
2553	clm	4	128	4	Word embedding	41	0.7955302903035263	0.008480651861923068
2554	clm	4	128	4	Word embedding	47	0.7955302903035263	0.008480651907363771
2555	clm	4	128	4	Word embedding	54	0.7955302903035263	0.008480658486454793
2556	clm	4	128	4	Word embedding	62	0.7955302903035263	0.008480669076444843
2557	clm	4	128	4	Word embedding	72	0.7955302903035263	0.008480682859935626
2558	clm	4	128	4	Word embedding	82	0.7955302903035263	0.00848069322117891
2559	clm	4	128	4	Word embedding	95	0.7955302903035263	0.008480703371390133
2560	clm	4	128	4	Word embedding	109	0.7960722046702189	0.008480734823050956
2561	clm	4	128	4	Word embedding	125	0.7966141190369086	0.008480801251063933
2562	clm	4	128	4	Word embedding	143	0.7976979477702929	0.008480854283398396
2563	clm	4	128	4	Word embedding	165	0.7976979477702929	0.008481031809947182
2564	clm	4	128	4	Word embedding	189	0.7982398621369855	0.008481310772947975
2565	clm	4	128	4	Word embedding	217	0.7993236908703676	0.008481662944637956
2566	clm	4	128	4	Word embedding	249	0.800407519603752	0.008482193316198167
2567	clm	4	128	4	Word embedding	286	0.800407519603752	0.008483221446560201
2568	clm	4	128	4	Word embedding	329	0.8020332627038289	0.008485006442462943
2569	clm	4	128	4	Word embedding	378	0.8031170914372112	0.008487879137937875
2570	clm	4	128	4	Word embedding	434	0.8101619782042053	0.008492981533199752
2571	clm	4	128	4	Word embedding	498	0.8101619782042053	0.008500256552778751
2572	clm	4	128	4	Word embedding	572	0.8101619782042053	0.008510035167744411
2573	clm	4	128	4	Word embedding	656	0.8101619782042053	0.008528442603323074
2574	clm	4	128	4	Word embedding	753	0.8107038925708977	0.008557929299878338
2575	clm	4	128	4	Word embedding	865	0.9293831388763936	0.008603505237378293
2576	clm	4	128	4	Word embedding	993	3.560919303531652	0.008667384967109686
2577	clm	4	128	4	Word embedding	1140	6.616774417306591	0.008749421804529136
2578	clm	4	128	4	Word embedding	1309	6.740872807278987	0.008856871416416424
2579	clm	4	128	4	Word embedding	1503	6.5235651462355815	0.008989379848010045
2580	clm	4	128	4	Word embedding	1725	6.370203380461817	0.009147215808705426
2581	clm	4	128	4	Word embedding	1981	6.328475974226544	0.009347785606982026
2582	clm	4	128	4	Word embedding	2274	6.3328112891600785	0.009612052727763408
2583	clm	4	128	4	Word embedding	2610	6.602142729405911	0.009934109256801209
2584	clm	4	128	4	Word embedding	2997	8.372576965387914	0.010300024457548951
2585	clm	4	128	4	Word embedding	3441	10.791682698300038	0.01068992639742809
2586	clm	4	128	4	Word embedding	3950	13.020576488503295	0.011032206806076757
2587	clm	4	128	4	Word embedding	4534	16.003273162774807	0.011303998552791555
2588	clm	4	128	4	Word embedding	5206	16.82860874324638	0.011464877111776895
2589	clm	4	128	4	Word embedding	5976	18.185562317442628	0.011606744376171789
2590	clm	4	128	4	Word embedding	6861	21.12219627054536	0.011797968940403952
2591	clm	4	128	4	Word embedding	7876	23.237288043743323	0.012013090456282549
2592	clm	4	128	4	Word embedding	9042	24.48585874460119	0.012277048610478578
2593	clm	4	128	4	Word embedding	10380	26.114853330876652	0.012502182908152457
2594	clm	4	128	4	Word embedding	11917	27.397564636836115	0.012761912897443894
2595	clm	4	128	4	Word embedding	13681	28.76806607019957	0.012910941724526804
2596	clm	4	128	4	Word embedding	15706	29.962987248754906	0.01295044429834668
2597	clm	4	128	4	Word embedding	18030	30.980702429402157	0.012993418930239675
2598	clm	4	128	4	Word embedding	20699	31.946393830846805	0.01297054137896312
2599	clm	4	128	4	Word embedding	23762	32.83133999165455	0.012985378070239697
2600	clm	4	128	4	Word embedding	27280	33.7097831800619	0.013096073013745664
2601	clm	4	128	4	Word embedding	31317	34.366583392492394	0.013185640999270339
2602	clm	4	128	4	Word embedding	35952	35.0239255192895	0.013304084517027397
2603	clm	4	128	4	Word embedding	41274	35.51327419241215	0.013366783034838401
2604	clm	4	128	4	Word embedding	47382	35.94301228519865	0.01346483442340604
2605	clm	4	128	4	Word embedding	54395	36.329939143016546	0.013728089616400081
2606	clm	4	128	4	Word embedding	62446	36.674054765865975	0.013850166862092112
2607	clm	4	128	4	Word embedding	71688	36.93959280554497	0.014071234703723661
2608	clm	4	128	4	Word embedding	82299	37.189415328589796	0.014174018954675795
2609	clm	4	128	4	Word embedding	94479	37.437070194167966	0.014255664249326276
2610	clm	4	128	4	Word embedding	108463	37.60343790474234	0.014390244753034012
2611	clm	4	128	4	Word embedding	124516	37.79202410435109	0.014377363089242987
2612	clm	4	128	4	Word embedding	142945	37.932921839690955	0.014369845291065848
2613	clm	4	128	4	Word embedding	164102	38.118798467466156	0.01441454872302444
2614	clm	4	128	4	Word embedding	188390	38.20713050923688	0.01450187577775903
2615	clm	4	128	4	Word embedding	216273	38.35995036064411	0.014458601751580489
2616	clm	4	128	4	Word embedding	248282	38.441779430014414	0.014485710903120457
2617	clm	4	128	4	Word embedding	285030	38.53119530051855	0.014474989273967358
2618	clm	4	128	4	Word embedding	327215	38.65150028992414	0.014501028636369715
2619	clm	4	128	4	Word embedding	375645	38.73685180267821	0.014378590666289557
2620	clm	4	128	4	Word embedding	431243	38.835209260232666	0.014374824286582252
2621	clm	4	128	4	Word embedding	495069	38.88235581013488	0.014302357722559661
2622	clm	4	128	4	Word embedding	568342	39.002118885173786	0.014258440268586671
2623	clm	4	128	4	Word embedding	652459	39.04872352070925	0.014147531398590839
2624	clm	4	128	4	Word embedding	749027	39.097495813711596	0.014109712297507784
2625	clm	4	128	4	Word embedding	859887	39.17661531124849	0.0140057814720907
2626	clm	4	128	4	Word embedding	987154	39.18311828364892	0.01395924515197576
2627	clm	4	128	4	Word embedding	1133258	39.22321994678396	0.01386246019103513
2628	clm	4	128	4	Word embedding	1300987	39.304507101787756	0.013789949299474143
2629	clm	4	128	4	Word embedding	1493539	39.336480049422676	0.013736638583261396
2630	clm	4	128	4	Word embedding	1714591	39.39554871539203	0.013712034031672309
2631	clm	4	128	4	Word embedding	1968359	39.481713099696094	0.013758003530158118
2632	clm	4	128	4	Word embedding	2259687	39.50338967436358	0.013694096660553979
2633	clm	4	128	4	Word embedding	2594132	39.477377784762545	0.013749132280387193
2634	clm	4	128	4	Word embedding	2978078	39.55541345356599	0.013759814764119218
2635	clm	4	128	4	Word embedding	3418849	39.5835930006341	0.013747360800670485
2636	clm	4	128	4	Word embedding	3924856	39.5928055448677	0.013709164625570895
2637	clm	4	128	4	Word embedding	4505755	39.61394020516889	0.013644310675348256
2741	clm	4	128	4	Middle layers	1	0.7955302903035263	0.02165657282489586
2742	clm	4	128	4	Middle layers	2	0.7955302903035263	0.02166166964185268
2743	clm	4	128	4	Middle layers	3	0.7955302903035263	0.021677303141732912
2744	clm	4	128	4	Middle layers	4	0.7955302903035263	0.021671642726555754
2745	clm	4	128	4	Middle layers	5	0.7955302903035263	0.021667337851271853
2746	clm	4	128	4	Middle layers	6	0.7955302903035263	0.02167295491836005
2747	clm	4	128	4	Middle layers	7	0.7955302903035263	0.02164917087590683
2748	clm	4	128	4	Middle layers	9	0.7955302903035263	0.021657118977909756
2749	clm	4	128	4	Middle layers	10	0.7955302903035263	0.021661979387233625
2750	clm	4	128	4	Middle layers	11	0.7955302903035263	0.021672152687709185
2751	clm	4	128	4	Middle layers	13	0.7955302903035263	0.02165934512288965
2752	clm	4	128	4	Middle layers	15	0.7955302903035263	0.021675688916274857
2753	clm	4	128	4	Middle layers	18	0.7955302903035263	0.021648819981602067
2754	clm	4	128	4	Middle layers	20	0.7955302903035263	0.021670081715690383
2755	clm	4	128	4	Middle layers	23	0.7955302903035263	0.02166806494849176
2756	clm	4	128	4	Middle layers	27	0.7955302903035263	0.021660258592999734
2757	clm	4	128	4	Middle layers	31	0.7955302903035263	0.021645378184519642
2758	clm	4	128	4	Middle layers	36	0.7955302903035263	0.021683190937720045
2759	clm	4	128	4	Middle layers	41	0.7955302903035263	0.021667453308660347
2760	clm	4	128	4	Middle layers	47	0.7955302903035263	0.0216629837622265
2761	clm	4	128	4	Middle layers	54	0.7955302903035263	0.021667107694824474
2762	clm	4	128	4	Middle layers	62	0.7955302903035263	0.021660903609569418
2763	clm	4	128	4	Middle layers	72	0.7955302903035263	0.0216706159356949
2764	clm	4	128	4	Middle layers	82	0.7955302903035263	0.021673699053546068
2765	clm	4	128	4	Middle layers	95	0.7955302903035263	0.021657617408052287
2766	clm	4	128	4	Middle layers	109	0.7960722046702189	0.02168859787588968
2767	clm	4	128	4	Middle layers	125	0.7966141190369086	0.02166042989254139
2768	clm	4	128	4	Middle layers	143	0.7976979477702929	0.02166738463775292
2769	clm	4	128	4	Middle layers	165	0.7976979477702929	0.02166733765227965
2770	clm	4	128	4	Middle layers	189	0.7982398621369855	0.021656810514422684
2771	clm	4	128	4	Middle layers	217	0.7993236908703676	0.02166712734772755
2772	clm	4	128	4	Middle layers	249	0.800407519603752	0.021653826567754053
2773	clm	4	128	4	Middle layers	286	0.800407519603752	0.02165108311772232
2774	clm	4	128	4	Middle layers	329	0.8020332627038289	0.021654544737734018
2775	clm	4	128	4	Middle layers	378	0.8031170914372112	0.02162132910129534
2776	clm	4	128	4	Middle layers	434	0.8101619782042053	0.02161736215477012
2777	clm	4	128	4	Middle layers	498	0.8101619782042053	0.021605194591431853
2778	clm	4	128	4	Middle layers	572	0.8101619782042053	0.0215874577719722
2779	clm	4	128	4	Middle layers	656	0.8101619782042053	0.02153072483697257
2780	clm	4	128	4	Middle layers	753	0.8107038925708977	0.02150617908550334
2781	clm	4	128	4	Middle layers	865	0.9293831388763936	0.02144832925026792
2782	clm	4	128	4	Middle layers	993	3.560919303531652	0.02132697210135832
2783	clm	4	128	4	Middle layers	1140	6.616774417306591	0.02122315713115457
2784	clm	4	128	4	Middle layers	1309	6.740872807278987	0.021105490809836792
2785	clm	4	128	4	Middle layers	1503	6.5235651462355815	0.021017735480627325
2786	clm	4	128	4	Middle layers	1725	6.370203380461817	0.020919296650746082
2787	clm	4	128	4	Middle layers	1981	6.328475974226544	0.02082801622450906
2788	clm	4	128	4	Middle layers	2274	6.3328112891600785	0.02073916744725205
2789	clm	4	128	4	Middle layers	2610	6.602142729405911	0.020732728257243985
2790	clm	4	128	4	Middle layers	2997	8.372576965387914	0.020730948981662962
2791	clm	4	128	4	Middle layers	3441	10.791682698300038	0.021019723883228446
2792	clm	4	128	4	Middle layers	3950	13.020576488503295	0.020925125950660067
2793	clm	4	128	4	Middle layers	4534	16.003273162774807	0.019722344641958035
2794	clm	4	128	4	Middle layers	5206	16.82860874324638	0.017505916395165685
2795	clm	4	128	4	Middle layers	5976	18.185562317442628	0.015417105940420632
2796	clm	4	128	4	Middle layers	6861	21.12219627054536	0.014882634668698993
2797	clm	4	128	4	Middle layers	7876	23.237288043743323	0.015252385898812844
2798	clm	4	128	4	Middle layers	9042	24.48585874460119	0.01635142814219549
2799	clm	4	128	4	Middle layers	10380	26.114853330876652	0.01809178485265127
2800	clm	4	128	4	Middle layers	11917	27.397564636836115	0.02070415035324905
2801	clm	4	128	4	Middle layers	13681	28.76806607019957	0.024068069524290404
2802	clm	4	128	4	Middle layers	15706	29.962987248754906	0.029656155452377035
2803	clm	4	128	4	Middle layers	18030	30.980702429402157	0.03336058085171307
2804	clm	4	128	4	Middle layers	20699	31.946393830846805	0.040046691598308766
2805	clm	4	128	4	Middle layers	23762	32.83133999165455	0.04479082333094216
2806	clm	4	128	4	Middle layers	27280	33.7097831800619	0.04731808475042019
2807	clm	4	128	4	Middle layers	31317	34.366583392492394	0.04869057688943592
2808	clm	4	128	4	Middle layers	35952	35.0239255192895	0.05067967849906256
2809	clm	4	128	4	Middle layers	41274	35.51327419241215	0.05172264183673873
2810	clm	4	128	4	Middle layers	47382	35.94301228519865	0.05117447334308563
2811	clm	4	128	4	Middle layers	54395	36.329939143016546	0.052281584634372595
2812	clm	4	128	4	Middle layers	62446	36.674054765865975	0.052000915573254314
2813	clm	4	128	4	Middle layers	71688	36.93959280554497	0.05141622410413156
2814	clm	4	128	4	Middle layers	82299	37.189415328589796	0.0515663047601304
2815	clm	4	128	4	Middle layers	94479	37.437070194167966	0.05130469373784618
2816	clm	4	128	4	Middle layers	108463	37.60343790474234	0.05084632331224706
2817	clm	4	128	4	Middle layers	124516	37.79202410435109	0.051472846220473635
2818	clm	4	128	4	Middle layers	142945	37.932921839690955	0.05131988314470139
2819	clm	4	128	4	Middle layers	164102	38.118798467466156	0.05081992543502702
2820	clm	4	128	4	Middle layers	188390	38.20713050923688	0.05170995958500433
2821	clm	4	128	4	Middle layers	216273	38.35995036064411	0.0513077964866043
2822	clm	4	128	4	Middle layers	248282	38.441779430014414	0.051198722237369265
2823	clm	4	128	4	Middle layers	285030	38.53119530051855	0.05139089472551375
2824	clm	4	128	4	Middle layers	327215	38.65150028992414	0.05180917287638935
2825	clm	4	128	4	Middle layers	375645	38.73685180267821	0.05112815222458272
2826	clm	4	128	4	Middle layers	431243	38.835209260232666	0.05149286584723144
2827	clm	4	128	4	Middle layers	495069	38.88235581013488	0.050929208637705566
2828	clm	4	128	4	Middle layers	568342	39.002118885173786	0.05167068003163929
2829	clm	4	128	4	Middle layers	652459	39.04872352070925	0.05146566050404942
2830	clm	4	128	4	Middle layers	749027	39.097495813711596	0.051190982293320655
2831	clm	4	128	4	Middle layers	859887	39.17661531124849	0.05085455020464523
2832	clm	4	128	4	Middle layers	987154	39.18311828364892	0.051289456374475684
2833	clm	4	128	4	Middle layers	1133258	39.22321994678396	0.051156859872820384
2834	clm	4	128	4	Middle layers	1300987	39.304507101787756	0.050854231585827546
2835	clm	4	128	4	Middle layers	1493539	39.336480049422676	0.050717867968350615
2836	clm	4	128	4	Middle layers	1714591	39.39554871539203	0.050583525378500784
2837	clm	4	128	4	Middle layers	1968359	39.481713099696094	0.05049258679577865
2838	clm	4	128	4	Middle layers	2259687	39.50338967436358	0.050275362082666364
2839	clm	4	128	4	Middle layers	2594132	39.477377784762545	0.050244683656712884
2840	clm	4	128	4	Middle layers	2978078	39.55541345356599	0.05023852175088323
2841	clm	4	128	4	Middle layers	3418849	39.5835930006341	0.05003781964066069
2842	clm	4	128	4	Middle layers	3924856	39.5928055448677	0.049980101773833115
2843	clm	4	128	4	Middle layers	4505755	39.61394020516889	0.0499144060087711
2844	clm	4	128	4	Middle layers	1	0.7955302903035263	0.021464906259634667
2845	clm	4	128	4	Middle layers	2	0.7955302903035263	0.02148666372726296
2846	clm	4	128	4	Middle layers	3	0.7955302903035263	0.021496262717077025
2847	clm	4	128	4	Middle layers	4	0.7955302903035263	0.02151275137511605
2848	clm	4	128	4	Middle layers	5	0.7955302903035263	0.021493197224928116
2849	clm	4	128	4	Middle layers	6	0.7955302903035263	0.021488143339700585
2850	clm	4	128	4	Middle layers	7	0.7955302903035263	0.021467682853407322
2851	clm	4	128	4	Middle layers	9	0.7955302903035263	0.021474598987249852
2852	clm	4	128	4	Middle layers	10	0.7955302903035263	0.02149362397728076
2853	clm	4	128	4	Middle layers	11	0.7955302903035263	0.021490158361898784
2854	clm	4	128	4	Middle layers	13	0.7955302903035263	0.021483758269919117
2855	clm	4	128	4	Middle layers	15	0.7955302903035263	0.021503132334679476
2856	clm	4	128	4	Middle layers	18	0.7955302903035263	0.021452308715303584
2857	clm	4	128	4	Middle layers	20	0.7955302903035263	0.021485647979812936
2858	clm	4	128	4	Middle layers	23	0.7955302903035263	0.02147809835357156
2859	clm	4	128	4	Middle layers	27	0.7955302903035263	0.021482795611588865
2860	clm	4	128	4	Middle layers	31	0.7955302903035263	0.021468970724338704
2861	clm	4	128	4	Middle layers	36	0.7955302903035263	0.02150429227349174
2862	clm	4	128	4	Middle layers	41	0.7955302903035263	0.021483977908095794
2863	clm	4	128	4	Middle layers	47	0.7955302903035263	0.021473256393510654
2864	clm	4	128	4	Middle layers	54	0.7955302903035263	0.021469363606576294
2865	clm	4	128	4	Middle layers	62	0.7955302903035263	0.02148390719132903
2866	clm	4	128	4	Middle layers	72	0.7955302903035263	0.021494581247342014
2867	clm	4	128	4	Middle layers	82	0.7955302903035263	0.021499506869167084
2868	clm	4	128	4	Middle layers	95	0.7955302903035263	0.021469156172554613
2869	clm	4	128	4	Middle layers	109	0.7960722046702189	0.021500651907392202
2870	clm	4	128	4	Middle layers	125	0.7966141190369086	0.021485269676388263
2871	clm	4	128	4	Middle layers	143	0.7976979477702929	0.021489697082481746
2872	clm	4	128	4	Middle layers	165	0.7976979477702929	0.021468304115159695
2873	clm	4	128	4	Middle layers	189	0.7982398621369855	0.02148575411405634
2874	clm	4	128	4	Middle layers	217	0.7993236908703676	0.021497065127570547
2875	clm	4	128	4	Middle layers	249	0.800407519603752	0.02148517120915943
2876	clm	4	128	4	Middle layers	286	0.800407519603752	0.021475468594354518
2877	clm	4	128	4	Middle layers	329	0.8020332627038289	0.021471149216769337
2878	clm	4	128	4	Middle layers	378	0.8031170914372112	0.02145342190338908
2879	clm	4	128	4	Middle layers	434	0.8101619782042053	0.021439834562325233
2880	clm	4	128	4	Middle layers	498	0.8101619782042053	0.02140657901313749
2881	clm	4	128	4	Middle layers	572	0.8101619782042053	0.021380635552926925
2882	clm	4	128	4	Middle layers	656	0.8101619782042053	0.021327063059745122
2883	clm	4	128	4	Middle layers	753	0.8107038925708977	0.021278378215946026
2884	clm	4	128	4	Middle layers	865	0.9293831388763936	0.021160311138939056
2885	clm	4	128	4	Middle layers	993	3.560919303531652	0.020938336493820837
2886	clm	4	128	4	Middle layers	1140	6.616774417306591	0.020715516240330058
2887	clm	4	128	4	Middle layers	1309	6.740872807278987	0.020474092534658882
2888	clm	4	128	4	Middle layers	1503	6.5235651462355815	0.020283723436463907
2889	clm	4	128	4	Middle layers	1725	6.370203380461817	0.020143936489316398
2890	clm	4	128	4	Middle layers	1981	6.328475974226544	0.020005299698568357
2891	clm	4	128	4	Middle layers	2274	6.3328112891600785	0.019874960426443555
2892	clm	4	128	4	Middle layers	2610	6.602142729405911	0.019722079952414408
2893	clm	4	128	4	Middle layers	2997	8.372576965387914	0.019293087145728784
2894	clm	4	128	4	Middle layers	3441	10.791682698300038	0.01910334400421334
2895	clm	4	128	4	Middle layers	3950	13.020576488503295	0.017288256477673056
2896	clm	4	128	4	Middle layers	4534	16.003273162774807	0.015835040200895288
2897	clm	4	128	4	Middle layers	5206	16.82860874324638	0.014091683174297659
2898	clm	4	128	4	Middle layers	5976	18.185562317442628	0.013580428144358407
2899	clm	4	128	4	Middle layers	6861	21.12219627054536	0.01863047662319691
2900	clm	4	128	4	Middle layers	7876	23.237288043743323	0.024426682820583582
2901	clm	4	128	4	Middle layers	9042	24.48585874460119	0.028080987406885128
2902	clm	4	128	4	Middle layers	10380	26.114853330876652	0.031053227787734866
2903	clm	4	128	4	Middle layers	11917	27.397564636836115	0.034737693977271576
2904	clm	4	128	4	Middle layers	13681	28.76806607019957	0.03825465998858493
2905	clm	4	128	4	Middle layers	15706	29.962987248754906	0.04059594891750489
2906	clm	4	128	4	Middle layers	18030	30.980702429402157	0.042246612763924885
2907	clm	4	128	4	Middle layers	20699	31.946393830846805	0.04527183869384385
2908	clm	4	128	4	Middle layers	23762	32.83133999165455	0.0454194201905729
2909	clm	4	128	4	Middle layers	27280	33.7097831800619	0.04618056884707813
2910	clm	4	128	4	Middle layers	31317	34.366583392492394	0.04728110584331488
2911	clm	4	128	4	Middle layers	35952	35.0239255192895	0.047922898556715283
2912	clm	4	128	4	Middle layers	41274	35.51327419241215	0.04853109284996644
2913	clm	4	128	4	Middle layers	47382	35.94301228519865	0.04812594405230818
2914	clm	4	128	4	Middle layers	54395	36.329939143016546	0.04913220772021282
2915	clm	4	128	4	Middle layers	62446	36.674054765865975	0.04911881236359487
2916	clm	4	128	4	Middle layers	71688	36.93959280554497	0.04867363458780675
2917	clm	4	128	4	Middle layers	82299	37.189415328589796	0.04871606158741186
2918	clm	4	128	4	Middle layers	94479	37.437070194167966	0.04847716033583521
2919	clm	4	128	4	Middle layers	108463	37.60343790474234	0.048995500950828046
2920	clm	4	128	4	Middle layers	124516	37.79202410435109	0.049118799104359415
2921	clm	4	128	4	Middle layers	142945	37.932921839690955	0.04873634594937755
2922	clm	4	128	4	Middle layers	164102	38.118798467466156	0.04880602383108318
2923	clm	4	128	4	Middle layers	188390	38.20713050923688	0.04911842999644566
2924	clm	4	128	4	Middle layers	216273	38.35995036064411	0.04896392578455327
2925	clm	4	128	4	Middle layers	248282	38.441779430014414	0.04922133582221135
2926	clm	4	128	4	Middle layers	285030	38.53119530051855	0.04938275106805493
2927	clm	4	128	4	Middle layers	327215	38.65150028992414	0.04952014097218561
2928	clm	4	128	4	Middle layers	375645	38.73685180267821	0.04918746038817816
2929	clm	4	128	4	Middle layers	431243	38.835209260232666	0.04924800926463137
2930	clm	4	128	4	Middle layers	495069	38.88235581013488	0.048660919344253546
2931	clm	4	128	4	Middle layers	568342	39.002118885173786	0.04912512098086323
2932	clm	4	128	4	Middle layers	652459	39.04872352070925	0.048767657421024714
2933	clm	4	128	4	Middle layers	749027	39.097495813711596	0.048506389873050886
2934	clm	4	128	4	Middle layers	859887	39.17661531124849	0.04833611546605601
2935	clm	4	128	4	Middle layers	987154	39.18311828364892	0.048429746979385256
2936	clm	4	128	4	Middle layers	1133258	39.22321994678396	0.04836496797569763
2937	clm	4	128	4	Middle layers	1300987	39.304507101787756	0.047925691371461514
2938	clm	4	128	4	Middle layers	1493539	39.336480049422676	0.04807485764463771
2939	clm	4	128	4	Middle layers	1714591	39.39554871539203	0.04775104253355597
2940	clm	4	128	4	Middle layers	1968359	39.481713099696094	0.04742462020667159
2941	clm	4	128	4	Middle layers	2259687	39.50338967436358	0.047220427542976645
2942	clm	4	128	4	Middle layers	2594132	39.477377784762545	0.04713189292459348
2943	clm	4	128	4	Middle layers	2978078	39.55541345356599	0.04701409151747502
2944	clm	4	128	4	Middle layers	3418849	39.5835930006341	0.04717414537991477
2945	clm	4	128	4	Middle layers	3924856	39.5928055448677	0.04685671472757729
2946	clm	4	128	4	Middle layers	4505755	39.61394020516889	0.046893225826860715
3050	clm	4	128	8	Word embedding	1	0.8101619782042053	0.007591479714175332
3051	clm	4	128	8	Word embedding	2	0.8101619782042053	0.007591481507420918
3052	clm	4	128	8	Word embedding	3	0.8101619782042053	0.007591483584186939
3053	clm	4	128	8	Word embedding	4	0.8101619782042053	0.007591485934889497
3054	clm	4	128	8	Word embedding	5	0.8101619782042053	0.0075914867636653035
3055	clm	4	128	8	Word embedding	6	0.8101619782042053	0.007591486757531787
3056	clm	4	128	8	Word embedding	7	0.8101619782042053	0.0075914884619146415
3057	clm	4	128	8	Word embedding	9	0.8101619782042053	0.007591494084132126
3058	clm	4	128	8	Word embedding	10	0.8101619782042053	0.007591499111515107
3059	clm	4	128	8	Word embedding	11	0.8101619782042053	0.007591500937428732
3060	clm	4	128	8	Word embedding	13	0.8101619782042053	0.007591508433177218
3061	clm	4	128	8	Word embedding	15	0.8101619782042053	0.007591513155831514
3062	clm	4	128	8	Word embedding	18	0.8101619782042053	0.007591513762992585
3063	clm	4	128	8	Word embedding	20	0.8101619782042053	0.007591517042992467
3064	clm	4	128	8	Word embedding	23	0.8101619782042053	0.007591528223210473
3065	clm	4	128	8	Word embedding	27	0.8101619782042053	0.007591541249763849
3066	clm	4	128	8	Word embedding	31	0.8101619782042053	0.007591544337629653
3067	clm	4	128	8	Word embedding	36	0.8101619782042053	0.007591572198313724
3068	clm	4	128	8	Word embedding	41	0.8101619782042053	0.007591592478887159
3069	clm	4	128	8	Word embedding	47	0.8101619782042053	0.007591620054384073
3070	clm	4	128	8	Word embedding	54	0.8101619782042053	0.007591662387404981
3071	clm	4	128	8	Word embedding	62	0.8101619782042053	0.007591706919595131
3072	clm	4	128	8	Word embedding	72	0.8101619782042053	0.0075917683385026994
3073	clm	4	128	8	Word embedding	82	0.8101619782042053	0.007591847851253712
3074	clm	4	128	8	Word embedding	95	0.8101619782042053	0.007591956979328267
3075	clm	4	128	8	Word embedding	109	0.8101619782042053	0.007592071184601024
3076	clm	4	128	8	Word embedding	125	0.8101619782042053	0.007592673407868831
3077	clm	4	128	8	Word embedding	143	0.8101619782042053	0.0075928924107262034
3078	clm	4	128	8	Word embedding	165	0.8101619782042053	0.007593233049831265
3079	clm	4	128	8	Word embedding	189	0.8101619782042053	0.007593774230113125
3080	clm	4	128	8	Word embedding	217	0.8101619782042053	0.007594351258572781
3081	clm	4	128	8	Word embedding	249	0.8101619782042053	0.007595150427652464
3082	clm	4	128	8	Word embedding	286	0.8101619782042053	0.00759628676472052
3083	clm	4	128	8	Word embedding	329	0.8101619782042053	0.007598089230028652
3084	clm	4	128	8	Word embedding	378	0.8101619782042053	0.007600668576851615
3085	clm	4	128	8	Word embedding	434	0.8101619782042053	0.007604814470576252
3086	clm	4	128	8	Word embedding	498	0.8101619782042053	0.0076112204533467665
3087	clm	4	128	8	Word embedding	572	0.8107038925708977	0.007620351579940902
3088	clm	4	128	8	Word embedding	656	0.81178772130428	0.0076344203518280244
3089	clm	4	128	8	Word embedding	753	0.8345481247053352	0.007656628189910668
3090	clm	4	128	8	Word embedding	865	1.3618308034964322	0.007693054427211169
3091	clm	4	128	8	Word embedding	993	4.537990906676937	0.007747243684905309
3092	clm	4	128	8	Word embedding	1140	6.4639545658994875	0.007818117522032247
3093	clm	4	128	8	Word embedding	1309	6.921330291387344	0.00790861141240455
3094	clm	4	128	8	Word embedding	1503	7.304463748638451	0.008020609105060604
3095	clm	4	128	8	Word embedding	1725	7.473541031046268	0.008168091154777294
3096	clm	4	128	8	Word embedding	1981	7.509849293614622	0.008363287618681846
3097	clm	4	128	8	Word embedding	2274	7.534777354482455	0.008628856947608838
3098	clm	4	128	8	Word embedding	2610	8.850545436810078	0.008981988146487629
3099	clm	4	128	8	Word embedding	2997	10.841538820035664	0.009429603423008876
3100	clm	4	128	8	Word embedding	3441	12.504674011412725	0.009898971420412944
3101	clm	4	128	8	Word embedding	3950	14.024743809983173	0.010274394476833577
3102	clm	4	128	8	Word embedding	4534	15.62013970552374	0.010533694832295387
3103	clm	4	128	8	Word embedding	5206	16.762495190509984	0.010742445025411081
3104	clm	4	128	8	Word embedding	5976	17.981260601199832	0.010924925893309838
3105	clm	4	128	8	Word embedding	6861	20.509291121816897	0.011216256142235538
3106	clm	4	128	8	Word embedding	7876	23.238913786843405	0.011575437849980464
3107	clm	4	128	8	Word embedding	9042	24.611582877673712	0.012000446813256658
3108	clm	4	128	8	Word embedding	10380	26.07746123957489	0.012426539176957121
3109	clm	4	128	8	Word embedding	11917	27.51353431130809	0.01278859220616072
3110	clm	4	128	8	Word embedding	13681	28.795161788534184	0.013054047890743225
3111	clm	4	128	8	Word embedding	15706	29.954316618887827	0.013173884059328822
3112	clm	4	128	8	Word embedding	18030	30.93789119443349	0.013288269557285223
3113	clm	4	128	8	Word embedding	20699	31.941516601546603	0.0133794263833923
3114	clm	4	128	8	Word embedding	23762	32.831881906021266	0.013548696438990109
3115	clm	4	128	8	Word embedding	27280	33.668597688193266	0.013690421103021449
3116	clm	4	128	8	Word embedding	31317	34.40614314126073	0.013807847221057747
3117	clm	4	128	8	Word embedding	35952	34.98436577052097	0.01382660480111056
3118	clm	4	128	8	Word embedding	41274	35.51327419241215	0.013877226910475835
3119	clm	4	128	8	Word embedding	47382	35.92838059729808	0.014057729841432191
3120	clm	4	128	8	Word embedding	54395	36.30446916778204	0.014124888478396127
3121	clm	4	128	8	Word embedding	62446	36.557543177027135	0.014358583829609537
3122	clm	4	128	8	Word embedding	71688	36.90653602917664	0.014497792578185596
3123	clm	4	128	8	Word embedding	82299	37.182370441822854	0.014642051547177903
3124	clm	4	128	8	Word embedding	94479	37.38125301439867	0.014763819519996939
3125	clm	4	128	8	Word embedding	108463	37.576342186407636	0.014855468827637337
3126	clm	4	128	8	Word embedding	124516	37.74758712628228	0.014908011078678752
3127	clm	4	128	8	Word embedding	142945	37.88143997485522	0.014954335460838887
3128	clm	4	128	8	Word embedding	164102	38.03317599752882	0.014888634124520104
3129	clm	4	128	8	Word embedding	188390	38.18057670526911	0.014819322715302308
3130	clm	4	128	8	Word embedding	216273	38.31551338257531	0.014807048404519177
3131	clm	4	128	8	Word embedding	248282	38.44394708748129	0.014733461683162731
3132	clm	4	128	8	Word embedding	285030	38.53498870108536	0.01473121333039214
3133	clm	4	128	8	Word embedding	327215	38.64933263245747	0.014698006193818417
3134	clm	4	128	8	Word embedding	375645	38.75608976269577	0.014714632273756358
3135	clm	4	128	8	Word embedding	431243	38.84496371883321	0.014716544501396422
3136	clm	4	128	8	Word embedding	495069	38.949553191604636	0.01465585520913035
3137	clm	4	128	8	Word embedding	568342	39.03029843224167	0.014739690976581964
3138	clm	4	128	8	Word embedding	652459	39.116462816545685	0.014646980620778889
3139	clm	4	128	8	Word embedding	749027	39.13651364811325	0.014638166674061552
3140	clm	4	128	8	Word embedding	859887	39.16686085264801	0.014520534399207932
3141	clm	4	128	8	Word embedding	987154	39.19774997154946	0.014432392899612224
3142	clm	4	128	8	Word embedding	1133258	39.25627672315213	0.014329105411093923
3143	clm	4	128	8	Word embedding	1300987	39.30775858798789	0.014219375582876616
3144	clm	4	128	8	Word embedding	1493539	39.33051899138899	0.014067960266139021
3145	clm	4	128	8	Word embedding	1714591	39.33485430632253	0.013860920881948019
3146	clm	4	128	8	Word embedding	1968359	39.36032428155704	0.013742660289530717
3147	clm	4	128	8	Word embedding	2259687	39.449740152061175	0.013549676284975696
3148	clm	4	128	8	Word embedding	2594132	39.455159295728116	0.013510818021378794
3149	clm	4	128	8	Word embedding	2978078	39.49200947266309	0.01338924318006787
3150	clm	4	128	8	Word embedding	3418849	39.48767415772954	0.013320431561850867
3151	clm	4	128	8	Word embedding	3924856	39.49688670196337	0.013222298372068396
3152	clm	4	128	8	Word embedding	4505755	39.56679365526668	0.013139752818198491
3256	clm	4	128	8	Middle layers	1	0.8101619782042053	0.021277533056776484
3257	clm	4	128	8	Middle layers	2	0.8101619782042053	0.02127876991959019
3258	clm	4	128	8	Middle layers	3	0.8101619782042053	0.02127450798010376
3259	clm	4	128	8	Middle layers	4	0.8101619782042053	0.021285460505934543
3260	clm	4	128	8	Middle layers	5	0.8101619782042053	0.021295211360758876
3261	clm	4	128	8	Middle layers	6	0.8101619782042053	0.02126120325540451
3262	clm	4	128	8	Middle layers	7	0.8101619782042053	0.021283969201559755
3263	clm	4	128	8	Middle layers	9	0.8101619782042053	0.021276146266060864
3264	clm	4	128	8	Middle layers	10	0.8101619782042053	0.021282417328076172
3265	clm	4	128	8	Middle layers	11	0.8101619782042053	0.021273435347439286
3266	clm	4	128	8	Middle layers	13	0.8101619782042053	0.02126975678884202
3267	clm	4	128	8	Middle layers	15	0.8101619782042053	0.021268256468699846
3268	clm	4	128	8	Middle layers	18	0.8101619782042053	0.02127213723567248
3269	clm	4	128	8	Middle layers	20	0.8101619782042053	0.021278035742628935
3270	clm	4	128	8	Middle layers	23	0.8101619782042053	0.02126865223889709
3271	clm	4	128	8	Middle layers	27	0.8101619782042053	0.02128118667296868
3272	clm	4	128	8	Middle layers	31	0.8101619782042053	0.02126981323079266
3273	clm	4	128	8	Middle layers	36	0.8101619782042053	0.02126769158625433
3274	clm	4	128	8	Middle layers	41	0.8101619782042053	0.021283036226203582
3275	clm	4	128	8	Middle layers	47	0.8101619782042053	0.02129428936962758
3276	clm	4	128	8	Middle layers	54	0.8101619782042053	0.021266875467507357
3277	clm	4	128	8	Middle layers	62	0.8101619782042053	0.021258331021714986
3278	clm	4	128	8	Middle layers	72	0.8101619782042053	0.021285209891329867
3279	clm	4	128	8	Middle layers	82	0.8101619782042053	0.021281625909415958
3280	clm	4	128	8	Middle layers	95	0.8101619782042053	0.021277452873649287
3281	clm	4	128	8	Middle layers	109	0.8101619782042053	0.02129473582999113
3282	clm	4	128	8	Middle layers	125	0.8101619782042053	0.021270560722090326
3283	clm	4	128	8	Middle layers	143	0.8101619782042053	0.021264965711462705
3284	clm	4	128	8	Middle layers	165	0.8101619782042053	0.021272973360678567
3285	clm	4	128	8	Middle layers	189	0.8101619782042053	0.02125491033048039
3286	clm	4	128	8	Middle layers	217	0.8101619782042053	0.02124454939500164
3287	clm	4	128	8	Middle layers	249	0.8101619782042053	0.0212601816331561
3288	clm	4	128	8	Middle layers	286	0.8101619782042053	0.021239168320463464
3289	clm	4	128	8	Middle layers	329	0.8101619782042053	0.02124507460792924
3290	clm	4	128	8	Middle layers	378	0.8101619782042053	0.02124642013763223
3291	clm	4	128	8	Middle layers	434	0.8101619782042053	0.021229217328320758
3292	clm	4	128	8	Middle layers	498	0.8101619782042053	0.021192439451175403
3293	clm	4	128	8	Middle layers	572	0.8107038925708977	0.02117721679944565
3294	clm	4	128	8	Middle layers	656	0.81178772130428	0.021129104176105504
3295	clm	4	128	8	Middle layers	753	0.8345481247053352	0.021065113103965794
3296	clm	4	128	8	Middle layers	865	1.3618308034964322	0.020945295679223513
3297	clm	4	128	8	Middle layers	993	4.537990906676937	0.02075938137218209
3298	clm	4	128	8	Middle layers	1140	6.4639545658994875	0.02056167932809253
3299	clm	4	128	8	Middle layers	1309	6.921330291387344	0.020269313278949368
3300	clm	4	128	8	Middle layers	1503	7.304463748638451	0.01997753456190705
3301	clm	4	128	8	Middle layers	1725	7.473541031046268	0.01971036239236964
3302	clm	4	128	8	Middle layers	1981	7.509849293614622	0.01947608109211049
3303	clm	4	128	8	Middle layers	2274	7.534777354482455	0.019390043053418002
3304	clm	4	128	8	Middle layers	2610	8.850545436810078	0.019431522975114992
3305	clm	4	128	8	Middle layers	2997	10.841538820035664	0.019651480953144843
3306	clm	4	128	8	Middle layers	3441	12.504674011412725	0.019935997300568768
3307	clm	4	128	8	Middle layers	3950	14.024743809983173	0.020882946603146983
3308	clm	4	128	8	Middle layers	4534	15.62013970552374	0.02191355165933573
3309	clm	4	128	8	Middle layers	5206	16.762495190509984	0.01913527523077804
3310	clm	4	128	8	Middle layers	5976	17.981260601199832	0.016130621490833986
3311	clm	4	128	8	Middle layers	6861	20.509291121816897	0.01542383188265091
3312	clm	4	128	8	Middle layers	7876	23.238913786843405	0.015488036142294341
3313	clm	4	128	8	Middle layers	9042	24.611582877673712	0.016469510042114298
3314	clm	4	128	8	Middle layers	10380	26.07746123957489	0.017170567400232234
3315	clm	4	128	8	Middle layers	11917	27.51353431130809	0.017567237525871856
3316	clm	4	128	8	Middle layers	13681	28.795161788534184	0.019311923044419078
3317	clm	4	128	8	Middle layers	15706	29.954316618887827	0.022483766184828533
3318	clm	4	128	8	Middle layers	18030	30.93789119443349	0.02605855510957185
3319	clm	4	128	8	Middle layers	20699	31.941516601546603	0.02850509650321482
3320	clm	4	128	8	Middle layers	23762	32.831881906021266	0.03089451352001642
3321	clm	4	128	8	Middle layers	27280	33.668597688193266	0.03570314638319572
3322	clm	4	128	8	Middle layers	31317	34.40614314126073	0.03837348269254619
3323	clm	4	128	8	Middle layers	35952	34.98436577052097	0.04171604709181866
3324	clm	4	128	8	Middle layers	41274	35.51327419241215	0.04408820834669818
3325	clm	4	128	8	Middle layers	47382	35.92838059729808	0.045852209443959416
3326	clm	4	128	8	Middle layers	54395	36.30446916778204	0.04654979836003834
3327	clm	4	128	8	Middle layers	62446	36.557543177027135	0.04728797110302958
3328	clm	4	128	8	Middle layers	71688	36.90653602917664	0.0484619611284284
3329	clm	4	128	8	Middle layers	82299	37.182370441822854	0.04878561376825788
3330	clm	4	128	8	Middle layers	94479	37.38125301439867	0.04882587354374483
3331	clm	4	128	8	Middle layers	108463	37.576342186407636	0.048458153204874385
3332	clm	4	128	8	Middle layers	124516	37.74758712628228	0.04900754740652129
3333	clm	4	128	8	Middle layers	142945	37.88143997485522	0.04952785587913966
3334	clm	4	128	8	Middle layers	164102	38.03317599752882	0.050190406251657604
3335	clm	4	128	8	Middle layers	188390	38.18057670526911	0.050046872675159816
3336	clm	4	128	8	Middle layers	216273	38.31551338257531	0.05054099055448526
3337	clm	4	128	8	Middle layers	248282	38.44394708748129	0.049901507232875876
3338	clm	4	128	8	Middle layers	285030	38.53498870108536	0.050020433275685124
3339	clm	4	128	8	Middle layers	327215	38.64933263245747	0.05019704770976669
3340	clm	4	128	8	Middle layers	375645	38.75608976269577	0.05043039016340306
3341	clm	4	128	8	Middle layers	431243	38.84496371883321	0.050273035023072926
3342	clm	4	128	8	Middle layers	495069	38.949553191604636	0.050156328871012165
3343	clm	4	128	8	Middle layers	568342	39.03029843224167	0.05065743868582318
3344	clm	4	128	8	Middle layers	652459	39.116462816545685	0.05011436857193848
3345	clm	4	128	8	Middle layers	749027	39.13651364811325	0.05042551268644399
3346	clm	4	128	8	Middle layers	859887	39.16686085264801	0.05022071210542257
3347	clm	4	128	8	Middle layers	987154	39.19774997154946	0.05029957437059147
3348	clm	4	128	8	Middle layers	1133258	39.25627672315213	0.05034098776520742
3349	clm	4	128	8	Middle layers	1300987	39.30775858798789	0.05056148640901315
3350	clm	4	128	8	Middle layers	1493539	39.33051899138899	0.05014008577787662
3351	clm	4	128	8	Middle layers	1714591	39.33485430632253	0.050131159405125025
3352	clm	4	128	8	Middle layers	1968359	39.36032428155704	0.050201519770514416
3353	clm	4	128	8	Middle layers	2259687	39.449740152061175	0.049727579850960595
3354	clm	4	128	8	Middle layers	2594132	39.455159295728116	0.049827307537792284
3355	clm	4	128	8	Middle layers	2978078	39.49200947266309	0.04961514155999033
3356	clm	4	128	8	Middle layers	3418849	39.48767415772954	0.04941537154389459
3357	clm	4	128	8	Middle layers	3924856	39.49688670196337	0.049307610153024234
3358	clm	4	128	8	Middle layers	4505755	39.56679365526668	0.04921865112604523
3359	clm	4	128	8	Middle layers	1	0.8101619782042053	0.021568901822864462
3360	clm	4	128	8	Middle layers	2	0.8101619782042053	0.02155834497778776
3361	clm	4	128	8	Middle layers	3	0.8101619782042053	0.021565116867092303
3362	clm	4	128	8	Middle layers	4	0.8101619782042053	0.0215771499969714
3363	clm	4	128	8	Middle layers	5	0.8101619782042053	0.02160286411534266
3364	clm	4	128	8	Middle layers	6	0.8101619782042053	0.021559427221455683
3365	clm	4	128	8	Middle layers	7	0.8101619782042053	0.021560844622235023
3366	clm	4	128	8	Middle layers	9	0.8101619782042053	0.021576394016566715
3367	clm	4	128	8	Middle layers	10	0.8101619782042053	0.02157293487220876
3368	clm	4	128	8	Middle layers	11	0.8101619782042053	0.02156901560742746
3369	clm	4	128	8	Middle layers	13	0.8101619782042053	0.021563619115056568
3370	clm	4	128	8	Middle layers	15	0.8101619782042053	0.021561505575970603
3371	clm	4	128	8	Middle layers	18	0.8101619782042053	0.021564880013116395
3372	clm	4	128	8	Middle layers	20	0.8101619782042053	0.021567858927762803
3373	clm	4	128	8	Middle layers	23	0.8101619782042053	0.02156462421021403
3374	clm	4	128	8	Middle layers	27	0.8101619782042053	0.021581237136446708
3375	clm	4	128	8	Middle layers	31	0.8101619782042053	0.021573123987818948
3376	clm	4	128	8	Middle layers	36	0.8101619782042053	0.021551695421051377
3377	clm	4	128	8	Middle layers	41	0.8101619782042053	0.02157989841448343
3378	clm	4	128	8	Middle layers	47	0.8101619782042053	0.021591747362604007
3379	clm	4	128	8	Middle layers	54	0.8101619782042053	0.02154938293884704
3380	clm	4	128	8	Middle layers	62	0.8101619782042053	0.021545180894847603
3381	clm	4	128	8	Middle layers	72	0.8101619782042053	0.021571735476904403
3382	clm	4	128	8	Middle layers	82	0.8101619782042053	0.021559739849613617
3383	clm	4	128	8	Middle layers	95	0.8101619782042053	0.0215617918278202
3384	clm	4	128	8	Middle layers	109	0.8101619782042053	0.021576872665219664
3385	clm	4	128	8	Middle layers	125	0.8101619782042053	0.021548641682608106
3386	clm	4	128	8	Middle layers	143	0.8101619782042053	0.02154207478086124
3387	clm	4	128	8	Middle layers	165	0.8101619782042053	0.021572028006162567
3388	clm	4	128	8	Middle layers	189	0.8101619782042053	0.021537129143122957
3389	clm	4	128	8	Middle layers	217	0.8101619782042053	0.021531066498431884
3390	clm	4	128	8	Middle layers	249	0.8101619782042053	0.021538922024434002
3391	clm	4	128	8	Middle layers	286	0.8101619782042053	0.02151880816573424
3392	clm	4	128	8	Middle layers	329	0.8101619782042053	0.021513048319893785
3393	clm	4	128	8	Middle layers	378	0.8101619782042053	0.021506286678627452
3394	clm	4	128	8	Middle layers	434	0.8101619782042053	0.021482679629917883
3395	clm	4	128	8	Middle layers	498	0.8101619782042053	0.021426665885012942
3396	clm	4	128	8	Middle layers	572	0.8107038925708977	0.021360537970698798
3397	clm	4	128	8	Middle layers	656	0.81178772130428	0.021268857040714392
3398	clm	4	128	8	Middle layers	753	0.8345481247053352	0.021130372800735042
3399	clm	4	128	8	Middle layers	865	1.3618308034964322	0.02084123811904795
3400	clm	4	128	8	Middle layers	993	4.537990906676937	0.020477271651104384
3401	clm	4	128	8	Middle layers	1140	6.4639545658994875	0.020052116095029597
3402	clm	4	128	8	Middle layers	1309	6.921330291387344	0.01961770262545622
3403	clm	4	128	8	Middle layers	1503	7.304463748638451	0.019265179233484104
3404	clm	4	128	8	Middle layers	1725	7.473541031046268	0.019038731632683218
3405	clm	4	128	8	Middle layers	1981	7.509849293614622	0.018836811319787795
3406	clm	4	128	8	Middle layers	2274	7.534777354482455	0.018779371820406246
3407	clm	4	128	8	Middle layers	2610	8.850545436810078	0.018730241171198984
3408	clm	4	128	8	Middle layers	2997	10.841538820035664	0.018089977024459532
3409	clm	4	128	8	Middle layers	3441	12.504674011412725	0.017095141605979077
3410	clm	4	128	8	Middle layers	3950	14.024743809983173	0.017613822624858326
3411	clm	4	128	8	Middle layers	4534	15.62013970552374	0.018889295858087397
3412	clm	4	128	8	Middle layers	5206	16.762495190509984	0.015587470746357277
3413	clm	4	128	8	Middle layers	5976	17.981260601199832	0.01334335243525875
3414	clm	4	128	8	Middle layers	6861	20.509291121816897	0.014710981037597586
3415	clm	4	128	8	Middle layers	7876	23.238913786843405	0.021432195965554065
3416	clm	4	128	8	Middle layers	9042	24.611582877673712	0.030054397007584322
3417	clm	4	128	8	Middle layers	10380	26.07746123957489	0.033577620121647264
3418	clm	4	128	8	Middle layers	11917	27.51353431130809	0.03676596370908514
3419	clm	4	128	8	Middle layers	13681	28.795161788534184	0.03762634639203601
3420	clm	4	128	8	Middle layers	15706	29.954316618887827	0.04255002739494598
3421	clm	4	128	8	Middle layers	18030	30.93789119443349	0.04430659119049441
3422	clm	4	128	8	Middle layers	20699	31.941516601546603	0.04644217996404361
3423	clm	4	128	8	Middle layers	23762	32.831881906021266	0.047394588224516365
3424	clm	4	128	8	Middle layers	27280	33.668597688193266	0.04759751178055312
3425	clm	4	128	8	Middle layers	31317	34.40614314126073	0.047431949084883795
3426	clm	4	128	8	Middle layers	35952	34.98436577052097	0.04758431367261523
3427	clm	4	128	8	Middle layers	41274	35.51327419241215	0.048383943479470774
3428	clm	4	128	8	Middle layers	47382	35.92838059729808	0.048701760192247784
3429	clm	4	128	8	Middle layers	54395	36.30446916778204	0.049296427193785824
3430	clm	4	128	8	Middle layers	62446	36.557543177027135	0.048859155943196154
3431	clm	4	128	8	Middle layers	71688	36.90653602917664	0.04963532651349091
3432	clm	4	128	8	Middle layers	82299	37.182370441822854	0.048963318165479955
3433	clm	4	128	8	Middle layers	94479	37.38125301439867	0.04935793346731782
3434	clm	4	128	8	Middle layers	108463	37.576342186407636	0.049304524296495816
3435	clm	4	128	8	Middle layers	124516	37.74758712628228	0.04950515006421924
3436	clm	4	128	8	Middle layers	142945	37.88143997485522	0.049359030522932786
3437	clm	4	128	8	Middle layers	164102	38.03317599752882	0.04936094845484365
3438	clm	4	128	8	Middle layers	188390	38.18057670526911	0.049316459868450284
3439	clm	4	128	8	Middle layers	216273	38.31551338257531	0.048974256710508944
3440	clm	4	128	8	Middle layers	248282	38.44394708748129	0.049024586669226385
3441	clm	4	128	8	Middle layers	285030	38.53498870108536	0.04908760953963896
3442	clm	4	128	8	Middle layers	327215	38.64933263245747	0.04847485426919913
3443	clm	4	128	8	Middle layers	375645	38.75608976269577	0.048824908550052
3444	clm	4	128	8	Middle layers	431243	38.84496371883321	0.04851760918637973
3445	clm	4	128	8	Middle layers	495069	38.949553191604636	0.04851508102804966
3446	clm	4	128	8	Middle layers	568342	39.03029843224167	0.0482893276957332
3447	clm	4	128	8	Middle layers	652459	39.116462816545685	0.04847162763445958
3448	clm	4	128	8	Middle layers	749027	39.13651364811325	0.04842787543781349
3449	clm	4	128	8	Middle layers	859887	39.16686085264801	0.04822319647899425
3450	clm	4	128	8	Middle layers	987154	39.19774997154946	0.04808385487108752
3451	clm	4	128	8	Middle layers	1133258	39.25627672315213	0.04794147793299854
3452	clm	4	128	8	Middle layers	1300987	39.30775858798789	0.04805298668684389
3453	clm	4	128	8	Middle layers	1493539	39.33051899138899	0.04764519962801601
3454	clm	4	128	8	Middle layers	1714591	39.33485430632253	0.047734166877753365
3455	clm	4	128	8	Middle layers	1968359	39.36032428155704	0.04756816790100979
3456	clm	4	128	8	Middle layers	2259687	39.449740152061175	0.04727314388234612
3457	clm	4	128	8	Middle layers	2594132	39.455159295728116	0.047261224634526
3458	clm	4	128	8	Middle layers	2978078	39.49200947266309	0.047254203318746565
3459	clm	4	128	8	Middle layers	3418849	39.48767415772954	0.04711744864470026
3460	clm	4	128	8	Middle layers	3924856	39.49688670196337	0.04725017500040965
3461	clm	4	128	8	Middle layers	4505755	39.56679365526668	0.04705914021387897
3565	clm	8	128	4	Word embedding	1	0.8020332627038289	0.00543954667245175
3566	clm	8	128	4	Word embedding	2	0.8020332627038289	0.005439549002918654
3567	clm	8	128	4	Word embedding	3	0.8020332627038289	0.005439554272123677
3568	clm	8	128	4	Word embedding	4	0.8020332627038289	0.005439556775478142
3569	clm	8	128	4	Word embedding	5	0.8020332627038289	0.005439557819525775
3570	clm	8	128	4	Word embedding	6	0.8020332627038289	0.0054395615427188845
3571	clm	8	128	4	Word embedding	7	0.8020332627038289	0.005439563112719436
3572	clm	8	128	4	Word embedding	9	0.8020332627038289	0.00543957180799044
3573	clm	8	128	4	Word embedding	10	0.8020332627038289	0.005439578058603307
3574	clm	8	128	4	Word embedding	11	0.8020332627038289	0.005439583432816539
3575	clm	8	128	4	Word embedding	13	0.8020332627038289	0.005439593549962976
3576	clm	8	128	4	Word embedding	15	0.8020332627038289	0.00543960515097108
3577	clm	8	128	4	Word embedding	18	0.8020332627038289	0.005439622880460341
3578	clm	8	128	4	Word embedding	20	0.8020332627038289	0.005439629518999972
3579	clm	8	128	4	Word embedding	23	0.8020332627038289	0.005439654373584918
3580	clm	8	128	4	Word embedding	27	0.8020332627038289	0.0054396830293316845
3581	clm	8	128	4	Word embedding	31	0.8020332627038289	0.005439705791472984
3582	clm	8	128	4	Word embedding	36	0.8020332627038289	0.005439751668612535
3583	clm	8	128	4	Word embedding	41	0.8020332627038289	0.005439796547795551
3584	clm	8	128	4	Word embedding	47	0.8020332627038289	0.005439852759885801
3585	clm	8	128	4	Word embedding	54	0.8020332627038289	0.005439924562228642
3586	clm	8	128	4	Word embedding	62	0.8020332627038289	0.005440020565429204
3587	clm	8	128	4	Word embedding	72	0.8025751770705213	0.005440150701318498
3588	clm	8	128	4	Word embedding	82	0.8025751770705213	0.00544028763023794
3589	clm	8	128	4	Word embedding	95	0.8025751770705213	0.005440491974414513
3590	clm	8	128	4	Word embedding	109	0.8025751770705213	0.005440767667890026
3591	clm	8	128	4	Word embedding	125	0.8025751770705213	0.005441127339643497
3592	clm	8	128	4	Word embedding	143	0.8025751770705213	0.005441589571762781
3593	clm	8	128	4	Word embedding	165	0.8025751770705213	0.00544232709038656
3594	clm	8	128	4	Word embedding	189	0.8025751770705213	0.005443311703703057
3595	clm	8	128	4	Word embedding	217	0.8025751770705213	0.005444785195312689
3596	clm	8	128	4	Word embedding	249	0.8025751770705213	0.005445780729337515
3597	clm	8	128	4	Word embedding	286	0.8025751770705213	0.005448783362040952
3598	clm	8	128	4	Word embedding	329	0.8096200638375133	0.005453449736272871
3599	clm	8	128	4	Word embedding	378	0.8096200638375133	0.00546041606603576
3600	clm	8	128	4	Word embedding	434	0.812329635670972	0.005470365167173527
3601	clm	8	128	4	Word embedding	498	0.8345481247053352	0.005484837602042591
3602	clm	8	128	4	Word embedding	572	1.25453175889146	0.005506080571304416
3603	clm	8	128	4	Word embedding	656	3.5175661541963086	0.005535237835370838
3604	clm	8	128	4	Word embedding	753	6.065105592014342	0.005574354422557374
3605	clm	8	128	4	Word embedding	865	7.669714031788689	0.0056245738362603855
3606	clm	8	128	4	Word embedding	993	7.981314792636456	0.005685345970370048
3607	clm	8	128	4	Word embedding	1140	7.924413784133812	0.005761372297731048
3608	clm	8	128	4	Word embedding	1309	7.9314586709008355	0.005861561300163426
3609	clm	8	128	4	Word embedding	1503	8.0772336355409	0.005996101322141718
3610	clm	8	128	4	Word embedding	1725	8.350358476353566	0.006167404557232796
3611	clm	8	128	4	Word embedding	1981	8.677132839468722	0.006400304795225444
3612	clm	8	128	4	Word embedding	2274	10.088819764700792	0.006703928020573536
3613	clm	8	128	4	Word embedding	2610	10.895730256704836	0.007095030855497878
3614	clm	8	128	4	Word embedding	2997	12.878594924430013	0.007569714907033922
3615	clm	8	128	4	Word embedding	3441	14.48157762110433	0.008086115097473952
3616	clm	8	128	4	Word embedding	3950	15.974551701340186	0.008540272638691804
3617	clm	8	128	4	Word embedding	4534	17.037787688789418	0.008887870004376873
3618	clm	8	128	4	Word embedding	5206	18.152505541074387	0.009176374108339823
3619	clm	8	128	4	Word embedding	5976	21.054456974708906	0.009532747574965375
3620	clm	8	128	4	Word embedding	6861	23.22807549950953	0.010050324140133104
3621	clm	8	128	4	Word embedding	7876	24.607789477106813	0.010627233601689521
3622	clm	8	128	4	Word embedding	9042	26.13219459061079	0.011160450622350254
3623	clm	8	128	4	Word embedding	10380	27.594821466311874	0.011668819982364225
3624	clm	8	128	4	Word embedding	11917	28.77836244316676	0.012128695674445992
3625	clm	8	128	4	Word embedding	13681	30.03668760262507	0.012483269825509282
3626	clm	8	128	4	Word embedding	15706	31.195300518612047	0.01277182297627797
3627	clm	8	128	4	Word embedding	18030	32.199467840091955	0.012961137272006585
3628	clm	8	128	4	Word embedding	20699	33.12288992093465	0.013105359345382539
3629	clm	8	128	4	Word embedding	23762	33.96177336057361	0.013273510859572292
3630	clm	8	128	4	Word embedding	27280	34.72749836070901	0.013374616235676078
3631	clm	8	128	4	Word embedding	31317	35.44607681094238	0.013392006386710176
3632	clm	8	128	4	Word embedding	35952	36.053562816003726	0.013420095962439349
3633	clm	8	128	4	Word embedding	41274	36.54399531785985	0.013578614316572592
3634	clm	8	128	4	Word embedding	47382	36.993242327847376	0.01374174938300327
3635	clm	8	128	4	Word embedding	54395	37.401845760332925	0.01396622380543188
3636	clm	8	128	4	Word embedding	62446	37.72970395218145	0.014200322805631549
3637	clm	8	128	4	Word embedding	71688	37.99740964932711	0.014422851824195443
3638	clm	8	128	4	Word embedding	82299	38.28408234930712	0.014651587343868002
3639	clm	8	128	4	Word embedding	94479	38.51277021205114	0.014846090397779468
3640	clm	8	128	4	Word embedding	108463	38.773431022429904	0.015046410437453488
3641	clm	8	128	4	Word embedding	124516	38.995073998406845	0.015157113279215643
3642	clm	8	128	4	Word embedding	142945	39.15222916474747	0.015245797741870033
3643	clm	8	128	4	Word embedding	164102	39.22592951861737	0.015383171636571548
3644	clm	8	128	4	Word embedding	188390	39.40259360215897	0.015506402918352775
3645	clm	8	128	4	Word embedding	216273	39.526691992131404	0.01543539675657296
3646	clm	8	128	4	Word embedding	248282	39.667047813104546	0.015485507909172856
3647	clm	8	128	4	Word embedding	285030	39.777056429542974	0.01549583942130512
3648	clm	8	128	4	Word embedding	327215	39.857801670180024	0.015479591846800802
3649	clm	8	128	4	Word embedding	375645	39.925540966016456	0.015435264101526364
3650	clm	8	128	4	Word embedding	431243	40.04259446922197	0.015401108246699208
3651	clm	8	128	4	Word embedding	495069	40.14772585636009	0.015335619397828026
3652	clm	8	128	4	Word embedding	568342	40.20625260796296	0.015245933427255776
3653	clm	8	128	4	Word embedding	652459	40.311925909467845	0.015164204287140737
3654	clm	8	128	4	Word embedding	749027	40.313551652567746	0.015071091482862519
3655	clm	8	128	4	Word embedding	859887	40.44252727184042	0.014939606026281648
3656	clm	8	128	4	Word embedding	987154	40.49509296540963	0.014853828629489356
3657	clm	8	128	4	Word embedding	1133258	40.53356888544476	0.01470871224100714
3658	clm	8	128	4	Word embedding	1300987	40.560664603779394	0.01461274683019182
3659	clm	8	128	4	Word embedding	1493539	40.59588903761423	0.014469105496502942
3660	clm	8	128	4	Word embedding	1714591	40.64249367314971	0.014404729873030401
3661	clm	8	128	4	Word embedding	1968359	40.66850556275094	0.014337596502291662
3662	clm	8	128	4	Word embedding	2259687	40.68801447995193	0.014296904042780511
3663	clm	8	128	4	Word embedding	2594132	40.75250228958829	0.014226521677437869
3664	clm	8	128	4	Word embedding	2978078	40.80398415442402	0.01418261678989598
3665	clm	8	128	4	Word embedding	3418849	40.82782838655839	0.014098123225787873
3969	clm	8	128	4	Middle layers	1	0.8020332627038289	0.019471546986086507
3970	clm	8	128	4	Middle layers	2	0.8020332627038289	0.01949387522975468
3971	clm	8	128	4	Middle layers	3	0.8020332627038289	0.019485824763945104
3972	clm	8	128	4	Middle layers	4	0.8020332627038289	0.019488442159679865
3973	clm	8	128	4	Middle layers	5	0.8020332627038289	0.019490475181693022
3974	clm	8	128	4	Middle layers	6	0.8020332627038289	0.019495961212681805
3975	clm	8	128	4	Middle layers	7	0.8020332627038289	0.019510059653281345
3976	clm	8	128	4	Middle layers	9	0.8020332627038289	0.01948270592756313
3977	clm	8	128	4	Middle layers	10	0.8020332627038289	0.01949305081143403
3978	clm	8	128	4	Middle layers	11	0.8020332627038289	0.019467208174606673
3979	clm	8	128	4	Middle layers	13	0.8020332627038289	0.01946758420897584
3980	clm	8	128	4	Middle layers	15	0.8020332627038289	0.01950356241537997
3981	clm	8	128	4	Middle layers	18	0.8020332627038289	0.019529149990580787
3982	clm	8	128	4	Middle layers	20	0.8020332627038289	0.019511405341639827
3983	clm	8	128	4	Middle layers	23	0.8020332627038289	0.01950540886791
3984	clm	8	128	4	Middle layers	27	0.8020332627038289	0.019511037813667108
3985	clm	8	128	4	Middle layers	31	0.8020332627038289	0.01951940112279376
3986	clm	8	128	4	Middle layers	36	0.8020332627038289	0.01949673777590472
3987	clm	8	128	4	Middle layers	41	0.8020332627038289	0.01947522822245185
3988	clm	8	128	4	Middle layers	47	0.8020332627038289	0.019483485646322265
3989	clm	8	128	4	Middle layers	54	0.8020332627038289	0.019497132988606246
3990	clm	8	128	4	Middle layers	62	0.8020332627038289	0.019494295490311224
3991	clm	8	128	4	Middle layers	72	0.8025751770705213	0.01949068979722117
3992	clm	8	128	4	Middle layers	82	0.8025751770705213	0.0195135544569181
3993	clm	8	128	4	Middle layers	95	0.8025751770705213	0.019475715090543463
3994	clm	8	128	4	Middle layers	109	0.8025751770705213	0.019482648035619537
3995	clm	8	128	4	Middle layers	125	0.8025751770705213	0.019446564302284985
3996	clm	8	128	4	Middle layers	143	0.8025751770705213	0.019483168719613784
3997	clm	8	128	4	Middle layers	165	0.8025751770705213	0.019452193266070533
3998	clm	8	128	4	Middle layers	189	0.8025751770705213	0.01944631202829384
3999	clm	8	128	4	Middle layers	217	0.8025751770705213	0.019441189432732497
4000	clm	8	128	4	Middle layers	249	0.8025751770705213	0.0194323886359
4001	clm	8	128	4	Middle layers	286	0.8025751770705213	0.019392929114263185
4002	clm	8	128	4	Middle layers	329	0.8096200638375133	0.01933096299352882
4003	clm	8	128	4	Middle layers	378	0.8096200638375133	0.019336423036052625
4004	clm	8	128	4	Middle layers	434	0.812329635670972	0.019286612573067657
4005	clm	8	128	4	Middle layers	498	0.8345481247053352	0.019257483770430198
4006	clm	8	128	4	Middle layers	572	1.25453175889146	0.01913130851611481
4007	clm	8	128	4	Middle layers	656	3.5175661541963086	0.019005705470586817
4008	clm	8	128	4	Middle layers	753	6.065105592014342	0.01888039097878143
4009	clm	8	128	4	Middle layers	865	7.669714031788689	0.01876526237729452
4010	clm	8	128	4	Middle layers	993	7.981314792636456	0.01861144122671064
4011	clm	8	128	4	Middle layers	1140	7.924413784133812	0.01853245292919525
4012	clm	8	128	4	Middle layers	1309	7.9314586709008355	0.018441521175855867
4013	clm	8	128	4	Middle layers	1503	8.0772336355409	0.018330816374143303
4014	clm	8	128	4	Middle layers	1725	8.350358476353566	0.018297218676958306
4015	clm	8	128	4	Middle layers	1981	8.677132839468722	0.01822905644596931
4016	clm	8	128	4	Middle layers	2274	10.088819764700792	0.018195738837374693
4017	clm	8	128	4	Middle layers	2610	10.895730256704836	0.018101496684613215
4018	clm	8	128	4	Middle layers	2997	12.878594924430013	0.017705384810373384
4019	clm	8	128	4	Middle layers	3441	14.48157762110433	0.017894030740914918
4020	clm	8	128	4	Middle layers	3950	15.974551701340186	0.017238344351654153
4021	clm	8	128	4	Middle layers	4534	17.037787688789418	0.015220384950136017
4022	clm	8	128	4	Middle layers	5206	18.152505541074387	0.013996738736416998
4023	clm	8	128	4	Middle layers	5976	21.054456974708906	0.014879280075380282
4024	clm	8	128	4	Middle layers	6861	23.22807549950953	0.02072805781215103
4025	clm	8	128	4	Middle layers	7876	24.607789477106813	0.026368291926366375
4026	clm	8	128	4	Middle layers	9042	26.13219459061079	0.030028834398511388
4027	clm	8	128	4	Middle layers	10380	27.594821466311874	0.0352040735811144
4028	clm	8	128	4	Middle layers	11917	28.77836244316676	0.0394086188637892
4029	clm	8	128	4	Middle layers	13681	30.03668760262507	0.044309237574417334
4030	clm	8	128	4	Middle layers	15706	31.195300518612047	0.04644981916536995
4031	clm	8	128	4	Middle layers	18030	32.199467840091955	0.04640661135409505
4032	clm	8	128	4	Middle layers	20699	33.12288992093465	0.047787714555200936
4033	clm	8	128	4	Middle layers	23762	33.96177336057361	0.04847916756914078
4034	clm	8	128	4	Middle layers	27280	34.72749836070901	0.050180210084190595
4035	clm	8	128	4	Middle layers	31317	35.44607681094238	0.049287909002949666
4036	clm	8	128	4	Middle layers	35952	36.053562816003726	0.04980176145477512
4037	clm	8	128	4	Middle layers	41274	36.54399531785985	0.05052860474928747
4038	clm	8	128	4	Middle layers	47382	36.993242327847376	0.04973850019711239
4039	clm	8	128	4	Middle layers	54395	37.401845760332925	0.04972232572690412
4040	clm	8	128	4	Middle layers	62446	37.72970395218145	0.04978214718231345
4041	clm	8	128	4	Middle layers	71688	37.99740964932711	0.049172856545802446
4042	clm	8	128	4	Middle layers	82299	38.28408234930712	0.0488159585698527
4043	clm	8	128	4	Middle layers	94479	38.51277021205114	0.04768990618898267
4044	clm	8	128	4	Middle layers	108463	38.773431022429904	0.04793102712157021
4045	clm	8	128	4	Middle layers	124516	38.995073998406845	0.04777752239026751
4046	clm	8	128	4	Middle layers	142945	39.15222916474747	0.04720580767424165
4047	clm	8	128	4	Middle layers	164102	39.22592951861737	0.04723709937444709
4048	clm	8	128	4	Middle layers	188390	39.40259360215897	0.0472646054233921
4049	clm	8	128	4	Middle layers	216273	39.526691992131404	0.04710616149463705
4050	clm	8	128	4	Middle layers	248282	39.667047813104546	0.04690038760978934
4051	clm	8	128	4	Middle layers	285030	39.777056429542974	0.04686952614909221
4052	clm	8	128	4	Middle layers	327215	39.857801670180024	0.04730114762923834
4053	clm	8	128	4	Middle layers	375645	39.925540966016456	0.04717844041211308
4054	clm	8	128	4	Middle layers	431243	40.04259446922197	0.04721169089351254
4055	clm	8	128	4	Middle layers	495069	40.14772585636009	0.04697867607735788
4056	clm	8	128	4	Middle layers	568342	40.20625260796296	0.047149141804284256
4057	clm	8	128	4	Middle layers	652459	40.311925909467845	0.04700364219288526
4058	clm	8	128	4	Middle layers	749027	40.313551652567746	0.04695412514698138
4059	clm	8	128	4	Middle layers	859887	40.44252727184042	0.046903049850123286
4060	clm	8	128	4	Middle layers	987154	40.49509296540963	0.047371427380783135
4061	clm	8	128	4	Middle layers	1133258	40.53356888544476	0.0472177208643026
4062	clm	8	128	4	Middle layers	1300987	40.560664603779394	0.04709217997619133
4063	clm	8	128	4	Middle layers	1493539	40.59588903761423	0.04716427163009294
4064	clm	8	128	4	Middle layers	1714591	40.64249367314971	0.047130997706957285
4065	clm	8	128	4	Middle layers	1968359	40.66850556275094	0.04726395105145922
4066	clm	8	128	4	Middle layers	2259687	40.68801447995193	0.047395048154732146
4067	clm	8	128	4	Middle layers	2594132	40.75250228958829	0.047358582457248645
4068	clm	8	128	4	Middle layers	2978078	40.80398415442402	0.047380354607053185
4069	clm	8	128	4	Middle layers	3418849	40.82782838655839	0.04712897109859644
4070	clm	8	128	4	Middle layers	1	0.8020332627038289	0.01994795075573355
4071	clm	8	128	4	Middle layers	2	0.8020332627038289	0.019958775743155004
4072	clm	8	128	4	Middle layers	3	0.8020332627038289	0.019944062260482107
4073	clm	8	128	4	Middle layers	4	0.8020332627038289	0.01995543922504575
4074	clm	8	128	4	Middle layers	5	0.8020332627038289	0.019959883031262005
4075	clm	8	128	4	Middle layers	6	0.8020332627038289	0.019957136034342432
4076	clm	8	128	4	Middle layers	7	0.8020332627038289	0.019973487066424826
4077	clm	8	128	4	Middle layers	9	0.8020332627038289	0.019940941375025358
4078	clm	8	128	4	Middle layers	10	0.8020332627038289	0.019956214239670738
[truncated: 5,663 more rows]
