# Supplementary material for: Brains and algorithms partially converge in natural language processing
Source: Commun Biol. 2022 Feb 16;5:134. doi: 10.1038/s42003-022-03036-1 (PMC8850612; doi:10.1038/s42003-022-03036-1)
Supplement: Supplementary file 8 — Supplementary Data 3 [file 42003_2022_3036_MOESM8_ESM.zip › fig_4f_fimp_fmri.csv]

	Subject	Property	Permutation importance
0	sub-V1001	Training	0.215
1	sub-V1001	Accuracy	0.45
2	sub-V1001	#Layers	0.059
3	sub-V1001	#Units	0.126
4	sub-V1001	#Heads	0.062
5	sub-V1001	Layer position	0.68
6	sub-V1001	Task	0.041
7	sub-V1002	Training	0.102
8	sub-V1002	Accuracy	0.465
9	sub-V1002	#Layers	0.039
10	sub-V1002	#Units	0.039
11	sub-V1002	#Heads	0.024
12	sub-V1002	Layer position	0.54
13	sub-V1002	Task	0.088
14	sub-V1003	Training	0.164
15	sub-V1003	Accuracy	0.316
16	sub-V1003	#Layers	0.024
17	sub-V1003	#Units	0.033
18	sub-V1003	#Heads	0.012
19	sub-V1003	Layer position	0.575
20	sub-V1003	Task	0.024
21	sub-V1004	Training	0.079
22	sub-V1004	Accuracy	0.711
23	sub-V1004	#Layers	0.073
24	sub-V1004	#Units	0.079
25	sub-V1004	#Heads	0.05
26	sub-V1004	Layer position	0.242
27	sub-V1004	Task	0.055
28	sub-V1005	Training	0.491
29	sub-V1005	Accuracy	0.334
30	sub-V1005	#Layers	0.037
31	sub-V1005	#Units	0.048
32	sub-V1005	#Heads	0.03
33	sub-V1005	Layer position	0.658
34	sub-V1005	Task	0.19
35	sub-V1006	Training	0.153
36	sub-V1006	Accuracy	0.669
37	sub-V1006	#Layers	0.048
38	sub-V1006	#Units	0.041
39	sub-V1006	#Heads	0.042
40	sub-V1006	Layer position	0.104
41	sub-V1006	Task	0.035
42	sub-V1007	Training	0.157
43	sub-V1007	Accuracy	0.661
44	sub-V1007	#Layers	0.02
45	sub-V1007	#Units	0.025
46	sub-V1007	#Heads	0.015
47	sub-V1007	Layer position	0.205
48	sub-V1007	Task	0.02
49	sub-V1008	Training	0.116
50	sub-V1008	Accuracy	0.768
51	sub-V1008	#Layers	0.021
52	sub-V1008	#Units	0.022
53	sub-V1008	#Heads	0.012
54	sub-V1008	Layer position	0.571
55	sub-V1008	Task	0.021
56	sub-V1009	Training	0.098
57	sub-V1009	Accuracy	0.669
58	sub-V1009	#Layers	0.023
59	sub-V1009	#Units	0.028
60	sub-V1009	#Heads	0.017
61	sub-V1009	Layer position	0.241
62	sub-V1009	Task	0.022
63	sub-V1010	Training	0.212
64	sub-V1010	Accuracy	0.378
65	sub-V1010	#Layers	0.06
66	sub-V1010	#Units	0.05
67	sub-V1010	#Heads	0.037
68	sub-V1010	Layer position	0.451
69	sub-V1010	Task	0.019
70	sub-V1011	Training	0.109
71	sub-V1011	Accuracy	0.569
72	sub-V1011	#Layers	0.034
73	sub-V1011	#Units	0.044
74	sub-V1011	#Heads	0.021
75	sub-V1011	Layer position	0.314
76	sub-V1011	Task	0.042
77	sub-V1012	Training	0.149
78	sub-V1012	Accuracy	0.521
79	sub-V1012	#Layers	0.032
80	sub-V1012	#Units	0.03
81	sub-V1012	#Heads	0.027
82	sub-V1012	Layer position	0.417
83	sub-V1012	Task	0.033
84	sub-V1013	Training	0.09
85	sub-V1013	Accuracy	0.483
86	sub-V1013	#Layers	0.123
87	sub-V1013	#Units	0.13
88	sub-V1013	#Heads	0.107
89	sub-V1013	Layer position	0.635
90	sub-V1013	Task	0.069
91	sub-V1015	Training	0.161
92	sub-V1015	Accuracy	0.527
93	sub-V1015	#Layers	0.063
94	sub-V1015	#Units	0.072
95	sub-V1015	#Heads	0.057
96	sub-V1015	Layer position	0.49
97	sub-V1015	Task	0.026
98	sub-V1016	Training	0.188
99	sub-V1016	Accuracy	0.321
100	sub-V1016	#Layers	0.084
101	sub-V1016	#Units	0.104
102	sub-V1016	#Heads	0.045
103	sub-V1016	Layer position	0.723
104	sub-V1016	Task	0.112
105	sub-V1019	Training	0.231
106	sub-V1019	Accuracy	0.548
107	sub-V1019	#Layers	0.1
108	sub-V1019	#Units	0.095
109	sub-V1019	#Heads	0.066
110	sub-V1019	Layer position	0.416
111	sub-V1019	Task	0.043
112	sub-V1020	Training	0.11
113	sub-V1020	Accuracy	0.726
114	sub-V1020	#Layers	0.042
115	sub-V1020	#Units	0.052
116	sub-V1020	#Heads	0.023
117	sub-V1020	Layer position	0.512
118	sub-V1020	Task	0.022
119	sub-V1022	Training	0.166
120	sub-V1022	Accuracy	0.498
121	sub-V1022	#Layers	0.038
122	sub-V1022	#Units	0.081
123	sub-V1022	#Heads	0.023
124	sub-V1022	Layer position	0.374
125	sub-V1022	Task	0.025
126	sub-V1024	Training	0.378
127	sub-V1024	Accuracy	0.265
128	sub-V1024	#Layers	0.185
129	sub-V1024	#Units	0.156
130	sub-V1024	#Heads	0.133
131	sub-V1024	Layer position	0.51
132	sub-V1024	Task	0.23
133	sub-V1025	Training	0.183
134	sub-V1025	Accuracy	0.632
135	sub-V1025	#Layers	0.063
136	sub-V1025	#Units	0.076
137	sub-V1025	#Heads	0.056
138	sub-V1025	Layer position	0.413
139	sub-V1025	Task	0.03
140	sub-V1026	Training	0.063
141	sub-V1026	Accuracy	0.685
142	sub-V1026	#Layers	0.035
143	sub-V1026	#Units	0.031
144	sub-V1026	#Heads	0.028
145	sub-V1026	Layer position	0.367
146	sub-V1026	Task	0.054
147	sub-V1027	Training	0.054
148	sub-V1027	Accuracy	0.786
149	sub-V1027	#Layers	0.038
150	sub-V1027	#Units	0.035
151	sub-V1027	#Heads	0.026
152	sub-V1027	Layer position	0.235
153	sub-V1027	Task	0.045
154	sub-V1028	Training	0.1
155	sub-V1028	Accuracy	0.643
156	sub-V1028	#Layers	0.048
157	sub-V1028	#Units	0.077
158	sub-V1028	#Heads	0.041
159	sub-V1028	Layer position	0.324
160	sub-V1028	Task	0.036
161	sub-V1029	Training	0.11
162	sub-V1029	Accuracy	0.715
163	sub-V1029	#Layers	0.056
164	sub-V1029	#Units	0.08
165	sub-V1029	#Heads	0.056
166	sub-V1029	Layer position	0.402
167	sub-V1029	Task	0.025
168	sub-V1030	Training	0.253
169	sub-V1030	Accuracy	0.335
170	sub-V1030	#Layers	0.047
171	sub-V1030	#Units	0.053
172	sub-V1030	#Heads	0.029
173	sub-V1030	Layer position	0.763
174	sub-V1030	Task	0.067
175	sub-V1031	Training	0.149
176	sub-V1031	Accuracy	0.362
177	sub-V1031	#Layers	0.074
178	sub-V1031	#Units	0.101
179	sub-V1031	#Heads	0.034
180	sub-V1031	Layer position	0.636
181	sub-V1031	Task	0.041
182	sub-V1032	Training	0.286
183	sub-V1032	Accuracy	0.364
184	sub-V1032	#Layers	0.067
185	sub-V1032	#Units	0.132
186	sub-V1032	#Heads	0.068
187	sub-V1032	Layer position	0.526
188	sub-V1032	Task	0.068
189	sub-V1033	Training	0.126
190	sub-V1033	Accuracy	0.683
191	sub-V1033	#Layers	0.087
192	sub-V1033	#Units	0.103
193	sub-V1033	#Heads	0.077
194	sub-V1033	Layer position	0.296
195	sub-V1033	Task	0.045
196	sub-V1034	Training	0.148
197	sub-V1034	Accuracy	0.342
198	sub-V1034	#Layers	0.133
199	sub-V1034	#Units	0.128
200	sub-V1034	#Heads	0.107
201	sub-V1034	Layer position	0.68
202	sub-V1034	Task	0.125
203	sub-V1035	Training	0.044
204	sub-V1035	Accuracy	0.793
205	sub-V1035	#Layers	0.032
206	sub-V1035	#Units	0.022
207	sub-V1035	#Heads	0.021
208	sub-V1035	Layer position	0.272
209	sub-V1035	Task	0.034
210	sub-V1036	Training	0.163
211	sub-V1036	Accuracy	0.797
212	sub-V1036	#Layers	0.106
213	sub-V1036	#Units	0.092
214	sub-V1036	#Heads	0.089
215	sub-V1036	Layer position	0.4
216	sub-V1036	Task	0.053
217	sub-V1037	Training	0.067
218	sub-V1037	Accuracy	0.732
219	sub-V1037	#Layers	0.031
220	sub-V1037	#Units	0.026
221	sub-V1037	#Heads	0.018
222	sub-V1037	Layer position	0.274
223	sub-V1037	Task	0.021
224	sub-V1038	Training	0.121
225	sub-V1038	Accuracy	0.574
226	sub-V1038	#Layers	0.031
227	sub-V1038	#Units	0.032
228	sub-V1038	#Heads	0.019
229	sub-V1038	Layer position	0.672
230	sub-V1038	Task	0.032
231	sub-V1039	Training	0.128
232	sub-V1039	Accuracy	0.471
233	sub-V1039	#Layers	0.054
234	sub-V1039	#Units	0.066
235	sub-V1039	#Heads	0.033
236	sub-V1039	Layer position	0.651
237	sub-V1039	Task	0.043
238	sub-V1040	Training	0.174
239	sub-V1040	Accuracy	0.471
240	sub-V1040	#Layers	0.03
241	sub-V1040	#Units	0.056
242	sub-V1040	#Heads	0.025
243	sub-V1040	Layer position	0.462
244	sub-V1040	Task	0.031
245	sub-V1042	Training	0.152
246	sub-V1042	Accuracy	0.493
247	sub-V1042	#Layers	0.067
248	sub-V1042	#Units	0.068
249	sub-V1042	#Heads	0.048
250	sub-V1042	Layer position	0.678
251	sub-V1042	Task	0.046
252	sub-V1044	Training	0.075
253	sub-V1044	Accuracy	0.669
254	sub-V1044	#Layers	0.046
255	sub-V1044	#Units	0.07
256	sub-V1044	#Heads	0.055
257	sub-V1044	Layer position	0.481
258	sub-V1044	Task	0.051
259	sub-V1045	Training	0.163
260	sub-V1045	Accuracy	0.439
261	sub-V1045	#Layers	0.075
262	sub-V1045	#Units	0.078
263	sub-V1045	#Heads	0.04
264	sub-V1045	Layer position	0.677
265	sub-V1045	Task	0.036
266	sub-V1046	Training	0.191
267	sub-V1046	Accuracy	0.288
268	sub-V1046	#Layers	0.045
269	sub-V1046	#Units	0.058
270	sub-V1046	#Heads	0.029
271	sub-V1046	Layer position	0.624
272	sub-V1046	Task	0.019
273	sub-V1048	Training	0.145
274	sub-V1048	Accuracy	0.439
275	sub-V1048	#Layers	0.066
276	sub-V1048	#Units	0.087
277	sub-V1048	#Heads	0.07
278	sub-V1048	Layer position	0.649
279	sub-V1048	Task	0.048
280	sub-V1049	Training	0.078
281	sub-V1049	Accuracy	0.624
282	sub-V1049	#Layers	0.031
283	sub-V1049	#Units	0.018
284	sub-V1049	#Heads	0.014
285	sub-V1049	Layer position	0.348
286	sub-V1049	Task	0.053
287	sub-V1050	Training	0.09
288	sub-V1050	Accuracy	0.618
289	sub-V1050	#Layers	0.046
290	sub-V1050	#Units	0.037
291	sub-V1050	#Heads	0.026
292	sub-V1050	Layer position	0.47
293	sub-V1050	Task	0.057
294	sub-V1052	Training	0.1
295	sub-V1052	Accuracy	0.779
296	sub-V1052	#Layers	0.044
297	sub-V1052	#Units	0.033
298	sub-V1052	#Heads	0.029
299	sub-V1052	Layer position	0.141
300	sub-V1052	Task	0.02
301	sub-V1053	Training	0.063
302	sub-V1053	Accuracy	0.768
303	sub-V1053	#Layers	0.03
304	sub-V1053	#Units	0.029
305	sub-V1053	#Heads	0.02
306	sub-V1053	Layer position	0.175
307	sub-V1053	Task	0.058
308	sub-V1054	Training	0.319
309	sub-V1054	Accuracy	0.392
310	sub-V1054	#Layers	0.125
311	sub-V1054	#Units	0.156
312	sub-V1054	#Heads	0.103
313	sub-V1054	Layer position	0.248
314	sub-V1054	Task	0.259
315	sub-V1055	Training	0.22
316	sub-V1055	Accuracy	0.246
317	sub-V1055	#Layers	0.058
318	sub-V1055	#Units	0.094
319	sub-V1055	#Heads	0.061
320	sub-V1055	Layer position	0.697
321	sub-V1055	Task	0.059
322	sub-V1057	Training	0.44
323	sub-V1057	Accuracy	0.248
324	sub-V1057	#Layers	0.085
325	sub-V1057	#Units	0.073
326	sub-V1057	#Heads	0.061
327	sub-V1057	Layer position	0.643
328	sub-V1057	Task	0.124
329	sub-V1058	Training	0.261
330	sub-V1058	Accuracy	0.5
331	sub-V1058	#Layers	0.084
332	sub-V1058	#Units	0.046
333	sub-V1058	#Heads	0.052
334	sub-V1058	Layer position	0.52
335	sub-V1058	Task	0.167
336	sub-V1059	Training	0.104
337	sub-V1059	Accuracy	0.603
338	sub-V1059	#Layers	0.042
339	sub-V1059	#Units	0.043
340	sub-V1059	#Heads	0.03
341	sub-V1059	Layer position	0.427
342	sub-V1059	Task	0.037
343	sub-V1061	Training	0.095
344	sub-V1061	Accuracy	0.603
345	sub-V1061	#Layers	0.042
346	sub-V1061	#Units	0.055
347	sub-V1061	#Heads	0.028
348	sub-V1061	Layer position	0.361
349	sub-V1061	Task	0.015
350	sub-V1062	Training	0.31
351	sub-V1062	Accuracy	0.858
352	sub-V1062	#Layers	0.068
353	sub-V1062	#Units	0.045
354	sub-V1062	#Heads	0.043
355	sub-V1062	Layer position	0.64
356	sub-V1062	Task	0.024
357	sub-V1063	Training	0.167
358	sub-V1063	Accuracy	0.427
359	sub-V1063	#Layers	0.062
360	sub-V1063	#Units	0.086
361	sub-V1063	#Heads	0.029
362	sub-V1063	Layer position	0.764
363	sub-V1063	Task	0.041
364	sub-V1064	Training	0.07
365	sub-V1064	Accuracy	0.773
366	sub-V1064	#Layers	0.014
367	sub-V1064	#Units	0.011
368	sub-V1064	#Heads	0.011
369	sub-V1064	Layer position	0.16
370	sub-V1064	Task	0.021
371	sub-V1065	Training	0.145
372	sub-V1065	Accuracy	0.737
373	sub-V1065	#Layers	0.059
374	sub-V1065	#Units	0.11
375	sub-V1065	#Heads	0.039
376	sub-V1065	Layer position	0.445
377	sub-V1065	Task	0.045
378	sub-V1066	Training	0.211
379	sub-V1066	Accuracy	0.304
380	sub-V1066	#Layers	0.042
381	sub-V1066	#Units	0.04
382	sub-V1066	#Heads	0.028
383	sub-V1066	Layer position	0.663
384	sub-V1066	Task	0.071
385	sub-V1068	Training	0.086
386	sub-V1068	Accuracy	0.685
387	sub-V1068	#Layers	0.022
388	sub-V1068	#Units	0.029
389	sub-V1068	#Heads	0.015
390	sub-V1068	Layer position	0.269
391	sub-V1068	Task	0.019
392	sub-V1069	Training	0.112
393	sub-V1069	Accuracy	0.51
394	sub-V1069	#Layers	0.036
395	sub-V1069	#Units	0.064
396	sub-V1069	#Heads	0.029
397	sub-V1069	Layer position	0.596
398	sub-V1069	Task	0.031
399	sub-V1070	Training	0.044
400	sub-V1070	Accuracy	0.772
401	sub-V1070	#Layers	0.079
402	sub-V1070	#Units	0.075
403	sub-V1070	#Heads	0.042
404	sub-V1070	Layer position	0.462
405	sub-V1070	Task	0.049
406	sub-V1071	Training	0.16
407	sub-V1071	Accuracy	0.344
408	sub-V1071	#Layers	0.049
409	sub-V1071	#Units	0.051
410	sub-V1071	#Heads	0.029
411	sub-V1071	Layer position	0.646
412	sub-V1071	Task	0.027
413	sub-V1072	Training	0.056
414	sub-V1072	Accuracy	0.631
415	sub-V1072	#Layers	0.095
416	sub-V1072	#Units	0.083
417	sub-V1072	#Heads	0.075
418	sub-V1072	Layer position	0.546
419	sub-V1072	Task	0.041
420	sub-V1073	Training	0.093
421	sub-V1073	Accuracy	0.713
422	sub-V1073	#Layers	0.027
423	sub-V1073	#Units	0.024
424	sub-V1073	#Heads	0.017
425	sub-V1073	Layer position	0.225
426	sub-V1073	Task	0.026
427	sub-V1074	Training	0.289
428	sub-V1074	Accuracy	0.444
429	sub-V1074	#Layers	0.054
430	sub-V1074	#Units	0.061
431	sub-V1074	#Heads	0.036
432	sub-V1074	Layer position	0.85
433	sub-V1074	Task	0.045
434	sub-V1075	Training	0.072
435	sub-V1075	Accuracy	0.711
436	sub-V1075	#Layers	0.044
437	sub-V1075	#Units	0.038
438	sub-V1075	#Heads	0.029
439	sub-V1075	Layer position	0.313
440	sub-V1075	Task	0.026
441	sub-V1076	Training	0.112
442	sub-V1076	Accuracy	0.575
443	sub-V1076	#Layers	0.034
444	sub-V1076	#Units	0.046
445	sub-V1076	#Heads	0.038
446	sub-V1076	Layer position	0.422
447	sub-V1076	Task	0.028
448	sub-V1077	Training	0.119
449	sub-V1077	Accuracy	0.638
450	sub-V1077	#Layers	0.022
451	sub-V1077	#Units	0.023
452	sub-V1077	#Heads	0.016
453	sub-V1077	Layer position	0.342
454	sub-V1077	Task	0.016
455	sub-V1078	Training	0.077
456	sub-V1078	Accuracy	0.707
457	sub-V1078	#Layers	0.021
458	sub-V1078	#Units	0.022
459	sub-V1078	#Heads	0.019
460	sub-V1078	Layer position	0.296
461	sub-V1078	Task	0.032
462	sub-V1079	Training	0.277
463	sub-V1079	Accuracy	0.175
464	sub-V1079	#Layers	0.074
465	sub-V1079	#Units	0.097
466	sub-V1079	#Heads	0.071
467	sub-V1079	Layer position	0.701
468	sub-V1079	Task	0.081
469	sub-V1080	Training	0.092
470	sub-V1080	Accuracy	0.568
471	sub-V1080	#Layers	0.038
472	sub-V1080	#Units	0.055
473	sub-V1080	#Heads	0.024
474	sub-V1080	Layer position	0.437
475	sub-V1080	Task	0.039
476	sub-V1081	Training	0.109
477	sub-V1081	Accuracy	0.549
478	sub-V1081	#Layers	0.047
479	sub-V1081	#Units	0.108
480	sub-V1081	#Heads	0.038
481	sub-V1081	Layer position	0.575
482	sub-V1081	Task	0.025
483	sub-V1083	Training	0.145
484	sub-V1083	Accuracy	0.554
485	sub-V1083	#Layers	0.039
486	sub-V1083	#Units	0.024
487	sub-V1083	#Heads	0.019
488	sub-V1083	Layer position	0.524
489	sub-V1083	Task	0.034
490	sub-V1084	Training	0.278
491	sub-V1084	Accuracy	0.391
492	sub-V1084	#Layers	0.143
493	sub-V1084	#Units	0.172
494	sub-V1084	#Heads	0.106
495	sub-V1084	Layer position	0.611
496	sub-V1084	Task	0.124
497	sub-V1085	Training	0.153
498	sub-V1085	Accuracy	0.405
499	sub-V1085	#Layers	0.024
500	sub-V1085	#Units	0.036
501	sub-V1085	#Heads	0.018
502	sub-V1085	Layer position	0.628
503	sub-V1085	Task	0.036
504	sub-V1086	Training	0.13
505	sub-V1086	Accuracy	0.697
506	sub-V1086	#Layers	0.052
507	sub-V1086	#Units	0.054
508	sub-V1086	#Heads	0.04
509	sub-V1086	Layer position	0.399
510	sub-V1086	Task	0.125
511	sub-V1087	Training	0.167
512	sub-V1087	Accuracy	0.526
513	sub-V1087	#Layers	0.105
514	sub-V1087	#Units	0.132
515	sub-V1087	#Heads	0.055
516	sub-V1087	Layer position	0.624
517	sub-V1087	Task	0.059
518	sub-V1088	Training	0.163
519	sub-V1088	Accuracy	0.541
520	sub-V1088	#Layers	0.043
521	sub-V1088	#Units	0.035
522	sub-V1088	#Heads	0.021
523	sub-V1088	Layer position	0.5
524	sub-V1088	Task	0.039
525	sub-V1089	Training	0.119
526	sub-V1089	Accuracy	0.689
527	sub-V1089	#Layers	0.068
528	sub-V1089	#Units	0.075
529	sub-V1089	#Heads	0.045
530	sub-V1089	Layer position	0.367
531	sub-V1089	Task	0.071
532	sub-V1090	Training	0.188
533	sub-V1090	Accuracy	0.526
534	sub-V1090	#Layers	0.088
535	sub-V1090	#Units	0.075
536	sub-V1090	#Heads	0.063
537	sub-V1090	Layer position	0.566
538	sub-V1090	Task	0.034
539	sub-V1092	Training	0.187
540	sub-V1092	Accuracy	0.743
541	sub-V1092	#Layers	0.06
542	sub-V1092	#Units	0.065
543	sub-V1092	#Heads	0.056
544	sub-V1092	Layer position	0.569
545	sub-V1092	Task	0.126
546	sub-V1093	Training	0.185
547	sub-V1093	Accuracy	0.353
548	sub-V1093	#Layers	0.061
549	sub-V1093	#Units	0.08
550	sub-V1093	#Heads	0.042
551	sub-V1093	Layer position	0.706
552	sub-V1093	Task	0.111
553	sub-V1094	Training	0.185
554	sub-V1094	Accuracy	0.44
555	sub-V1094	#Layers	0.065
556	sub-V1094	#Units	0.079
557	sub-V1094	#Heads	0.034
558	sub-V1094	Layer position	0.463
559	sub-V1094	Task	0.047
560	sub-V1095	Training	0.101
561	sub-V1095	Accuracy	0.678
562	sub-V1095	#Layers	0.033
563	sub-V1095	#Units	0.034
564	sub-V1095	#Heads	0.023
565	sub-V1095	Layer position	0.282
566	sub-V1095	Task	0.035
567	sub-V1097	Training	0.131
568	sub-V1097	Accuracy	0.674
569	sub-V1097	#Layers	0.079
570	sub-V1097	#Units	0.069
571	sub-V1097	#Heads	0.054
572	sub-V1097	Layer position	0.431
573	sub-V1097	Task	0.051
574	sub-V1098	Training	0.084
575	sub-V1098	Accuracy	0.733
576	sub-V1098	#Layers	0.039
577	sub-V1098	#Units	0.047
578	sub-V1098	#Heads	0.039
579	sub-V1098	Layer position	0.29
580	sub-V1098	Task	0.053
581	sub-V1099	Training	0.219
582	sub-V1099	Accuracy	0.635
583	sub-V1099	#Layers	0.067
584	sub-V1099	#Units	0.061
585	sub-V1099	#Heads	0.039
586	sub-V1099	Layer position	0.618
587	sub-V1099	Task	0.055
588	sub-V1100	Training	0.29
589	sub-V1100	Accuracy	0.485
590	sub-V1100	#Layers	0.127
591	sub-V1100	#Units	0.155
592	sub-V1100	#Heads	0.108
593	sub-V1100	Layer position	0.707
594	sub-V1100	Task	0.054
595	sub-V1101	Training	0.133
596	sub-V1101	Accuracy	0.492
597	sub-V1101	#Layers	0.032
598	sub-V1101	#Units	0.06
599	sub-V1101	#Heads	0.024
600	sub-V1101	Layer position	0.558
601	sub-V1101	Task	0.019
602	sub-V1102	Training	0.167
603	sub-V1102	Accuracy	0.789
604	sub-V1102	#Layers	0.053
605	sub-V1102	#Units	0.045
606	sub-V1102	#Heads	0.045
607	sub-V1102	Layer position	0.51
608	sub-V1102	Task	0.059
609	sub-V1103	Training	0.09
610	sub-V1103	Accuracy	0.712
611	sub-V1103	#Layers	0.028
612	sub-V1103	#Units	0.041
613	sub-V1103	#Heads	0.018
614	sub-V1103	Layer position	0.249
615	sub-V1103	Task	0.016
616	sub-V1104	Training	0.067
617	sub-V1104	Accuracy	0.714
618	sub-V1104	#Layers	0.052
619	sub-V1104	#Units	0.041
620	sub-V1104	#Heads	0.05
621	sub-V1104	Layer position	0.381
622	sub-V1104	Task	0.042
623	sub-V1105	Training	0.11
624	sub-V1105	Accuracy	0.782
625	sub-V1105	#Layers	0.058
626	sub-V1105	#Units	0.077
627	sub-V1105	#Heads	0.051
628	sub-V1105	Layer position	0.438
629	sub-V1105	Task	0.082
630	sub-V1106	Training	0.061
631	sub-V1106	Accuracy	0.66
632	sub-V1106	#Layers	0.036
633	sub-V1106	#Units	0.043
634	sub-V1106	#Heads	0.024
635	sub-V1106	Layer position	0.366
636	sub-V1106	Task	0.033
637	sub-V1107	Training	0.102
638	sub-V1107	Accuracy	0.69
639	sub-V1107	#Layers	0.032
640	sub-V1107	#Units	0.035
641	sub-V1107	#Heads	0.025
642	sub-V1107	Layer position	0.357
643	sub-V1107	Task	0.026
644	sub-V1108	Training	0.156
645	sub-V1108	Accuracy	0.333
646	sub-V1108	#Layers	0.081
647	sub-V1108	#Units	0.118
648	sub-V1108	#Heads	0.071
649	sub-V1108	Layer position	0.68
650	sub-V1108	Task	0.059
651	sub-V1110	Training	0.154
652	sub-V1110	Accuracy	0.698
653	sub-V1110	#Layers	0.026
654	sub-V1110	#Units	0.032
655	sub-V1110	#Heads	0.023
656	sub-V1110	Layer position	0.146
657	sub-V1110	Task	0.019
658	sub-V1111	Training	0.096
659	sub-V1111	Accuracy	0.644
660	sub-V1111	#Layers	0.047
661	sub-V1111	#Units	0.046
662	sub-V1111	#Heads	0.032
663	sub-V1111	Layer position	0.326
664	sub-V1111	Task	0.051
665	sub-V1113	Training	0.206
666	sub-V1113	Accuracy	0.471
667	sub-V1113	#Layers	0.041
668	sub-V1113	#Units	0.034
669	sub-V1113	#Heads	0.025
670	sub-V1113	Layer position	0.407
671	sub-V1113	Task	0.036
672	sub-V1114	Training	0.395
673	sub-V1114	Accuracy	0.385
674	sub-V1114	#Layers	0.119
675	sub-V1114	#Units	0.126
676	sub-V1114	#Heads	0.094
677	sub-V1114	Layer position	0.611
678	sub-V1114	Task	0.045
679	sub-V1115	Training	0.103
680	sub-V1115	Accuracy	0.587
681	sub-V1115	#Layers	0.075
682	sub-V1115	#Units	0.093
683	sub-V1115	#Heads	0.042
684	sub-V1115	Layer position	0.479
685	sub-V1115	Task	0.055
686	sub-V1116	Training	0.085
687	sub-V1116	Accuracy	0.715
688	sub-V1116	#Layers	0.038
689	sub-V1116	#Units	0.043
690	sub-V1116	#Heads	0.028
691	sub-V1116	Layer position	0.256
692	sub-V1116	Task	0.085
693	sub-V1117	Training	0.141
694	sub-V1117	Accuracy	0.628
695	sub-V1117	#Layers	0.04
696	sub-V1117	#Units	0.073
697	sub-V1117	#Heads	0.028
698	sub-V1117	Layer position	0.266
699	sub-V1117	Task	0.053
